# Supplementary material for: Profiling and functional analysis of circular RNAs in acute promyelocytic leukemia and their dynamic regulation during all-trans retinoic acid treatment
Source: Cell Death Dis. 2018 May 29;9(6):651. doi: 10.1038/s41419-018-0699-2 (PMC5973936; doi:10.1038/s41419-018-0699-2)
Supplement: Supplementary file 5 — Dataset 1 [file 41419_2018_699_MOESM5_ESM.xlsx]

## Sheet: Sheet1
Table S1. Data used in this study
Samples	Description	PMID (if public data)	SRA ids (if public data)	RNA extraction	Sequencing method	Primers	Genome version used for alignment	Number of total mapped reads (million)
NB4_untreated	APL patient-derived NB4 cells, without ATRA treatment			RiboMinus (Invitrogen)	2x125 HiSeq 2500	random hexamers	hg19	47.3*2
NB4_24h	NB4 cells treated with ATRA for 24 hours			RiboMinus (Invitrogen)	2x125 HiSeq 2500	random hexamers	hg19	47.93*2
NB4_48h	NB4 cells treated with ATRA for 48 hours			RiboMinus (Invitrogen)	2x125 HiSeq 2500	random hexamers	hg19	37.76*2
NB4_untreated_Rnase R	NB4 cells untreated with ATRA, RNA treated with Rnase R			RiboMinus (Vazyme)	2x150 HiSeq X10	random hexamers	hg19	33.78*2
NB4_24h_Rnase R	NB4 cells treated with ATRA for 24 hours, RNA treated with Rnase R			RiboMinus (Vazyme)	2x150 HiSeq X10	random hexamers	hg19	42.96*2
NB4_48h_Rnase R	NB4 cells treated with ATRA for 48 hours, RNA treated with Rnase R			RiboMinus (Vazyme)	2x150 HiSeq X10	random hexamers	hg19	36.74*2
CD19 positive cells	naïve B cells (CD19+)	22319583	SRR364679, SRR384963	RiboMinus (Invitrogen)	2x80 GAII	random hexamers	hg19	33.96*2
CD34 positive cells	hematopoietic stem cells (CD34+)	22319583	SRR364680, SRR384964	RiboMinus (Invitrogen)	2x80 GAII	random hexamers	hg19	35.24*2
neutrophils	neutrophils	22319583	SRR364681, SRR384965	RiboMinus (Invitrogen)	2x80 GAII	random hexamers	hg19	23.3*2
