# Supplementary material for: Profiling and functional analysis of circular RNAs in acute promyelocytic leukemia and their dynamic regulation during all-trans retinoic acid treatment
Source: Cell Death Dis. 2018 May 29;9(6):651. doi: 10.1038/s41419-018-0699-2 (PMC5973936; doi:10.1038/s41419-018-0699-2)
Supplement: Supplementary file 6 — Dataset2 [file 41419_2018_699_MOESM6_ESM.xlsx]

## Sheet: Sheet1
Table S2. CircRNA profiles of NB4 cells before and after ATRA treatment from two datasets
CircRNA	Circ_base	Gene_name	Strand	Head & tail locate	Exon_number	Span region	RNase R-untreated CircRNA (normalized reads)			FC1	FC2	RNase R-treated CircRNA (normalized reads)			FC1	FC2
							untreated	ATRA 24h	ATRA 48h			untreated	ATRA 24h	ATRA 48h
chr15:67524152|67529158	hsa_circ_0000620	AAGAB	-	exon-exon	7	CDS,UTR,exon,gene,start_codon,transcript	21	24	20	1.14	0.95	537	466	279	0.87	0.52
chr15:67528317|67529158	hsa_circ_0003651	AAGAB	-	exon-exon	4	CDS,UTR,exon,gene,start_codon,transcript	3	2	4	0.67	1.33	71	65	68	0.92	0.96
chr16:70292883|70296427	hsa_circ_0040188	AARS	-	exon-exon	9	CDS,exon,gene,transcript	4	2	4	0.5	1	6	0	0	0.08*	0.08*
chr17:35310186|35311207	hsa_circ_0004751	AATF	+	exon-exon	3	CDS,UTR,exon,gene,stop_codon,transcript	6	7	7	1.17	1.17	3	0	0	0.17*	0.17*
chr1:229661683|229667478	hsa_circ_0006001	ABCB10	-	exon-exon	5	CDS,exon,gene,transcript	0	0	3	1.00*	6.00*	6	0	12	0.08*	2
chr1:229665946|229667478	NA	ABCB10	-	exon-exon	2	CDS,exon,gene,transcript	2	1	1	0.5	0.5	25	26	20	1.04	0.8
chr1:229675203|229678118	NA	ABCB10	-	exon-exon	3	CDS,exon,gene,transcript	4	5	0	1.25	0.13*	59	45	33	0.76	0.56
chr16:16146581|16150152	hsa_circ_0038111	ABCC1	+	exon-exon	2	CDS,exon,gene,transcript	2	0	0	0.25*	0.25*	10	8	37	0.8	3.7
chr16:16218646|16219768	hsa_circ_0000679	ABCC1	+	exon-exon	2	CDS,exon,gene,transcript	2	1	3	0.5	1.5	3	3	8	1	2.67
chr13:95813443|95822882	hsa_circ_0006659	ABCC4	-	exon-exon	7	CDS,UTR,exon,gene,transcript	4	0	0	0.13*	0.13*	0	2	0	4.00*	1.00*
chr13:95813443|95840796	hsa_circ_0030586	ABCC4	-	exon-exon	11	CDS,UTR,exon,gene,transcript	2	3	0	1.5	0.25*	0	7	0	14.00*	1.00*
chr1:94924163|94946162	hsa_circ_0013232	ABCD3	+	exon-exon	11	CDS,UTR,exon,gene,start_codon,stop_codon,transcript	0	1	3	2.00*	6.00*	18	8	20	0.44	1.11
chr1:94953098|94956803	hsa_circ_0013235	ABCD3	+	exon-exon	6	CDS,exon,gene,transcript	1	4	1	4	1	58	63	37	1.09	0.64
chr1:94964158|94965170	NA	ABCD3	+	exon-exon	4	CDS,exon,gene,transcript	2	1	1	0.5	0.5	4	0	0	0.13*	0.13*
chr15:89656956|89659752	hsa_circ_0007099	ABHD2	+	exon-exon	6	CDS,UTR,exon,gene,start_codon,transcript	2	5	20	2.5	10	81	395	796	4.88	9.83
chr17:953290|1003975	hsa_circ_0007919	ABR	-	exon-exon	37	CDS,UTR,exon,gene,start_codon,transcript	1	2	3	2	3	0	0	5	1.00*	10.00*
chr17:986760|1003975	hsa_circ_0005786	ABR	-	exon-exon	10	CDS,UTR,exon,gene,transcript	0	1	1	2.00*	2.00*	30	5	1	0.17	0.03
chr17:994905|1003975	hsa_circ_0004467	ABR	-	exon-exon	6	CDS,UTR,exon,gene,transcript	1	1	3	1	3	21	12	12	0.57	0.57
chr16:20833084|20839859	hsa_circ_0038393	AC004381.6	+	exon-exon	16	CDS,UTR,exon,gene,stop_codon,transcript	0	3	0	6.00*	1.00*	21	21	0	1	0.02*
chr7:75728758|75730732	NA	AC005077.12	-	exon-intron	5	exon,gene,transcript	0	2	1	4.00*	2.00*	0	0	7	1.00*	14.00*
chr2:65727763|65728281	NA	AC074391.1	+	exon-exon	1	exon,gene,transcript	3	4	4	1.33	1.33	30	24	5	0.8	0.17
chr4:164441982|164448104	NA	AC093788.1	+	intergenic-exon	1	UTR,exon,gene,transcript	2	1	0	0.5	0.25*	3	0	0	0.17*	0.17*
chr2:186946057|186951097	hsa_circ_0005843	AC097500.2	-	exon-intergenic	4	exon,gene,transcript	1	0	0	0.50*	0.50*	4	7	26	1.75	6.5
chr12:122505934|122506329	NA	AC156455.1	+	exon-exon	1	exon,gene,transcript	1	1	0	1	0.50*	12	10	3	0.83	0.25
chr17:35506788|35538297	NA	ACACA	-	exon-exon	9	CDS,UTR,exon,gene,transcript	0	0	4	1.00*	8.00*	6	0	15	0.08*	2.5
chr17:35518695|35538297	NA	ACACA	-	exon-exon	5	CDS,UTR,exon,gene,transcript	2	0	0	0.25*	0.25*	3	5	5	1.67	1.67
chr17:35578645|35583373	hsa_circ_0043244	ACACA	-	exon-exon	6	CDS,exon,gene,transcript	3	1	3	0.33	1	3	12	16	4	5.33
chr17:35578645|35696810	NA	ACACA	-	exon-exon	41	CDS,UTR,exon,gene,start_codon,stop_codon,transcript	21	17	21	0.81	1	1	7	10	7	10
chr17:35603742|35609962	hsa_circ_0002404	ACACA	-	exon-exon	7	CDS,exon,gene,transcript	1	1	5	1	5	10	15	4	1.5	0.4
chr17:35604935|35609962	hsa_circ_0043256	ACACA	-	exon-exon	5	CDS,exon,gene,transcript	3	4	1	1.33	0.33	38	29	26	0.76	0.68
chr17:35640168|35646430	hsa_circ_0000759	ACACA	-	exon-exon	3	CDS,UTR,exon,gene,start_codon,stop_codon,transcript	4	1	1	0.25	0.25	40	69	20	1.73	0
chr17:35687113|35696810	NA	ACACA	-	exon-exon	5	CDS,UTR,exon,gene,start_codon,transcript	0	1	7	2.00*	14.00*	3	14	12	4.67	4
chr12:109660312|109661709	hsa_circ_0028123	ACACB	+	exon-exon	3	CDS,exon,gene,transcript	1	2	1	2	1	1	22	0	22	0.00*
chr1:76205665|76216231	hsa_circ_0008129	ACADM	+	exon-exon	14	CDS,UTR,exon,gene,start_codon,stop_codon,transcript	4	2	7	0.5	1.75	18	0	0	0.03*	0.03*
chr1:76211491|76216231	hsa_circ_0012964	ACADM	+	exon-exon	7	CDS,UTR,exon,gene,transcript	2	2	0	1	0.25*	16	14	0	0.88	0.03*
chr3:195022304|195022903	NA	ACAP2	-	exon-exon	4	CDS,exon,gene,transcript	1	1	1	1	1	13	9	15	0.69	1.15
chr3:195047614|195066046	hsa_circ_0007347	ACAP2	-	exon-exon	10	CDS,exon,gene,transcript	0	2	0	4.00*	1.00*	7	17	0	2.43	0.07*
chr3:195101738|195112876	hsa_circ_0007331	ACAP2	-	exon-exon	4	CDS,UTR,exon,gene,transcript	1	2	4	2	4	19	12	8	0.63	0.42
chr11:108002634|108005043	hsa_circ_0007512	ACAT1	+	exon-exon	5	CDS,UTR,exon,gene,transcript	3	1	0	0.33	0.17*	4	0	0	0.13*	0.13*
chr11:108002634|108005969	hsa_circ_0024181	ACAT1	+	exon-exon	8	CDS,UTR,exon,gene,transcript	0	1	0	2.00*	1.00*	0	2	0	4.00*	1.00*
chr16:89164999|89169167	hsa_circ_0006958	ACSF3	+	exon-exon	10	CDS,UTR,exon,gene,start_codon,transcript	5	1	1	0.2	0.2	34	38	27	1.12	0.79
chr2:223765392|223773868	hsa_circ_0004821	ACSL3	+	exon-exon	6	CDS,UTR,exon,gene,start_codon,transcript	0	1	0	2.00*	1.00*	3	0	16	0.17*	5.33
chrX:108911330|108912402	NA	ACSL4	-	exon-exon	3	CDS,exon,gene,transcript	0	2	0	4.00*	1.00*	7	0	8	0.07*	1.14
chr2:65466986|65482828	NA	ACTR2	+	exon-exon	10	CDS,UTR,exon,gene,start_codon,transcript	2	1	4	0.5	2	1	7	8	7	8
chr2:114697536|114699936	hsa_circ_0008712	ACTR3	+	exon-exon	5	CDS,UTR,exon,gene,transcript	2	2	0	1	0.25*	18	20	0	1.11	0.03*
chr7:152480272|152498816	hsa_circ_0006890	ACTR3B	+	exon-exon	4	CDS,UTR,exon,gene,start_codon,transcript	1	2	8	2	8	49	20	41	0.41	0.84
chr7:152480272|152522207	hsa_circ_0005181	ACTR3B	+	exon-exon	13	CDS,UTR,exon,gene,start_codon,transcript	3	1	0	0.33	0.17*	10	6	1	0.6	0.1
chr12:100598718|100601564	NA	ACTR6	+	exon-exon	6	CDS,UTR,exon,gene,start_codon,stop_codon,transcript	2	0	0	0.25*	0.25*	9	10	18	1.11	2
chr3:53908238|53910107	hsa_circ_0002554	ACTR8	-	exon-exon	2	CDS,exon,gene,transcript	2	3	0	1.5	0.25*	28	45	41	1.61	1.46
chr15:58932976|58957396	hsa_circ_0035454	ADAM10	-	exon-exon	9	CDS,UTR,exon,gene,transcript	1	2	1	2	1	0	10	0	20.00*	1.00*
chr2:9650108|9668083	hsa_circ_0000974	ADAM17	-	exon-exon	10	CDS,UTR,exon,gene,stop_codon,transcript	0	2	0	4.00*	1.00*	0	5	0	10.00*	1.00*
chr2:9675963|9676957	NA	ADAM17	-	exon-exon	2	CDS,exon,gene,transcript	2	2	0	1	0.25*	3	2	0	0.67	0.17*
chr7:87593949|87607727	hsa_circ_0004674	ADAM22	+	exon-exon	2	CDS,exon,gene,transcript	0	0	4	1.00*	8.00*	15	0	11	0.03*	0.73
chr8:38879162|38880844	hsa_circ_0001791	ADAM9	+	exon-exon	3	CDS,exon,gene,transcript	0	2	0	4.00*	1.00*	0	3	0	6.00*	1.00*
chr21:46548317|46554747	hsa_circ_0005037	ADARB1	+	exon-exon	5	CDS,UTR,exon,gene,start_codon,transcript	4	3	0	0.75	0.13*	6	0	0	0.08*	0.08*
chr16:50321823|50322261	hsa_circ_0000699	ADCY7	+	exon-exon	6	CDS,UTR,exon,gene,start_codon,transcript	2	1	3	0.5	1.5	50	21	57	0.42	1.14
chr4:2877623|2886393	hsa_circ_0068943	ADD1	+	exon-exon	6	CDS,UTR,exon,gene,start_codon,stop_codon,transcript	2	1	0	0.5	0.25*	13	0	0	0.04*	0.04*
chr10:111883775|111886261	NA	ADD3	+	exon-exon	9	CDS,exon,gene,transcript	2	0	0	0.25*	0.25*	4	0	4	0.13*	1
chr10:111883775|111890244	hsa_circ_0003357	ADD3	+	exon-exon	12	CDS,exon,gene,transcript	3	5	7	1.67	2.33	4	12	0	3	0.13*
chr10:111883775|111892158	NA	ADD3	+	exon-exon	13	CDS,exon,gene,transcript	0	0	3	1.00*	6.00*	3	0	0	0.17*	0.17*
chr12:1887020|1893239	hsa_circ_0025006	ADIPOR2	+	exon-exon	9	CDS,exon,gene,transcript	0	3	0	6.00*	1.00*	3	10	4	3.33	1.33
chr15:73045114|73067438	NA	ADPGK	-	exon-exon	15	CDS,UTR,exon,gene,start_codon,stop_codon,transcript	0	1	3	2.00*	6.00*	4	10	7	2.5	1.75
chr15:73052748|73067438	hsa_circ_0004033	ADPGK	-	exon-exon	5	CDS,UTR,exon,gene,stop_codon,transcript	8	5	1	0.63	0.13	81	24	26	0.3	0.32
chr15:73064124|73067438	hsa_circ_0000631	ADPGK	-	exon-exon	2	CDS,UTR,exon,gene,transcript	4	6	7	1.5	1.75	46	13	10	0.28	0.22
chr22:26059597|26070495	hsa_circ_0062649	ADRBK2	+	exon-exon	4	CDS,UTR,exon,gene,transcript	0	0	3	1.00*	6.00*	19	0	0	0.03*	0.03*
chr12:19615444|19653155	hsa_circ_0006128	AEBP2	+	exon-exon	7	CDS,UTR,exon,gene,start_codon,transcript	7	7	4	1	0.57	289	318	229	1.1	0.79
chr12:19615444|19619784	NA	AEBP2	+	exon-intron	1	CDS,UTR,exon,gene,start_codon,transcript	0	1	1	2.00*	2.00*	27	48	23	1.78	0.85
chr12:19615444|19626289	hsa_circ_0006420	AEBP2	+	exon-exon	2	CDS,UTR,exon,gene,start_codon,transcript	21	27	17	1.29	0.81	18	42	11	2.33	0.61
chr12:19615444|19646920	NA	AEBP2	+	exon-exon	4	CDS,UTR,exon,gene,start_codon,transcript	1	2	7	2	7	24	13	0	0.54	0.02*
chr12:19626182|19646920	hsa_circ_0025555	AEBP2	+	exon-exon	3	CDS,exon,gene,transcript	4	0	0	0.13*	0.13*	28	19	27	0.68	0.96
chr12:19626182|19653155	hsa_circ_0005257	AEBP2	+	exon-exon	6	CDS,exon,gene,transcript	6	7	5	1.17	0.83	58	31	48	0.53	0.83
chr4:87967318|87968746	hsa_circ_0001423	AFF1	+	exon-exon	3	CDS,UTR,exon,gene,transcript	4	7	12	1.75	3	30	16	1	0.53	0.03
chr4:88005272|88012981	hsa_circ_0070382	AFF1	+	exon-exon	5	CDS,UTR,exon,gene,start_codon,transcript	1	2	1	2	1	1	1	10	1	10
chrX:147743429|147744289	hsa_circ_0001947	AFF2	+	exon-exon	1	CDS,exon,gene,transcript	22	16	12	0.73	0.55	30	1	10	0.03	0.33
chr5:132219032|132220811	hsa_circ_0007945	AFF4	-	exon-exon	2	CDS,exon,gene,transcript	0	0	3	1.00*	6.00*	7	9	27	1.29	3.86
chr5:132227856|132228810	hsa_circ_0001529	AFF4	-	exon-exon	2	CDS,exon,gene,transcript	1	1	7	1	7	0	5	0	10.00*	1.00*
chr18:12358669|12360050	hsa_circ_0006937	AFG3L2	-	exon-exon	4	CDS,exon,gene,transcript	0	2	1	4.00*	2.00*	6	9	7	1.5	1.17
chr18:12366964|12371690	hsa_circ_0006400	AFG3L2	-	exon-exon	4	CDS,exon,gene,transcript	2	4	1	2	0.5	24	38	10	1.58	0.42
chr2:64778577|64780543	hsa_circ_0001021	AFTPH	+	exon-exon	4	CDS,UTR,exon,gene,start_codon,transcript	8	2	4	0.25	0.5	0	2	0	4.00*	1.00*
chr2:64796226|64800202	hsa_circ_0054963	AFTPH	+	exon-exon	3	CDS,exon,gene,transcript	0	2	0	4.00*	1.00*	1	9	0	9	0.00*
chr5:76330243|76335544	NA	AGGF1	+	exon-exon	7	CDS,UTR,exon,gene,stop_codon,transcript	2	0	0	0.25*	0.25*	0	2	4	4.00*	8.00*
chr5:76342172|76344097	hsa_circ_0008620	AGGF1	+	exon-exon	2	CDS,exon,gene,transcript	1	3	3	3	3	21	8	16	0.38	0.76
chr5:76342172|76344812	NA	AGGF1	+	exon-exon	3	CDS,exon,gene,transcript	1	0	0	0.50*	0.50*	73	59	148	0.81	2.03
chr7:141336760|141349133	hsa_circ_0002980	AGK	+	exon-exon	5	CDS,UTR,exon,gene,stop_codon,transcript	0	4	0	8.00*	1.00*	0	2	0	4.00*	1.00*
chr8:141595218|141616013	hsa_circ_0007313	AGO2	-	exon-intron	2	CDS,UTR,exon,gene,transcript	0	2	0	4.00*	1.00*	6	15	0	2.5	0.08*
chr1:36432556|36439112	hsa_circ_0002828	AGO3	+	exon-exon	3	CDS,UTR,exon,gene,transcript	3	1	3	0.33	1	6	9	7	1.5	1.17
chr1:36437625|36439112	hsa_circ_0011631	AGO3	+	exon-exon	2	CDS,UTR,exon,gene,transcript	1	2	0	2	0.50*	24	0	19	0.02*	0.79
chr2:178305693|178326746	hsa_circ_0057173	AGPS	+	exon-exon	5	CDS,exon,gene,transcript	4	3	1	0.75	0.25	4	1	0	0.25	0.13*
chr9:88200378|88248289	hsa_circ_0087386	AGTPBP1	-	exon-exon	10	CDS,UTR,exon,gene,transcript	3	2	7	0.67	2.33	1	5	11	5	11
chr9:88211277|88248289	hsa_circ_0007162	AGTPBP1	-	exon-exon	5	CDS,UTR,exon,gene,transcript	4	1	4	0.25	1	3	16	12	5.33	4
chr9:88233898|88248289	hsa_circ_0001868	AGTPBP1	-	exon-exon	4	CDS,UTR,exon,gene,transcript	7	13	11	1.86	1.57	86	63	121	0.73	1.41
chr1:247039339|247051819	hsa_circ_0017331	AHCTF1	-	exon-exon	8	CDS,exon,gene,transcript	0	0	4	1.00*	8.00*	7	8	0	1.14	0.07*
chr1:247039339|247040604	hsa_circ_0006097	AHCTF1	-	exon-exon	4	CDS,exon,gene,transcript	3	6	1	2	0.33	74	24	59	0.32	0.8
chr1:247076534|247081679	NA	AHCTF1	-	exon-exon	4	CDS,UTR,exon,gene,start_codon,transcript	1	4	1	4	1	9	15	0	1.67	0.06*
chr2:61406116|61413632	NA	AHSA2	+	exon-exon	18	CDS,UTR,exon,gene,start_codon,transcript	0	1	4	2.00*	8.00*	7	1	14	0.14	2
chr1:33478808|33480195	hsa_circ_0011462	AK2	-	exon-exon	5	CDS,UTR,exon,gene,stop_codon,transcript	4	1	1	0.25	0.25	6	0	1	0.08*	0.17
chr17:19812494|19827830	NA	AKAP10	-	exon-exon	6	CDS,UTR,exon,gene,transcript	5	0	5	0.10*	1	15	10	8	0.67	0.53
chr17:19861327|19861884	hsa_circ_0004719	AKAP10	-	exon-exon	6	CDS,UTR,exon,gene,stop_codon,transcript	4	3	5	0.75	1.25	3	7	0	2.33	0.17*
chr19:15466118|15484151	NA	AKAP8	-	exon-exon	13	CDS,UTR,exon,gene,stop_codon,transcript	0	1	3	2.00*	6.00*	0	3	0	6.00*	1.00*
chr11:8932991|8951241	NA	AKIP1	+	exon-intron	27	CDS,UTR,exon,gene,start_codon,stop_codon,transcript	0	2	0	4.00*	1.00*	0	6	0	12.00*	1.00*
chr1:46032241|46032692	hsa_circ_0000067	AKR1A1	+	exon-exon	2	CDS,exon,gene,transcript	3	8	4	2.67	1.33	188	69	71	0.37	0.38
chr1:243708812|243736350	hsa_circ_0000199	AKT3	-	exon-exon	7	CDS,exon,gene,transcript	1	2	1	2	1	0	0	8	1.00*	16.00*
chr3:52238709|52240767	hsa_circ_0002338	ALAS1	+	exon-exon	4	CDS,exon,gene,transcript	3	6	9	2	3	7	2	4	0.29	0.57
chr3:52238709|52242263	hsa_circ_0065985	ALAS1	+	exon-exon	5	CDS,exon,gene,transcript	0	2	0	4.00*	1.00*	0	0	8	1.00*	16.00*
chr11:77823696|77832220	hsa_circ_0003615	ALG8	-	exon-exon	16	CDS,UTR,exon,gene,stop_codon,transcript	2	1	3	0.5	1.5	27	26	16	0.96	0.59
chr11:77824932|77832220	hsa_circ_0007767	ALG8	-	exon-exon	11	CDS,UTR,exon,gene,stop_codon,transcript	2	2	1	1	0.5	0	2	0	4.00*	1.00*
chr11:77824932|77825438	hsa_circ_0023785	ALG8	-	exon-exon	5	CDS,UTR,exon,gene,stop_codon,transcript	0	2	0	4.00*	1.00*	18	19	19	1.06	1.06
chr11:77830228|77838482	NA	ALG8	-	exon-exon	9	CDS,UTR,exon,gene,stop_codon,transcript	3	1	3	0.33	1	1	1	10	1	10
chr11:77830228|77832220	hsa_circ_0008019	ALG8	-	exon-exon	5	CDS,UTR,exon,gene,transcript	2	2	1	1	0.5	31	66	0	2.13	0.02*
chr2:73659257|73682422	NA	ALMS1	+	intron-exon	5	CDS,exon,gene,transcript	0	2	1	4.00*	2.00*	0	14	0	28.00*	1.00*
chr2:73659326|73682422	hsa_circ_0055235	ALMS1	+	exon-exon	5	CDS,exon,gene,transcript	7	3	4	0.43	0.57	4	2	0	0	0.13*
chr2:202625604|202626541	hsa_circ_0001093	ALS2	-	exon-exon	4	CDS,exon,gene,transcript	4	9	7	2.25	1.75	13	2	12	0.15	0.92
chr11:46515158|46529920	hsa_circ_0007001	AMBRA1	-	exon-exon	6	CDS,exon,gene,transcript	4	2	7	0.5	1.75	132	85	49	0.64	0.37
chr11:46529741|46534363	hsa_circ_0003110	AMBRA1	-	exon-exon	2	CDS,exon,gene,transcript	0	2	1	4.00*	2.00*	0	0	3	1.00*	6.00*
chr6:111208708|111211559	hsa_circ_0005954	AMD1	+	exon-exon	3	CDS,UTR,exon,gene,start_codon,transcript	22	16	25	0.73	1.14	448	321	125	0.72	0.28
chr6:111208708|111214865	NA	AMD1	+	exon-exon	9	CDS,UTR,exon,gene,start_codon,stop_codon,transcript	0	4	4	8.00*	8.00*	12	21	11	1.75	0.92
chr16:56419831|56423287	hsa_circ_0000704	AMFR	-	exon-exon	4	CDS,exon,gene,transcript	2	1	3	0.5	1.5	46	30	18	0.65	0.39
chr11:94532556|94533477	hsa_circ_0004214	AMOTL1	+	exon-exon	2	CDS,exon,gene,transcript	4	1	1	0.25	0.25	0	8	5	16.00*	10.00*
chr11:94554696|94564707	hsa_circ_0008648	AMOTL1	+	exon-exon	6	CDS,exon,gene,transcript	3	0	1	0.17*	0.33	7	14	3	2	0.43
chr11:10483062|10500277	hsa_circ_0008714	AMPD3	+	exon-exon	3	CDS,UTR,exon,gene,start_codon,transcript	1	2	0	2	0.50*	0	6	0	12.00*	1.00*
chr2:190593386|190609514	hsa_circ_0005644	ANKAR	+	exon-exon	9	CDS,UTR,exon,gene,stop_codon,transcript	6	1	0	0.17	0.08*	18	0	12	0.03*	0.67
chr7:91924203|91936970	NA	ANKIB1	+	exon-exon	3	CDS,UTR,exon,gene,start_codon,transcript	1	2	3	2	3	6	10	0	1.67	0.08*
chr7:91924203|91948826	hsa_circ_0001723	ANKIB1	+	exon-exon	5	CDS,UTR,exon,gene,start_codon,transcript	3	0	7	0.17*	2.33	6	5	15	0.83	2.5
chr7:91924203|91957214	NA	ANKIB1	+	exon-exon	8	CDS,UTR,exon,gene,start_codon,transcript	6	6	13	1	2.17	0	8	0	16.00*	1.00*
chr7:91924203|91991587	hsa_circ_0081011	ANKIB1	+	exon-exon	17	CDS,UTR,exon,gene,start_codon,transcript	0	0	3	1.00*	6.00*	15	13	7	0.87	0.47
chr12:133310971|133312098	hsa_circ_0006903	ANKLE2	-	exon-exon	6	CDS,UTR,exon,gene,transcript	5	3	5	0.6	1	13	16	16	1.23	1.23
chr12:133324418|133331719	hsa_circ_0008567	ANKLE2	-	exon-exon	7	CDS,UTR,exon,gene,start_codon,transcript	3	3	1	1	0.33	10	1	5	0.1	0
chr2:241492331|241494472	hsa_circ_0005059	ANKMY1	-	exon-exon	4	CDS,UTR,exon,gene,start_codon,transcript	3	2	4	0.67	1.33	3	3	0	1	0.17*
chr7:16664608|16676080	hsa_circ_0003637	ANKMY2	-	exon-exon	5	CDS,UTR,exon,gene,transcript	1	1	1	1	1	38	30	19	0.79	0
chr5:72850147|72857113	NA	ANKRA2	-	exon-exon	10	CDS,exon,gene,transcript	0	2	0	4.00*	1.00*	0	9	0	18.00*	1.00*
chr16:89371614|89383483	hsa_circ_0003846	ANKRD11	-	exon-exon	5	CDS,UTR,exon,gene,start_codon,stop_codon,transcript	0	0	3	1.00*	6.00*	3	0	0	0.17*	0.17*
chr1:70758071|70766591	NA	ANKRD13C	-	exon-exon	3	CDS,exon,gene,transcript	0	0	1	1.00*	2.00*	0	2	0	4.00*	1.00*
chr1:70758071|70771973	hsa_circ_0002231	ANKRD13C	-	exon-exon	5	CDS,exon,gene,transcript	1	0	3	0.50*	3	13	15	4	1.15	0.31
chr1:70758071|70781249	hsa_circ_0000085	ANKRD13C	-	exon-exon	7	CDS,exon,gene,transcript	3	2	9	0.67	3	6	9	12	1.5	2
chr1:70761813|70771973	hsa_circ_0005884	ANKRD13C	-	exon-exon	4	CDS,exon,gene,transcript	1	2	0	2	0.50*	19	6	19	0.32	1
chr1:70766447|70781249	hsa_circ_0003566	ANKRD13C	-	exon-exon	5	CDS,exon,gene,transcript	0	0	1	1.00*	2.00*	18	6	15	0.33	0.83
chr4:73956384|73958017	hsa_circ_0007883	ANKRD17	-	exon-exon	1	CDS,exon,gene,transcript	14	14	24	1	1.71	0	0	4	1.00*	8.00*
chr10:27328894|27332496	NA	ANKRD26	-	exon-exon	2	CDS,exon,gene,transcript	0	2	0	4.00*	1.00*	3	14	5	4.67	1.67
chr19:33106564|33116872	hsa_circ_0007295	ANKRD27	-	exon-exon	6	CDS,exon,gene,transcript	2	0	1	0.25*	0.5	4	0	0	0.13*	0.13*
chr19:33122308|33131291	NA	ANKRD27	-	exon-exon	5	CDS,UTR,exon,gene,stop_codon,transcript	2	1	0	0.5	0.25*	12	10	0	0.83	0.04*
chr3:15776917|15793327	hsa_circ_0064516	ANKRD28	-	exon-exon	5	CDS,UTR,exon,gene,transcript	2	0	0	0.25*	0.25*	3	6	7	2	2.33
chr3:15807741|15855816	NA	ANKRD28	-	exon-exon	9	CDS,UTR,exon,gene,start_codon,stop_codon,transcript	2	0	0	0.25*	0.25*	1	5	15	5	15
chr5:93964516|93966448	hsa_circ_0073371	ANKRD32	+	exon-exon	6	CDS,exon,gene,start_codon,transcript	4	3	8	0.75	2	10	40	27	4	2.7
chr5:93978978|93990457	NA	ANKRD32	+	exon-exon	6	CDS,UTR,exon,gene,stop_codon,transcript	10	15	7	1.5	0.7	0	8	0	16.00*	1.00*
chr2:197860103|197870634	NA	ANKRD44	-	exon-exon	7	CDS,exon,gene,transcript	0	2	0	4.00*	1.00*	3	0	0	0.17*	0.17*
chr15:69079752|69080258	NA	ANP32A	-	exon-exon	4	CDS,UTR,exon,gene,stop_codon,transcript	0	2	1	4.00*	2.00*	0	0	4	1.00*	8.00*
chr9:100756913|100760960	hsa_circ_0006609	ANP32B	+	exon-exon	3	CDS,exon,gene,transcript	2	8	7	4	3.5	7	9	0	1.29	0.07*
chr9:100756913|100767435	hsa_circ_0005739	ANP32B	+	exon-exon	6	CDS,exon,gene,transcript	0	2	3	4.00*	6.00*	44	65	16	1.48	0.36
chr1:150202906|150204264	hsa_circ_0004300	ANP32E	-	exon-exon	2	CDS,UTR,exon,gene,start_codon,transcript	2	4	7	2	3.5	21	37	10	1.76	0.48
chr15:90335391|90336357	NA	ANPEP	-	exon-exon	3	CDS,exon,gene,transcript	0	4	0	8.00*	1.00*	3	3	0	1	0.17*
chr16:71779047|71779517	hsa_circ_0002505	AP1G1	-	exon-exon	2	CDS,UTR,exon,gene,transcript	0	3	1	6.00*	2.00*	10	23	18	2.3	1.8
chr16:71779047|71784235	hsa_circ_0040374	AP1G1	-	exon-exon	9	CDS,UTR,exon,gene,start_codon,transcript	0	0	3	1.00*	6.00*	4	0	0	0.13*	0.13*
chr11:1000432|1003804	hsa_circ_0020749	AP2A2	+	exon-exon	6	CDS,UTR,exon,gene,stop_codon,transcript	1	0	0	0.50*	0.50*	13	22	31	1.69	2.38
chr5:77385217|77425131	hsa_circ_0008164	AP3B1	-	exon-exon	10	CDS,exon,gene,transcript	1	1	0	1	0.50*	3	6	0	2	0.17*
chr5:77452082|77461496	hsa_circ_0008938	AP3B1	-	exon-exon	3	CDS,exon,gene,transcript	2	0	3	0.25*	1.5	30	7	19	0.23	0.63
chr15:51240217|51250991	hsa_circ_0035269	AP4E1	+	exon-exon	6	CDS,UTR,exon,gene,transcript	3	1	3	0.33	1	3	3	1	1	0.33
chr7:99701032|99701777	hsa_circ_0081426	AP4M1	+	exon-exon	6	CDS,UTR,exon,gene,start_codon,stop_codon,transcript	0	3	1	6.00*	2.00*	33	19	10	0.58	0.3
chr14:31535332|31542179	hsa_circ_0031449	AP4S1	+	exon-exon	5	CDS,UTR,exon,gene,start_codon,transcript	0	0	5	1.00*	10.00*	13	34	23	2.62	1.77
chr2:68717322|68740812	hsa_circ_0003874	APLF	+	exon-exon	4	CDS,exon,gene,transcript	2	0	1	0.25*	0.5	12	8	10	0.67	0.83
chr2:68717322|68742868	NA	APLF	+	exon-intron	5	CDS,exon,gene,transcript	1	0	1	0.50*	1	15	0	10	0.03*	0.67
chr11:129979324|129980556	hsa_circ_0000372	APLP2	+	exon-exon	13	CDS,UTR,exon,gene,start_codon,transcript	1	2	7	2	7	136	218	203	1.6	1.49
chrX:84322133|84329397	NA	APOOL	+	exon-exon	3	CDS,exon,gene,transcript	4	0	3	0.13*	0.75	7	10	0	1.43	0.07*
chr17:58538024|58539422	hsa_circ_0002496	APPBP2	-	exon-exon	3	CDS,UTR,exon,gene,transcript	4	0	0	0.13*	0.13*	30	0	12	0.02*	0.4
chr3:57276884|57282379	hsa_circ_0001317	APPL1	+	exon-exon	5	CDS,exon,gene,transcript	2	1	3	0.5	1.5	3	14	0	4.67	0.17*
chr15:35152243|35159810	NA	AQR	-	exon-exon	4	CDS,UTR,exon,gene,transcript	2	1	0	0.5	0.25*	27	19	14	0.7	0.52
chr15:35174703|35178862	NA	AQR	-	exon-exon	3	CDS,UTR,exon,gene,transcript	2	0	1	0.25*	0.5	21	28	12	1.33	0.57
chr15:35207239|35219339	NA	AQR	-	exon-exon	4	CDS,exon,gene,transcript	4	2	1	0.5	0.25	86	106	30	1.23	0.35
chr15:35212533|35231014	NA	AQR	-	exon-exon	6	CDS,exon,gene,transcript	0	2	0	4.00*	1.00*	15	24	11	1.6	0.73
chr15:35224519|35231014	NA	AQR	-	exon-exon	3	CDS,exon,gene,transcript	0	2	0	4.00*	1.00*	18	26	8	1.44	0.44
chr4:36230204|36231267	hsa_circ_0069399	ARAP2	-	exon-exon	2	CDS,UTR,exon,gene,start_codon,transcript	1	4	3	4	3	12	3	11	0.25	0.92
chr11:118454524|118455359	hsa_circ_0005589	ARCN1	+	exon-exon	2	CDS,exon,gene,transcript	0	1	3	2.00*	6.00*	12	1	18	0.08	1.5
chr3:57569625|57570191	hsa_circ_0005129	ARF4	-	exon-exon	4	CDS,UTR,exon,gene,stop_codon,transcript	0	0	1	1.00*	2.00*	41	49	29	1.2	0.71
chr11:47187819|47189802	hsa_circ_0000298	ARFGAP2	-	exon-exon	11	CDS,UTR,exon,gene,transcript	1	0	7	0.50*	7	24	19	0	0.79	0.02*
chr20:47557736|47570327	hsa_circ_0007141	ARFGEF2	+	exon-exon	5	CDS,exon,gene,transcript	2	1	1	0.5	0.5	0	2	0	4.00*	1.00*
chr20:47570093|47580435	hsa_circ_0003998	ARFGEF2	+	exon-exon	2	CDS,exon,gene,transcript	3	6	4	2	1.33	19	45	60	2.37	3.16
chr20:47591303|47592736	NA	ARFGEF2	+	exon-exon	2	CDS,exon,gene,transcript	0	1	0	2.00*	1.00*	16	21	7	1.31	0.44
chr4:153750777|153793716	hsa_circ_0071278	ARFIP1	+	exon-exon	6	CDS,UTR,exon,gene,start_codon,transcript	2	0	0	0.25*	0.25*	1	7	14	7	14
chr15:30925693|30931023	NA	ARHGAP11B	+	exon-exon	9	CDS,UTR,exon,gene,stop_codon,transcript	1	0	0	0.50*	0.50*	0	7	0	14.00*	1.00*
chr10:32197100|32199491	hsa_circ_0000231	ARHGAP12	-	exon-exon	3	CDS,UTR,exon,gene,start_codon,transcript	31	50	50	1.61	1.61	123	279	212	2.27	1.72
chr2:144193170|144314054	NA	ARHGAP15	+	exon-exon	17	CDS,exon,gene,transcript	0	0	3	1.00*	6.00*	3	10	0	3.33	0.17*
chr16:24979672|24981901	hsa_circ_0004260	ARHGAP17	-	exon-exon	5	CDS,UTR,exon,gene,stop_codon,transcript	0	2	0	4.00*	1.00*	34	17	15	0	0.44
chr5:142416761|142437312	hsa_circ_0074368	ARHGAP26	+	exon-exon	8	CDS,exon,gene,transcript	4	3	7	0.75	1.75	58	31	37	0.53	0.64
chr5:142421381|142437312	NA	ARHGAP26	+	exon-exon	5	CDS,exon,gene,transcript	2	0	0	0.25*	0.25*	16	20	16	1.25	1
chr5:142434004|142437312	hsa_circ_0074371	ARHGAP26	+	exon-exon	4	CDS,exon,gene,transcript	3	4	4	1.33	1.33	64	83	83	1.3	1.3
chr19:47421745|47440665	hsa_circ_0000943	ARHGAP35	+	intergenic-exon	3	CDS,exon,gene,start_codon,transcript	11	5	4	0.45	0.36	9	7	3	0.78	0.33
chr1:156921365|156925591	hsa_circ_0014815	ARHGEF11	-	exon-exon	4	CDS,exon,gene,transcript	0	2	0	4.00*	1.00*	0	1	5	2.00*	10.00*
chr1:16528277|16529069	hsa_circ_0003567	ARHGEF19	-	exon-exon	3	CDS,exon,gene,transcript	1	0	3	0.50*	3	22	8	27	0.36	1.23
chrX:135814261|135829751	NA	ARHGEF6	-	exon-exon	5	CDS,UTR,exon,gene,start_codon,transcript	0	2	0	4.00*	1.00*	0	0	10	1.00*	20.00*
chr13:111857636|111870227	hsa_circ_0000503	ARHGEF7	+	exon-exon	6	CDS,UTR,exon,gene,start_codon,transcript	0	1	3	2.00*	6.00*	3	16	10	5.33	3.33
chr13:111857636|111885640	hsa_circ_0030914	ARHGEF7	+	exon-exon	8	CDS,UTR,exon,gene,start_codon,transcript	1	1	3	1	3	10	1	0	0.1	0.05*
chr13:111870026|111896641	hsa_circ_0009141	ARHGEF7	+	exon-exon	9	CDS,UTR,exon,gene,start_codon,transcript	0	3	0	6.00*	1.00*	10	31	0	3.1	0.05*
chr6:157357969|157406039	hsa_circ_0001658	ARID1B	+	intron-exon	2	CDS,exon,gene,transcript	2	2	1	1	0.5	53	34	22	0.64	0.42
chr12:46230372|46233279	hsa_circ_0025951	ARID2	+	exon-exon	9	CDS,UTR,exon,gene,start_codon,transcript	0	2	0	4.00*	1.00*	12	7	22	0.58	1.83
chr12:46230372|46254732	hsa_circ_0025953	ARID2	+	exon-exon	17	CDS,UTR,exon,gene,start_codon,transcript	3	0	0	0.17*	0.17*	0	2	0	4.00*	1.00*
chr12:46285563|46287504	hsa_circ_0004985	ARID2	+	exon-exon	5	CDS,exon,gene,transcript	1	1	3	1	3	22	31	52	1.41	2.36
chr14:58785260|58796887	hsa_circ_0000542	ARID4A	+	exon-exon	6	CDS,exon,gene,transcript	3	2	7	0.67	2.33	7	2	0	0.29	0.07*
chr15:72789132|72837305	NA	ARIH1	+	exon-exon	4	CDS,exon,gene,transcript	0	0	3	1.00*	6.00*	4	2	0	0	0.13*
chr15:72810408|72853890	hsa_circ_0000629	ARIH1	+	exon-exon	8	CDS,UTR,exon,gene,stop_codon,transcript	2	2	1	1	0.5	27	41	33	1.52	1.22
chr15:72855735|72864506	hsa_circ_0036232	ARIH1	+	exon-exon	8	CDS,exon,gene,transcript	2	0	0	0.25*	0.25*	34	17	31	0	0.91
chr3:48960181|48965246	hsa_circ_0006838	ARIH2	+	exon-exon	12	CDS,UTR,exon,gene,start_codon,transcript	1	2	4	2	4	4	6	16	1.5	4
chr3:48964895|48965246	NA	ARIH2	+	exon-exon	3	CDS,UTR,exon,gene,start_codon,transcript	2	2	3	1	1.5	10	8	1	0.8	0.1
chr3:49016915|49017929	hsa_circ_0008343	ARIH2	+	exon-exon	5	CDS,UTR,exon,gene,transcript	4	5	3	1.25	0.75	30	47	57	1.57	1.9
chr3:93714718|93722752	hsa_circ_0006135	ARL13B	+	exon-exon	6	CDS,UTR,exon,gene,start_codon,stop_codon,transcript	8	7	8	0.88	1	16	5	0	0.31	0.03*
chr3:93722503|93722752	NA	ARL13B	+	exon-exon	2	CDS,UTR,exon,gene,start_codon,stop_codon,transcript	1	1	1	1	1	7	13	12	1.86	1.71
chr3:5212188|5216099	hsa_circ_0005046	ARL8B	+	exon-exon	11	CDS,UTR,exon,gene,stop_codon,transcript	1	0	1	0.50*	1	10	31	20	3.1	2
chr7:102724129|102733100	NA	ARMC10	+	exon-exon	8	CDS,UTR,exon,gene,stop_codon,transcript	2	0	0	0.25*	0.25*	0	6	0	12.00*	1.00*
chr3:137928659|137942575	hsa_circ_0007348	ARMC8	+	exon-exon	5	CDS,UTR,exon,gene,start_codon,transcript	2	0	1	0.25*	0.5	43	58	30	1.35	0.7
chr3:137982581|137993386	NA	ARMC8	+	exon-exon	8	CDS,exon,gene,transcript	0	2	3	4.00*	6.00*	4	0	5	0.13*	1.25
chr12:27521195|27529320	hsa_circ_0025720	ARNTL2	+	exon-exon	7	CDS,UTR,exon,gene,start_codon,transcript	1	1	4	1	4	0	3	7	6.00*	14.00*
chr12:27521195|27529349	hsa_circ_0005712	ARNTL2	+	exon-intron	7	CDS,UTR,exon,gene,start_codon,transcript	3	1	1	0.33	0.33	4	3	1	0.75	0.25
chr12:27521195|27530497	NA	ARNTL2	+	exon-intron	8	CDS,UTR,exon,gene,start_codon,transcript	1	0	3	0.50*	3	30	19	1	0.63	0.03
chr12:27521195|27533337	hsa_circ_0001964	ARNTL2	+	exon-exon	9	CDS,UTR,exon,gene,start_codon,transcript	4	8	7	2	1.75	121	92	94	0.76	0.78
chr7:98988516|98988876	hsa_circ_0007940	ARPC1B	+	exon-exon	5	CDS,UTR,exon,gene,transcript	2	2	7	1	3.5	33	34	16	1.03	0.48
chr2:219103387|219104207	hsa_circ_0008475	ARPC2	+	exon-exon	8	CDS,UTR,exon,gene,transcript	0	2	3	4.00*	6.00*	10	21	4	2.1	0.4
chr2:219103387|219110269	hsa_circ_0058213	ARPC2	+	exon-exon	13	CDS,UTR,exon,gene,transcript	2	2	0	1	0.25*	10	2	7	0.2	0.7
chr5:78251118|78281381	NA	ARSB	-	exon-exon	5	CDS,UTR,exon,gene,start_codon,transcript	2	1	0	0.5	0.25*	6	9	0	1.5	0.08*
chr17:66303084|66303852	hsa_circ_0004560	ARSG	+	exon-exon	2	CDS,UTR,exon,gene,start_codon,transcript	2	0	1	0.25*	0.5	0	0	10	1.00*	20.00*
chr8:131164982|131181313	hsa_circ_0001824	ASAP1	-	exon-exon	8	CDS,UTR,exon,gene,transcript	2	2	1	1	0.5	10	3	0	0.3	0.05*
chr8:131226802|131370389	hsa_circ_0009126	ASAP1	-	exon-exon	9	CDS,UTR,exon,gene,transcript	0	1	4	2.00*	8.00*	0	10	4	20.00*	8.00*
chr15:101149912|101152632	hsa_circ_0007550	ASB7	+	exon-exon	2	CDS,UTR,exon,gene,start_codon,transcript	0	2	4	4.00*	8.00*	16	21	24	1.31	1.5
chr10:73887840|73892939	hsa_circ_0008195	ASCC1	-	exon-exon	2	CDS,exon,gene,transcript	0	0	3	1.00*	6.00*	3	0	0	0.17*	0.17*
chr6:101214441|101215221	hsa_circ_0077492	ASCC3	-	exon-exon	2	CDS,UTR,exon,gene,transcript	3	0	0	0.17*	0.17*	3	0	0	0.17*	0.17*
chr6:101246589|101253756	hsa_circ_0077495	ASCC3	-	exon-exon	4	CDS,UTR,exon,gene,transcript	0	1	1	2.00*	2.00*	12	17	14	1.42	1.17
chr1:155340295|155340774	hsa_circ_0007608	ASH1L	-	exon-exon	3	CDS,exon,gene,transcript	0	9	3	18.00*	6.00*	0	13	14	26.00*	28.00*
chr1:155408118|155408859	hsa_circ_0000137	ASH1L	-	exon-exon	1	CDS,exon,gene,transcript	7	7	8	1	1.14	6	3	19	0	3.17
chr1:155408118|155429689	hsa_circ_0003247	ASH1L	-	exon-exon	2	CDS,exon,gene,transcript	15	17	13	1.13	0.87	22	30	33	1.36	1.5
chr8:37971710|37978667	hsa_circ_0006302	ASH2L	+	exon-exon	9	CDS,UTR,exon,gene,transcript	1	4	1	4	1	36	15	26	0.42	0.72
chr8:37985809|37986469	hsa_circ_0083964	ASH2L	+	exon-exon	4	CDS,UTR,exon,gene,transcript	3	0	0	0.17*	0.17*	9	7	7	0.78	0.78
chr16:29916173|29917280	hsa_circ_0006847	ASPHD1	+	exon-exon	4	CDS,UTR,exon,gene,stop_codon,transcript	2	0	1	0.25*	0.5	18	36	12	2	0.67
chr12:27075549|27081838	hsa_circ_0025693	ASUN	-	exon-exon	8	CDS,UTR,exon,gene,start_codon,transcript	3	0	4	0.17*	1.33	10	5	22	0	2.2
chr20:30954187|30956926	hsa_circ_0001136	ASXL1	+	exon-exon	3	CDS,exon,gene,transcript	21	21	23	1	1.1	557	538	370	0.97	0.66
chr2:26022254|26029206	hsa_circ_0004476	ASXL2	-	exon-exon	2	CDS,UTR,exon,gene,transcript	3	1	0	0.33	0.17*	0	0	14	1.00*	28.00*
chr10:89527430|89536184	hsa_circ_0007229	ATAD1	-	exon-exon	3	CDS,exon,gene,transcript	1	1	5	1	5	30	28	3	0.93	0.1
chr10:89536078|89544427	hsa_circ_0019054	ATAD1	-	exon-exon	3	CDS,exon,gene,transcript	0	2	1	4.00*	2.00*	6	0	0	0.08*	0.08*
chr8:124346118|124348772	hsa_circ_0085458	ATAD2	-	exon-exon	3	CDS,UTR,exon,gene,transcript	10	2	3	0.2	0.3	31	37	10	1.19	0.32
chr8:124349865|124351686	hsa_circ_0085465	ATAD2	-	exon-exon	2	CDS,UTR,exon,gene,transcript	12	2	8	0.17	0.67	62	48	60	0.77	0.97
chr8:124357124|124361684	NA	ATAD2	-	exon-exon	9	CDS,UTR,exon,gene,start_codon,transcript	2	1	1	0.5	0.5	3	8	0	2.67	0.17*
chr8:124371461|124373886	hsa_circ_0085473	ATAD2	-	exon-exon	4	CDS,UTR,exon,gene,transcript	1	2	0	2	0.50*	10	5	5	0	0
chr2:24021008|24056948	hsa_circ_0052943	ATAD2B	-	exon-exon	16	CDS,UTR,exon,gene,transcript	0	0	1	1.00*	2.00*	3	0	0	0.17*	0.17*
chr2:24042617|24046439	hsa_circ_0004736	ATAD2B	-	exon-exon	4	CDS,exon,gene,transcript	0	1	4	2.00*	8.00*	0	0	4	1.00*	8.00*
chr2:24046128|24046439	hsa_circ_0003828	ATAD2B	-	exon-exon	2	CDS,exon,gene,transcript	3	3	1	1	0.33	46	41	61	0.89	1.33
chr10:123629521|123686042	NA	ATE1	-	exon-intron	10	CDS,UTR,exon,gene,start_codon,transcript	0	1	1	2.00*	2.00*	0	3	0	6.00*	1.00*
chr10:123661906|123681926	NA	ATE1	-	exon-exon	6	CDS,UTR,exon,gene,start_codon,transcript	0	0	3	1.00*	6.00*	0	3	0	6.00*	1.00*
chr10:123670421|123673408	NA	ATE1	-	exon-exon	2	CDS,UTR,exon,gene,start_codon,transcript	1	2	0	2	0.50*	16	29	3	1.81	0.19
chr2:175976296|175986268	hsa_circ_0007967	ATF2	-	exon-exon	9	CDS,UTR,exon,gene,stop_codon,transcript	3	0	0	0.17*	0.17*	10	2	0	0.2	0.05*
chr1:161748034|161753886	hsa_circ_0003039	ATF6	+	exon-exon	3	CDS,exon,gene,transcript	1	1	1	1	1	15	22	39	1.47	2.6
chr12:14576843|14578407	NA	ATF7IP	+	exon-exon	14	CDS,UTR,exon,gene,start_codon,transcript	3	2	7	0.67	2.33	0	5	0	10.00*	1.00*
chr16:10524468|10525312	hsa_circ_0037807	ATF7IP2	+	exon-exon	6	CDS,UTR,exon,gene,start_codon,transcript	2	0	4	0.25*	2	0	0	14	1.00*	28.00*
chr14:96807859|96813678	hsa_circ_0002223	ATG2B	-	exon-exon	5	CDS,exon,gene,transcript	4	5	1	1.25	0.25	9	1	0	0.11	0.06*
chr3:11399892|11421526	hsa_circ_0008927	ATG7	+	exon-exon	9	CDS,UTR,exon,gene,transcript	2	3	4	1.5	2	31	66	26	2.13	0.84
chr3:11399892|11468400	hsa_circ_0008210	ATG7	+	exon-exon	10	CDS,UTR,exon,gene,transcript	8	2	7	0.25	0.88	87	57	48	0.66	0.55
chr11:63426233|63426724	hsa_circ_0022601	ATL3	-	exon-exon	6	CDS,UTR,exon,gene,start_codon,transcript	3	0	0	0.17*	0.17*	12	52	26	4.33	2.17
chr11:108098322|108100050	hsa_circ_0024193	ATM	+	exon-exon	4	CDS,UTR,exon,gene,start_codon,transcript	0	2	3	4.00*	6.00*	58	70	37	1.21	0.64
chr11:108098322|108106561	hsa_circ_0003641	ATM	+	exon-exon	8	CDS,UTR,exon,gene,start_codon,transcript	3	3	7	1	2.33	77	93	52	1.21	0.68
chr11:108098322|108117854	NA	ATM	+	exon-exon	13	CDS,UTR,exon,gene,start_codon,transcript	0	2	0	4.00*	1.00*	6	14	7	2.33	1.17
chr11:108098322|108138069	hsa_circ_0024197	ATM	+	exon-exon	28	CDS,UTR,exon,gene,start_codon,transcript	3	3	4	1	1.33	1	10	7	10	7
chr11:108106397|108119829	hsa_circ_0000356	ATM	+	exon-exon	8	CDS,exon,gene,transcript	2	2	3	1	1.5	4	8	0	2	0.13*
chr11:108129713|108138069	NA	ATM	+	exon-exon	5	CDS,exon,gene,transcript	2	1	0	0.5	0.25*	7	5	0	0.71	0.07*
chr11:108137898|108138069	hsa_circ_0007694	ATM	+	exon-exon	2	CDS,exon,gene,transcript	2	1	1	0.5	0.5	4	3	10	0.75	2.5
chr11:108170441|108175579	NA	ATM	+	exon-exon	5	CDS,exon,gene,transcript	1	1	1	1	1	9	7	0	0.78	0.06*
chr11:108199748|108202764	hsa_circ_0024234	ATM	+	exon-exon	8	CDS,UTR,exon,gene,transcript	2	2	0	1	0.25*	0	15	0	30.00*	1.00*
chr3:194169186|194175121	hsa_circ_0001376	ATP13A3	-	exon-exon	5	CDS,exon,gene,transcript	4	1	9	0.25	2.25	27	21	22	0.78	0.81
chr3:194180200|194182965	hsa_circ_0005494	ATP13A3	-	exon-exon	7	CDS,UTR,exon,gene,start_codon,transcript	1	3	0	3	0.50*	10	34	3	3.4	0.3
chr3:141632494|141640905	NA	ATP1B3	+	exon-exon	11	CDS,UTR,exon,gene,stop_codon,transcript	0	2	0	4.00*	1.00*	3	0	0	0.17*	0.17*
chr16:28898510|28899043	hsa_circ_0038872	ATP2A1	+	exon-exon	3	CDS,exon,gene,transcript	1	0	0	0.50*	0.50*	0	0	5	1.00*	10.00*
chr12:110729825|110734542	NA	ATP2A2	+	exon-exon	5	CDS,UTR,exon,gene,start_codon,stop_codon,transcript	2	0	1	0.25*	0.5	27	14	24	0.52	0.89
chr12:90021455|90029028	NA	ATP2B1	-	exon-exon	5	CDS,UTR,exon,gene,start_codon,transcript	2	1	0	0.5	0.25*	0	7	0	14.00*	1.00*
chr12:90035935|90049884	hsa_circ_0000426	ATP2B1	-	exon-exon	5	CDS,UTR,exon,gene,start_codon,transcript	1	0	0	0.50*	0.50*	3	0	10	0.17*	3.33
chr12:90049456|90049884	hsa_circ_0007621	ATP2B1	-	exon-exon	3	CDS,UTR,exon,gene,start_codon,transcript	1	4	0	4	0.50*	61	30	31	0.49	0.51
chr1:203676137|203677232	hsa_circ_0007167	ATP2B4	+	exon-exon	2	CDS,exon,gene,transcript	3	0	0	0.17*	0.17*	21	24	0	1.14	0.02*
chr12:57032890|57033976	hsa_circ_0005088	ATP5B	-	exon-exon	11	CDS,exon,gene,transcript	2	0	1	0.25*	0.5	7	14	4	2	0.57
chr10:7839010|7844817	hsa_circ_0007292	ATP5C1	+	exon-exon	12	CDS,UTR,exon,gene,start_codon,transcript	19	17	16	0.89	0.84	58	70	76	1.21	1.31
chr1:111998708|112002258	hsa_circ_0006130	ATP5F1	+	exon-exon	6	CDS,exon,gene,transcript	1	1	0	1	0.50*	4	17	4	4.25	1
chr17:40650942|40653322	hsa_circ_0043837	ATP6V0A1	+	exon-exon	6	CDS,exon,gene,transcript	2	5	0	2.5	0.25*	43	31	33	0.72	0.77
chr17:40652725|40653322	hsa_circ_0008179	ATP6V0A1	+	exon-exon	5	CDS,exon,gene,transcript	2	5	1	2.5	0.5	52	54	41	1.04	0.79
chr12:124218473|124221818	hsa_circ_0000460	ATP6V0A2	+	exon-exon	3	CDS,exon,gene,transcript	2	1	1	0.5	0.5	7	0	7	0.07*	1
chr8:54682178|54684727	NA	ATP6V1H	-	exon-exon	5	CDS,UTR,exon,gene,transcript	2	0	1	0.25*	0.5	21	29	27	1.38	1.29
chr8:54723724|54742093	hsa_circ_0008328	ATP6V1H	-	exon-exon	9	CDS,UTR,exon,gene,stop_codon,transcript	2	2	1	1	0.5	12	23	12	1.92	1
chr15:50152395|50171656	NA	ATP8B4	-	exon-exon	8	CDS,UTR,exon,gene,transcript	2	0	0	0.25*	0.25*	6	0	0	0.08*	0.08*
chr15:50168475|50171656	hsa_circ_0035196	ATP8B4	-	exon-exon	4	CDS,UTR,exon,gene,transcript	14	14	5	1	0.36	244	194	155	0.8	0.64
chr15:50209131|50215691	NA	ATP8B4	-	exon-exon	8	CDS,UTR,exon,gene,transcript	1	2	0	2	0.50*	3	0	0	0.17*	0.17*
chr15:50209131|50226379	NA	ATP8B4	-	exon-exon	11	CDS,UTR,exon,gene,transcript	0	3	0	6.00*	1.00*	13	5	19	0.38	1.46
chr15:50288874|50303114	NA	ATP8B4	-	exon-exon	4	CDS,UTR,exon,gene,transcript	0	1	3	2.00*	6.00*	9	2	0	0.22	0.06*
chr15:50303042|50339661	NA	ATP8B4	-	exon-exon	8	CDS,UTR,exon,gene,stop_codon,transcript	1	0	0	0.50*	0.50*	21	12	15	0.57	0.71
chr15:50330965|50339661	hsa_circ_0035197	ATP8B4	-	exon-exon	6	CDS,exon,gene,transcript	3	1	0	0.33	0.17*	78	88	16	1.13	0.21
chr15:50330965|50366382	hsa_circ_0035198	ATP8B4	-	exon-exon	7	CDS,exon,gene,transcript	1	0	0	0.50*	0.50*	49	27	29	0.55	0.59
chr15:50330965|50399205	hsa_circ_0035199	ATP8B4	-	exon-exon	8	CDS,UTR,exon,gene,start_codon,transcript	1	2	3	2	3	25	9	3	0.36	0.12
chr18:76886267|76967012	hsa_circ_0007955	ATP9B	+	exon-exon	15	CDS,UTR,exon,gene,stop_codon,transcript	0	0	3	1.00*	6.00*	6	1	0	0.17	0.08*
chr17:17924437|17929730	hsa_circ_0042268	ATPAF2	-	exon-exon	11	CDS,UTR,exon,gene,stop_codon,transcript	1	3	1	3	1	6	21	0	3.5	0.08*
chr17:17927938|17931973	hsa_circ_0042270	ATPAF2	-	exon-exon	10	CDS,UTR,exon,gene,stop_codon,transcript	0	1	3	2.00*	6.00*	4	6	0	1.5	0.13*
chr3:142238511|142241683	NA	ATR	-	exon-exon	2	CDS,exon,gene,transcript	1	4	0	4	0.50*	6	13	14	2.17	2.33
chr6:16326625|16328701	hsa_circ_0007132	ATXN1	-	exon-exon	1	CDS,UTR,exon,gene,start_codon,transcript	1	0	0	0.50*	0.50*	4	0	0	0.13*	0.13*
chr6:16586011|16658132	hsa_circ_0002353	ATXN1	-	exon-exon	3	UTR,exon,gene,transcript	0	1	1	2.00*	2.00*	50	50	7	1	0.14
chr22:46085592|46114373	hsa_circ_0003054	ATXN10	+	exon-exon	9	CDS,exon,gene,transcript	4	0	4	0.13*	1	62	49	0	0.79	0.01*
chr22:46085592|46136418	hsa_circ_0008199	ATXN10	+	exon-exon	16	CDS,exon,gene,transcript	7	4	3	0.57	0.43	77	54	11	0.7	0.14
chr22:46085592|46098727	hsa_circ_0004243	ATXN10	+	exon-exon	5	CDS,exon,gene,transcript	3	14	3	4.67	1	30	23	19	0.77	0.63
chr22:46088876|46125470	hsa_circ_0063770	ATXN10	+	exon-exon	10	CDS,exon,gene,transcript	2	0	0	0.25*	0.25*	6	0	10	0.08*	1.67
chr22:46096162|46114373	hsa_circ_0003303	ATXN10	+	exon-exon	7	CDS,exon,gene,transcript	0	2	1	4.00*	2.00*	40	40	16	1	0.4
chr22:46096162|46136418	hsa_circ_0001246	ATXN10	+	exon-exon	14	CDS,exon,gene,transcript	2	0	0	0.25*	0.25*	21	33	23	1.57	1.1
chr22:46125305|46136418	hsa_circ_0001247	ATXN10	+	exon-exon	7	CDS,exon,gene,transcript	11	5	5	0.45	0.45	121	58	41	0.48	0.34
chr12:111947353|111948386	hsa_circ_0002601	ATXN2	-	exon-exon	4	CDS,exon,gene,transcript	5	4	9	0.8	1.8	16	56	48	3.5	3
chr12:111951161|111957880	hsa_circ_0000438	ATXN2	-	exon-exon	10	CDS,exon,gene,transcript	3	2	1	0.67	0.33	3	0	3	0.17*	1
chr12:111990084|111990781	hsa_circ_0028270	ATXN2	-	exon-exon	3	CDS,exon,gene,transcript	4	1	7	0.25	1.75	0	3	0	6.00*	1.00*
chr12:111990084|111993723	hsa_circ_0002457	ATXN2	-	exon-exon	5	CDS,UTR,exon,gene,start_codon,transcript	26	29	25	1.12	0.96	366	294	229	0.8	0.63
chr12:111991962|111993723	hsa_circ_0000439	ATXN2	-	exon-exon	2	CDS,UTR,exon,gene,start_codon,transcript	6	6	7	1	1.17	6	0	10	0.08*	1.67
chr3:63884075|63898901	hsa_circ_0001988	ATXN7	+	exon-exon	6	CDS,UTR,exon,gene,start_codon,transcript	1	1	0	1	0.50*	3	0	0	0.17*	0.17*
chr3:63884075|63938159	hsa_circ_0002634	ATXN7	+	exon-exon	7	CDS,UTR,exon,gene,start_codon,transcript	3	0	3	0.17*	1	0	0	3	1.00*	6.00*
chr3:63898264|63898901	hsa_circ_0007761	ATXN7	+	exon-exon	4	CDS,UTR,exon,gene,start_codon,transcript	3	4	8	1.33	2.67	43	20	33	0.47	0.77
chr20:54956489|54961589	hsa_circ_0008777	AURKA	-	exon-exon	6	CDS,exon,gene,transcript	5	5	17	1	3.4	6	17	10	2.83	1.67
chr20:54956489|54959380	hsa_circ_0004887	AURKA	-	exon-exon	4	CDS,exon,gene,transcript	5	6	9	1.2	1.8	37	36	37	0.97	1
chr20:54961313|54963258	hsa_circ_0060950	AURKA	-	exon-exon	3	CDS,UTR,exon,gene,start_codon,transcript	0	2	0	4.00*	1.00*	0	5	0	10.00*	1.00*
chr7:32582753|32591907	hsa_circ_0005530	AVL9	+	exon-exon	7	CDS,exon,gene,transcript	0	0	3	1.00*	6.00*	1	0	7	0.00*	7
chr7:32582753|32599076	hsa_circ_0079762	AVL9	+	exon-exon	11	CDS,exon,gene,transcript	1	2	1	2	1	12	0	0	0.04*	0.04*
chr16:396148|397106	hsa_circ_0005838	AXIN1	-	exon-exon	2	CDS,UTR,exon,gene,start_codon,transcript	0	3	8	6.00*	16.00*	19	5	0	0.26	0.03*
chr8:103850972|103855975	hsa_circ_0003304	AZIN1	-	exon-exon	6	CDS,UTR,exon,gene,start_codon,transcript	2	3	3	1.5	1.5	24	23	18	0.96	0.75
chr1:235628953|235658138	hsa_circ_0017065	B3GALNT2	-	exon-exon	11	CDS,UTR,exon,gene,stop_codon,transcript	3	0	0	0.17*	0.17*	4	9	0	2.25	0.13*
chr1:235634164|235647831	hsa_circ_0017067	B3GALNT2	-	exon-exon	6	CDS,UTR,exon,gene,stop_codon,transcript	2	2	3	1	1.5	12	2	0	0.17	0.04*
chr2:62449347|62452549	NA	B3GNT2	+	exon-intergenic	2	CDS,UTR,exon,gene,start_codon,stop_codon,transcript	4	0	4	0.13*	1	0	6	19	12.00*	38.00*
chr17:80914571|80923622	hsa_circ_0046598	B3GNTL1	-	exon-exon	9	CDS,UTR,exon,gene,start_codon,transcript	1	2	4	2	4	22	35	56	1.59	2.55
chr17:80962991|81006661	NA	B3GNTL1	-	exon-exon	12	CDS,UTR,exon,gene,start_codon,stop_codon,transcript	1	3	5	3	5	21	23	22	1.1	1.05
chr17:80992911|81006661	NA	B3GNTL1	-	exon-exon	6	CDS,UTR,exon,gene,stop_codon,transcript	6	4	5	0.67	0.83	80	80	69	1	0.86
chr20:48256215|48257202	hsa_circ_0004868	B4GALT5	-	exon-exon	2	CDS,exon,gene,transcript	2	7	5	3.5	2.5	52	44	46	0.85	0.88
chr18:29218607|29246335	NA	B4GALT6	-	exon-exon	6	CDS,UTR,exon,gene,transcript	1	4	0	4	0.50*	36	59	19	1.64	0.53
chr21:30693542|30702014	hsa_circ_0001181	BACH1	+	exon-exon	9	CDS,UTR,exon,gene,start_codon,transcript	10	10	7	1	0.7	10	21	18	2.1	1.8
chr21:30698380|30702014	hsa_circ_0061395	BACH1	+	exon-exon	7	CDS,exon,gene,transcript	7	9	3	1.29	0.43	1	5	0	5	0.00*
chr6:57046830|57049023	NA	BAG2	+	exon-exon	1	CDS,UTR,exon,gene,stop_codon,transcript	1	0	3	0.50*	3	22	30	7	1.36	0.32
chr16:88008654|88017865	hsa_circ_0040809	BANP	+	exon-exon	16	CDS,UTR,exon,gene,start_codon,stop_codon,transcript	7	5	3	0.71	0.43	68	63	41	0.93	0.6
chr2:215593642|215646233	NA	BARD1	-	exon-exon	14	CDS,UTR,exon,gene,start_codon,stop_codon,transcript	1	2	1	2	1	0	5	10	10.00*	20.00*
chr2:215609791|215634036	hsa_circ_0007935	BARD1	-	exon-exon	7	CDS,UTR,exon,gene,transcript	3	1	0	0.33	0.17*	33	19	45	0.58	1.36
chr2:215609791|215646233	hsa_circ_0058042	BARD1	-	exon-exon	9	CDS,UTR,exon,gene,start_codon,stop_codon,transcript	0	4	3	8.00*	6.00*	0	23	0	46.00*	1.00*
chr2:215609791|215661841	hsa_circ_0003963	BARD1	-	exon-exon	12	CDS,UTR,exon,gene,start_codon,stop_codon,transcript	1	3	3	3	3	6	0	34	0.08*	5.67
chr2:215617171|215646233	NA	BARD1	-	exon-exon	6	CDS,UTR,exon,gene,start_codon,stop_codon,transcript	4	4	4	1	1	4	1	4	0.25	1
chr2:215617171|215657169	hsa_circ_0058048	BARD1	-	exon-exon	7	CDS,UTR,exon,gene,start_codon,stop_codon,transcript	2	0	3	0.25*	1.5	12	1	0	0.08	0.04*
chr2:215617171|215661841	hsa_circ_0002999	BARD1	-	exon-exon	9	CDS,UTR,exon,gene,start_codon,stop_codon,transcript	0	5	7	10.00*	14.00*	64	35	35	0.55	0.55
chr2:215632206|215646233	hsa_circ_0001098	BARD1	-	exon-exon	4	CDS,UTR,exon,gene,start_codon,stop_codon,transcript	15	22	17	1.47	1.13	28	44	41	1.57	1.46
chr2:215632206|215661841	hsa_circ_0058051	BARD1	-	exon-exon	7	CDS,UTR,exon,gene,start_codon,stop_codon,transcript	12	5	5	0.42	0.42	31	29	7	0.94	0.23
chr2:215645284|215661841	hsa_circ_0058055	BARD1	-	exon-exon	5	CDS,UTR,exon,gene,start_codon,stop_codon,transcript	1	0	1	0.50*	1	0	2	7	4.00*	14.00*
chr2:215657021|215661841	hsa_circ_0003484	BARD1	-	exon-exon	3	CDS,UTR,exon,gene,transcript	2	2	0	1	0.25*	9	15	0	1.67	0.06*
chr14:35252968|35262127	hsa_circ_0006431	BAZ1A	-	exon-exon	8	CDS,exon,gene,transcript	1	4	3	4	3	37	26	14	0.7	0.38
chr14:35252968|35264971	NA	BAZ1A	-	exon-exon	10	CDS,exon,gene,transcript	2	0	1	0.25*	0.5	4	0	0	0.13*	0.13*
chr14:35331250|35331528	hsa_circ_0006137	BAZ1A	-	exon-exon	3	CDS,exon,gene,transcript	10	13	12	1.3	1.2	154	296	186	1.92	1.21
chr7:72877252|72884813	hsa_circ_0080483	BAZ1B	-	exon-exon	6	CDS,exon,gene,transcript	4	1	1	0.25	0.25	3	20	0	6.67	0.17*
chr7:72883847|72884813	hsa_circ_0003866	BAZ1B	-	exon-exon	2	CDS,exon,gene,transcript	3	11	8	3.67	2.67	41	72	39	1.76	0.95
chr12:56997143|56999111	hsa_circ_0004843	BAZ2A	-	exon-exon	9	CDS,exon,gene,transcript	1	2	0	2	0.50*	22	6	0	0.27	0.02*
chr12:56998001|56999111	hsa_circ_0027058	BAZ2A	-	exon-exon	6	CDS,exon,gene,transcript	2	0	1	0.25*	0.5	4	0	0	0.13*	0.13*
chr15:72987518|73009191	hsa_circ_0036240	BBS4	+	exon-exon	9	CDS,UTR,exon,gene,start_codon,stop_codon,transcript	1	2	0	2	0.50*	7	9	7	1.29	1
chr3:107429299|107435696	hsa_circ_0001324	BBX	+	exon-exon	11	CDS,UTR,exon,gene,start_codon,transcript	6	3	8	0.5	1.33	1	0	3	0.00*	3
chr17:58756814|58767122	hsa_circ_0044974	BCAS3	+	exon-exon	6	CDS,UTR,exon,gene,start_codon,stop_codon,transcript	0	2	0	4.00*	1.00*	1	3	0	3	0.00*
chr12:24982757|24989530	hsa_circ_0025625	BCAT1	-	exon-exon	7	CDS,exon,gene,transcript	0	2	0	4.00*	1.00*	16	8	0	0	0.03*
chr12:24985657|24989530	hsa_circ_0004426	BCAT1	-	exon-exon	4	CDS,exon,gene,transcript	3	2	3	0.67	1	0	3	0	6.00*	1.00*
chr22:18165980|18185152	hsa_circ_0062169	BCL2L13	+	exon-exon	10	CDS,UTR,exon,gene,start_codon,stop_codon,transcript	0	1	3	2.00*	6.00*	13	7	1	0.54	0.08
chr16:14738131|14738466	hsa_circ_0009065	BFAR	+	exon-exon	2	CDS,UTR,exon,gene,start_codon,transcript	3	4	1	1.33	0.33	110	102	117	0.93	1.06
chr11:102233627|102239279	hsa_circ_0004103	BIRC2	+	exon-exon	4	CDS,UTR,exon,gene,transcript	1	3	0	3	0.50*	16	14	3	0.88	0.19
chr2:32602656|32605358	NA	BIRC6	+	exon-exon	4	CDS,exon,gene,transcript	6	2	3	0.33	0.5	25	45	16	1.8	0.64
chr2:32602656|32617218	hsa_circ_0053440	BIRC6	+	exon-exon	7	CDS,exon,gene,transcript	2	2	0	1	0.25*	6	0	0	0.08*	0.08*
chr2:32602656|32620661	hsa_circ_0053441	BIRC6	+	exon-exon	8	CDS,exon,gene,transcript	6	3	3	0.5	0.5	7	3	7	0.43	1
chr2:32602656|32626691	hsa_circ_0007337	BIRC6	+	exon-exon	11	CDS,exon,gene,transcript	3	2	3	0.67	1	0	0	7	1.00*	14.00*
chr2:32602656|32631625	hsa_circ_0000989	BIRC6	+	exon-exon	12	CDS,exon,gene,transcript	4	1	5	0.25	1.25	3	0	4	0.17*	1.33
chr2:32639837|32641231	hsa_circ_0053535	BIRC6	+	exon-exon	1	CDS,exon,gene,transcript	10	3	8	0.3	0.8	7	5	0	0.71	0.07*
chr2:32703703|32704685	hsa_circ_0002408	BIRC6	+	exon-exon	2	CDS,exon,gene,transcript	1	0	1	0.50*	1	58	10	12	0.17	0.21
chr2:32703703|32707650	hsa_circ_0007917	BIRC6	+	exon-exon	4	CDS,exon,gene,transcript	1	3	3	3	3	19	34	34	1.79	1.79
chr2:32703703|32718734	hsa_circ_0003288	BIRC6	+	exon-exon	10	CDS,exon,gene,transcript	3	2	1	0.67	0.33	0	7	0	14.00*	1.00*
chr2:32713655|32718734	NA	BIRC6	+	exon-exon	4	CDS,exon,gene,transcript	1	0	0	0.50*	0.50*	36	61	30	1.69	0.83
chr2:32716492|32718734	hsa_circ_0053786	BIRC6	+	exon-exon	2	CDS,exon,gene,transcript	1	3	3	3	3	9	57	23	6.33	2.56
chr2:32735593|32738221	hsa_circ_0053829	BIRC6	+	exon-exon	3	CDS,exon,gene,transcript	5	4	4	0.8	0.8	73	47	31	0.64	0.42
chr2:32832522|32836649	hsa_circ_0008585	BIRC6	+	exon-exon	3	CDS,exon,gene,transcript	0	2	1	4.00*	2.00*	44	44	33	1	0.75
chr15:91310140|91312816	hsa_circ_0036868	BLM	+	exon-exon	4	CDS,UTR,exon,gene,transcript	2	1	3	0.5	1.5	0	5	12	10.00*	24.00*
chr15:91312363|91312816	hsa_circ_0036869	BLM	+	exon-exon	3	CDS,UTR,exon,gene,transcript	2	1	1	0.5	0.5	6	5	4	0.83	0.67
chr15:91346751|91347589	NA	BLM	+	exon-exon	2	CDS,UTR,exon,gene,transcript	1	0	3	0.50*	3	6	13	8	2.17	1.33
chr17:28593903|28613920	hsa_circ_0042828	BLMH	-	exon-exon	18	CDS,UTR,exon,gene,transcript	2	0	3	0.25*	1.5	9	2	8	0.22	0.89
chr4:79747191|79772210	hsa_circ_0070190	BMP2K	+	exon-exon	7	CDS,exon,gene,transcript	2	1	3	0.5	1.5	7	0	11	0.07*	1.57
chr10:88598622|88635842	hsa_circ_0006675	BMPR1A	+	exon-exon	7	CDS,UTR,exon,gene,start_codon,transcript	3	0	3	0.17*	1	21	7	7	0.33	0.33
chr2:203329532|203332412	hsa_circ_0003218	BMPR2	+	exon-exon	3	CDS,exon,gene,transcript	8	8	5	1	0.63	15	16	4	1.07	0.27
chr10:43282616|43285959	NA	BMS1	+	exon-exon	2	CDS,exon,gene,transcript	0	1	3	2.00*	6.00*	13	0	24	0.04*	1.85
chr9:16727795|16738483	hsa_circ_0008732	BNC2	-	exon-exon	4	CDS,UTR,exon,gene,transcript	2	11	5	5.5	2.5	41	27	49	0.66	1.2
chr17:65850056|65850878	hsa_circ_0045431	BPTF	+	exon-exon	1	CDS,exon,gene,transcript	2	3	0	1.5	0.25*	22	44	20	2	0.91
chr17:65916131|65919106	hsa_circ_0003796	BPTF	+	exon-exon	3	CDS,exon,gene,transcript	1	2	0	2	0.50*	7	0	0	0.07*	0.07*
chr17:65924471|65925603	hsa_circ_0004392	BPTF	+	exon-exon	3	CDS,exon,gene,transcript	2	2	1	1	0.5	1	14	0	14	0.00*
chr17:65941525|65972074	hsa_circ_0000799	BPTF	+	exon-exon	18	CDS,UTR,exon,gene,transcript	4	8	8	2	2	0	5	19	10.00*	38.00*
chr7:140476712|140494267	hsa_circ_0006460	BRAF	-	exon-exon	6	CDS,UTR,exon,gene,transcript	2	3	1	1.5	0.5	0	0	5	1.00*	10.00*
chr7:140494108|140508795	hsa_circ_0006961	BRAF	-	exon-exon	6	CDS,UTR,exon,gene,transcript	2	0	1	0.25*	0.5	1	0	7	0.00*	7
chr12:112096540|112097149	hsa_circ_0007885	BRAP	-	exon-exon	2	CDS,exon,gene,transcript	0	0	4	1.00*	8.00*	40	26	23	0.65	0.58
chr12:112096540|112098479	hsa_circ_0007776	BRAP	-	exon-exon	3	CDS,exon,gene,transcript	0	2	4	4.00*	8.00*	15	36	0	2.4	0.03*
chr12:112116955|112121111	hsa_circ_0006396	BRAP	-	exon-exon	4	CDS,UTR,exon,gene,start_codon,transcript	3	8	7	2.67	2.33	10	21	22	2.1	2.2
chr12:112119441|112121111	hsa_circ_0028282	BRAP	-	exon-exon	3	CDS,UTR,exon,gene,start_codon,transcript	0	1	0	2.00*	1.00*	0	13	0	26.00*	1.00*
chr17:41219625|41226538	hsa_circ_0043954	BRCA1	-	exon-exon	4	CDS,UTR,exon,gene,start_codon,transcript	1	1	0	1	0.50*	3	5	0	1.67	0.17*
chr17:41247863|41276132	hsa_circ_0008673	BRCA1	-	exon-exon	16	CDS,UTR,exon,gene,start_codon,stop_codon,transcript	1	6	1	6	1	1	5	7	5	7
chr17:41251792|41256973	NA	BRCA1	-	exon-exon	8	CDS,UTR,exon,gene,stop_codon,transcript	0	3	0	6.00*	1.00*	13	14	12	1.08	0.92
chr14:105692406|105693097	hsa_circ_0006153	BRF1	-	exon-exon	6	CDS,UTR,exon,gene,transcript	3	0	3	0.17*	1	44	27	14	0.61	0.32
chr14:105718844|105739231	hsa_circ_0005309	BRF1	-	exon-exon	5	CDS,UTR,exon,gene,start_codon,stop_codon,transcript	1	1	0	1	0.50*	31	40	5	1.29	0.16
chr17:59821793|59857762	hsa_circ_0000794	BRIP1	-	exon-exon	6	CDS,UTR,exon,gene,transcript	1	1	3	1	3	30	23	59	0.77	1.97
chr17:59853762|59857762	hsa_circ_0006968	BRIP1	-	exon-exon	4	CDS,UTR,exon,gene,transcript	13	5	4	0.38	0.31	200	99	108	0.5	0.54
chr17:59853762|59861785	NA	BRIP1	-	exon-exon	7	CDS,UTR,exon,gene,transcript	2	0	0	0.25*	0.25*	6	14	22	2.33	3.67
chr17:59924462|59937268	NA	BRIP1	-	exon-exon	5	CDS,exon,gene,transcript	0	3	4	6.00*	8.00*	1	8	0	8	0.00*
chr5:34918469|34923339	hsa_circ_0006970	BRIX1	+	exon-exon	10	CDS,UTR,exon,gene,transcript	1	0	0	0.50*	0.50*	10	9	3	0.9	0.3
chr5:34922322|34923339	NA	BRIX1	+	exon-exon	6	CDS,exon,gene,transcript	4	3	0	0.75	0.13*	12	9	0	0.75	0.04*
chr21:40578034|40584633	NA	BRWD1	-	exon-exon	6	CDS,UTR,exon,gene,transcript	2	6	5	3	2.5	3	12	7	4	2.33
chr21:40600426|40601362	hsa_circ_0001195	BRWD1	-	exon-exon	3	CDS,exon,gene,transcript	4	3	3	0.75	0.75	93	100	79	1.08	0.85
chr21:40641825|40642359	hsa_circ_0061746	BRWD1	-	exon-exon	2	CDS,exon,gene,transcript	1	1	0	1	0.50*	12	0	0	0.04*	0.04*
chr21:40641825|40646398	hsa_circ_0008466	BRWD1	-	exon-exon	3	CDS,exon,gene,transcript	2	2	4	1	2	6	2	1	0.33	0.17
chr21:40650669|40670508	hsa_circ_0061755	BRWD1	-	exon-exon	10	CDS,UTR,exon,gene,stop_codon,transcript	0	1	3	2.00*	6.00*	9	2	10	0.22	1.11
chrX:79962926|79975155	hsa_circ_0001936	BRWD3	-	exon-exon	8	CDS,exon,gene,transcript	3	4	9	1.33	3	0	1	7	2.00*	14.00*
chrX:80047353|80049271	hsa_circ_0091175	BRWD3	-	exon-exon	2	CDS,exon,gene,transcript	1	2	0	2	0.50*	27	41	23	1.52	0.85
chr10:93751876|93768032	hsa_circ_0005975	BTAF1	+	exon-exon	9	CDS,UTR,exon,gene,start_codon,transcript	0	3	3	6.00*	6.00*	1	2	0	2	0.00*
chr10:93754292|93768032	hsa_circ_0008148	BTAF1	+	exon-exon	7	CDS,UTR,exon,gene,start_codon,transcript	10	5	4	0.5	0.4	34	50	37	1.47	1.09
chr10:93756126|93757508	hsa_circ_0003584	BTAF1	+	exon-exon	5	CDS,UTR,exon,gene,start_codon,transcript	4	1	0	0.25	0.13*	18	30	0	1.67	0.03*
chr10:93756126|93768032	hsa_circ_0007578	BTAF1	+	exon-exon	6	CDS,UTR,exon,gene,start_codon,transcript	3	6	3	2	1	43	37	42	0.86	0.98
chr15:83710480|83718930	hsa_circ_0036586	BTBD1	-	exon-exon	4	CDS,UTR,exon,gene,transcript	2	2	7	1	3.5	46	27	24	0.59	0.52
chr11:13435077|13443385	hsa_circ_0008967	BTBD10	-	exon-exon	9	CDS,UTR,exon,gene,start_codon,stop_codon,transcript	0	2	4	4.00*	8.00*	19	13	0	0.68	0.03*
chr14:93760204|93761283	hsa_circ_0006947	BTBD7	-	exon-exon	5	CDS,UTR,exon,gene,start_codon,transcript	3	3	1	1	0.33	9	6	0	0.67	0.06*
chr14:93760204|93762503	hsa_circ_0000563	BTBD7	-	exon-exon	6	CDS,UTR,exon,gene,start_codon,transcript	3	3	4	1	1.33	9	7	7	0.78	0.78
chr2:111406811|111419418	hsa_circ_0056037	BUB1	-	exon-exon	12	CDS,exon,gene,transcript	1	1	0	1	0.50*	3	0	0	0.17*	0.17*
chr2:111423840|111427130	NA	BUB1	-	exon-exon	6	CDS,exon,gene,transcript	3	2	3	0.67	1	4	1	0	0.25	0.13*
chr15:40475915|40477843	hsa_circ_0008471	BUB1B	+	exon-exon	7	CDS,exon,gene,transcript	1	2	3	2	3	4	12	0	3	0.13*
chr15:40477366|40477843	hsa_circ_0008946	BUB1B	+	exon-exon	5	CDS,exon,gene,transcript	3	0	0	0.17*	0.17*	21	36	19	1.71	0.9
chr11:116627862|116629123	hsa_circ_0005032	BUD13	-	exon-exon	4	CDS,UTR,exon,gene,transcript	1	0	3	0.50*	3	1	3	0	3	0.00*
chr7:16714037|16722470	NA	BZW2	+	exon-exon	3	CDS,UTR,exon,gene,start_codon,transcript	0	2	0	4.00*	1.00*	6	3	0	0	0.08*
chr7:16720926|16729531	hsa_circ_0079492	BZW2	+	exon-exon	9	CDS,UTR,exon,gene,start_codon,stop_codon,transcript	4	5	1	1.25	0.25	110	112	34	1.02	0.31
chr7:16722405|16729531	hsa_circ_0079493	BZW2	+	exon-exon	8	CDS,UTR,exon,gene,start_codon,stop_codon,transcript	5	3	3	0.6	0.6	10	16	14	1.6	1.4
chr7:16725530|16736686	hsa_circ_0079496	BZW2	+	exon-exon	11	CDS,UTR,exon,gene,start_codon,stop_codon,transcript	2	0	0	0.25*	0.25*	7	0	4	0.07*	0.57
chr7:16725549|16736686	NA	BZW2	+	exon-exon	8	CDS,UTR,exon,gene,start_codon,stop_codon,transcript	0	0	3	1.00*	6.00*	6	0	0	0.08*	0.08*
chr7:16734459|16736686	hsa_circ_0002852	BZW2	+	exon-exon	4	CDS,UTR,exon,gene,transcript	1	2	1	2	1	1	0	10	0.00*	10
chr7:16737673|16744294	hsa_circ_0079501	BZW2	+	exon-exon	5	CDS,UTR,exon,gene,transcript	2	0	1	0.25*	0.5	7	1	0	0.14	0.07*
chr10:77795766|77818541	NA	C10orf11	+	exon-exon	4	CDS,exon,gene,transcript	5	2	5	0.4	1	21	0	7	0.02*	0.33
chr10:102750193|102750767	hsa_circ_0019554	C10orf2	+	exon-exon	2	CDS,exon,gene,transcript	0	2	0	4.00*	1.00*	21	12	12	0.57	0.57
chr10:103783234|103785005	NA	C10orf76	-	exon-exon	3	CDS,exon,gene,transcript	2	2	0	1	0.25*	15	31	10	2.07	0.67
chr10:103784913|103793096	hsa_circ_0002218	C10orf76	-	exon-exon	6	CDS,UTR,exon,gene,stop_codon,transcript	2	0	0	0.25*	0.25*	3	0	0	0.17*	0.17*
chr11:93480463|93490631	NA	C11orf54	+	exon-exon	13	CDS,UTR,exon,gene,start_codon,transcript	0	1	3	2.00*	6.00*	4	0	0	0.13*	0.13*
chr11:111948939|111951282	NA	C11orf57	+	exon-exon	3	CDS,UTR,exon,gene,start_codon,stop_codon,transcript	1	0	4	0.50*	4	0	0	5	1.00*	10.00*
chr11:86017287|86017524	hsa_circ_0023956	C11orf73	+	exon-exon	1	CDS,exon,gene,transcript	0	2	0	4.00*	1.00*	0	6	7	12.00*	14.00*
chr11:66589114|66595835	hsa_circ_0005611	C11orf80	+	exon-exon	5	CDS,UTR,exon,gene,transcript	1	2	1	2	1	16	15	10	0.94	0.63
chr11:82625765|82642891	NA	C11orf82	+	exon-exon	11	CDS,UTR,exon,gene,start_codon,stop_codon,transcript	1	0	5	0.50*	5	12	12	0	1	0.04*
chr12:105385490|105389804	hsa_circ_0009063	C12orf45	+	exon-exon	5	CDS,UTR,exon,gene,stop_codon,transcript	1	0	0	0.50*	0.50*	30	31	19	1.03	0.63
chr17:42231924|42232779	hsa_circ_0007378	C17orf53	+	exon-exon	3	CDS,exon,gene,transcript	5	6	5	1.2	1	124	133	82	1.07	0.66
chr17:3717616|3719564	hsa_circ_0041462	C17orf85	-	exon-exon	2	CDS,UTR,exon,gene,transcript	1	2	1	2	1	10	16	16	1.6	1.6
chr7:7273934|7283381	hsa_circ_0001675	C1GALT1	+	exon-exon	7	CDS,UTR,exon,gene,start_codon,stop_codon,transcript	1	2	1	2	1	0	3	3	6.00*	6.00*
chr1:207989274|207990759	hsa_circ_0006827	C1orf132	-	exon-exon	2	exon,gene,transcript	5	3	3	0.6	0.6	123	49	20	0.4	0.16
chr1:186375215|186381025	NA	C1orf27	+	exon-exon	2	CDS,exon,gene,transcript	0	0	4	1.00*	8.00*	6	6	3	1	0
chr1:186375215|186388209	hsa_circ_0000166	C1orf27	+	exon-exon	5	CDS,UTR,exon,gene,stop_codon,transcript	1	2	0	2	0.50*	12	16	11	1.33	0.92
chr1:43239234|43241150	hsa_circ_0004752	C1orf50	+	exon-exon	5	CDS,UTR,exon,gene,stop_codon,transcript	1	2	4	2	4	46	74	23	1.61	0
chr12:22631247|22637822	NA	C2CD5	-	exon-exon	8	CDS,UTR,exon,gene,transcript	0	1	1	2.00*	2.00*	6	3	4	0	0.67
chr12:22643057|22659753	hsa_circ_0008769	C2CD5	-	exon-exon	6	CDS,UTR,exon,gene,transcript	1	2	0	2	0.50*	9	7	3	0.78	0.33
chr2:70396689|70409129	NA	C2orf42	-	exon-exon	14	CDS,UTR,exon,gene,start_codon,transcript	3	0	0	0.17*	0.17*	6	0	0	0.08*	0.08*
chr2:70402805|70409129	hsa_circ_0008220	C2orf42	-	exon-exon	13	CDS,UTR,exon,gene,start_codon,transcript	0	0	1	1.00*	2.00*	3	1	0	0.33	0.17*
chr2:70406664|70409129	hsa_circ_0055113	C2orf42	-	exon-exon	12	CDS,UTR,exon,gene,start_codon,transcript	4	4	7	1	1.75	9	16	4	1.78	0.44
chr2:20974570|20990158	hsa_circ_0002271	C2orf43	-	exon-exon	4	CDS,UTR,exon,gene,start_codon,stop_codon,transcript	0	1	1	2.00*	2.00*	50	48	11	0.96	0.22
chr3:143704385|143708674	hsa_circ_0003756	C3orf58	+	exon-exon	4	CDS,UTR,exon,gene,start_codon,transcript	0	0	3	1.00*	6.00*	10	7	8	0.7	0.8
chr3:143704385|143708679	hsa_circ_0006731	C3orf58	+	exon-exon	4	CDS,UTR,exon,gene,start_codon,transcript	15	17	17	1.13	1.13	175	134	83	0.77	0.47
chr4:113483527|113506881	hsa_circ_0070680	C4orf21	-	exon-exon	6	CDS,UTR,exon,gene,transcript	35	39	40	1.11	1.14	89	68	52	0.76	0.58
chr4:113483527|113511030	NA	C4orf21	-	exon-exon	11	CDS,UTR,exon,gene,stop_codon,transcript	2	4	3	2	1.5	0	21	12	42.00*	24.00*
chr5:102601609|102612098	NA	C5orf30	+	exon-exon	1	CDS,UTR,exon,gene,start_codon,transcript	0	2	0	4.00*	1.00*	10	12	0	1.2	0.05*
chr5:37195960|37224842	NA	C5orf42	-	exon-exon	14	CDS,UTR,exon,gene,start_codon,transcript	0	2	0	4.00*	1.00*	0	6	0	12.00*	1.00*
chr5:37213661|37224842	NA	C5orf42	-	exon-exon	5	CDS,UTR,exon,gene,transcript	0	1	3	2.00*	6.00*	10	13	0	1.3	0.05*
chr5:37238959|37239971	NA	C5orf42	-	exon-exon	2	CDS,UTR,exon,gene,transcript	2	1	1	0.5	0.5	28	36	35	1.29	1.25
chr5:37238959|37243221	hsa_circ_0001474	C5orf42	-	exon-exon	3	CDS,UTR,exon,gene,transcript	0	2	1	4.00*	2.00*	18	5	0	0.28	0.03*
chr6:34574332|34574681	hsa_circ_0006757	C6orf106	-	exon-exon	1	CDS,exon,gene,transcript	0	5	0	10.00*	1.00*	111	83	125	0.75	1.13
chr6:34574332|34614575	hsa_circ_0009095	C6orf106	-	exon-exon	3	CDS,exon,gene,transcript	4	1	0	0.25	0.13*	3	5	0	1.67	0.17*
chr6:30618771|30619243	hsa_circ_0006109	C6orf136	+	exon-exon	7	CDS,UTR,exon,gene,stop_codon,transcript	6	10	5	1.67	0.83	37	28	31	0.76	0.84
chr7:6639460|6641771	hsa_circ_0079392	C7orf26	+	exon-exon	7	CDS,exon,gene,transcript	2	0	1	0.25*	0.5	4	6	0	1.5	0.13*
chr9:77631184|77632364	hsa_circ_0004189	C9orf41	-	exon-exon	3	CDS,UTR,exon,gene,stop_codon,transcript	7	4	1	0.57	0.14	87	106	95	1.22	1.09
chr9:117399270|117401006	hsa_circ_0002318	C9orf91	+	exon-exon	2	CDS,exon,gene,transcript	0	0	3	1.00*	6.00*	21	2	12	0.1	0.57
chr8:61121309|61139494	NA	CA8	-	exon-exon	4	CDS,UTR,exon,gene,stop_codon,transcript	2	2	4	1	2	83	21	0	0.25	0.01*
chr8:61135208|61144938	hsa_circ_0084575	CA8	-	exon-exon	4	CDS,exon,gene,transcript	2	0	3	0.25*	1.5	44	7	0	0.16	0.01*
chr19:13363805|13387942	NA	CACNA1A	-	exon-exon	14	CDS,exon,gene,transcript	3	0	4	0.17*	1.33	0	5	0	10.00*	1.00*
chr19:3623686|3624160	hsa_circ_0002661	CACTIN	-	exon-exon	1	CDS,UTR,exon,gene,start_codon,transcript	0	2	0	4.00*	1.00*	3	2	0	0.67	0.17*
chr10:120460818|120489922	hsa_circ_0002028	CACUL1	-	exon-exon	7	CDS,exon,gene,transcript	3	0	1	0.17*	0.33	12	22	7	1.83	0.58
chr10:120488807|120489922	hsa_circ_0020134	CACUL1	-	exon-exon	2	CDS,exon,gene,transcript	4	3	3	0.75	0.75	86	33	52	0.38	0.6
chr19:47111123|47111397	NA	CALM3	+	intron-exon	1	exon,gene,transcript	2	0	0	0.25*	0.25*	4	8	5	2	1.25
chr12:121706441|121708748	hsa_circ_0004756	CAMKK2	-	exon-exon	5	CDS,exon,gene,transcript	1	0	0	0.50*	0.50*	3	9	0	3	0.17*
chr5:134076753|134079742	hsa_circ_0003154	CAMLG	+	exon-exon	2	CDS,exon,gene,transcript	8	7	1	0.88	0.13	1	9	14	9	14
chr9:138741983|138758382	hsa_circ_0089489	CAMSAP1	-	exon-exon	8	CDS,UTR,exon,gene,start_codon,transcript	10	4	7	0.4	0.7	81	55	24	0.68	0.3
chr9:138741983|138774924	hsa_circ_0004338	CAMSAP1	-	exon-exon	13	CDS,UTR,exon,gene,start_codon,transcript	1	3	5	3	5	74	74	41	1	0.55
chr9:138741983|138742307	hsa_circ_0089486	CAMSAP1	-	exon-exon	2	CDS,UTR,exon,gene,start_codon,transcript	1	0	0	0.50*	0.50*	15	37	37	2.47	2.47
chr9:138758302|138774924	hsa_circ_0006814	CAMSAP1	-	exon-exon	6	CDS,UTR,exon,gene,transcript	5	1	1	0.2	0.2	27	34	12	1.26	0.44
chr9:138773479|138774924	hsa_circ_0001900	CAMSAP1	-	exon-exon	5	CDS,UTR,exon,gene,transcript	69	59	57	0.86	0.83	1724	1266	1025	0.73	0.59
chr5:179134133|179137066	hsa_circ_0075298	CANX	+	exon-exon	14	CDS,UTR,exon,gene,start_codon,stop_codon,transcript	1	2	4	2	4	9	8	26	0.89	2.89
chr5:179134133|179136060	hsa_circ_0003938	CANX	+	exon-exon	9	CDS,UTR,exon,gene,start_codon,stop_codon,transcript	1	2	3	2	3	0	2	3	4.00*	6.00*
chr5:179135240|179137066	NA	CANX	+	exon-exon	13	CDS,UTR,exon,gene,start_codon,stop_codon,transcript	1	1	4	1	4	44	30	16	0.68	0.36
chr5:179135240|179136060	hsa_circ_0005778	CANX	+	exon-exon	8	CDS,UTR,exon,gene,start_codon,stop_codon,transcript	1	2	0	2	0.50*	21	0	11	0.02*	0.52
chr5:179136874|179147561	hsa_circ_0002051	CANX	+	exon-exon	12	CDS,UTR,exon,gene,transcript	7	10	1	1.43	0.14	33	2	19	0.06	0.58
chr5:179136874|179143295	hsa_circ_0001565	CANX	+	exon-exon	9	CDS,UTR,exon,gene,transcript	5	3	1	0.6	0.2	6	24	18	4	3
chr3:15253611|15260047	NA	CAPN7	+	exon-exon	4	CDS,UTR,exon,gene,stop_codon,transcript	2	0	0	0.25*	0.25*	6	10	0	1.67	0.08*
chr11:34093273|34098189	hsa_circ_0005974	CAPRIN1	+	exon-exon	10	CDS,UTR,exon,gene,start_codon,transcript	19	15	15	0.79	0.79	33	28	60	0.85	1.82
chr11:34104372|34107960	hsa_circ_0021638	CAPRIN1	+	exon-exon	4	CDS,exon,gene,transcript	2	0	1	0.25*	0.5	3	0	0	0.17*	0.17*
chr11:34110942|34113603	hsa_circ_0002280	CAPRIN1	+	exon-exon	6	CDS,exon,gene,transcript	0	0	3	1.00*	6.00*	16	16	1	1	0.06
chr11:34111726|34113603	hsa_circ_0004851	CAPRIN1	+	exon-exon	4	CDS,exon,gene,transcript	0	2	3	4.00*	6.00*	1	8	0	8	0.00*
chr1:113196220|113202401	hsa_circ_0000109	CAPZA1	+	exon-exon	5	CDS,exon,gene,transcript	6	8	11	1.33	1.83	13	7	24	0.54	1.85
chr1:113196220|113209767	hsa_circ_0005664	CAPZA1	+	exon-exon	8	CDS,exon,gene,transcript	2	2	3	1	1.5	77	119	76	1.55	0.99
chr5:40852276|40854198	hsa_circ_0005895	CARD6	+	exon-exon	1	CDS,exon,gene,transcript	0	11	7	22.00*	14.00*	0	8	0	16.00*	1.00*
chr19:48718597|48744320	NA	CARD8	-	exon-exon	32	CDS,UTR,exon,gene,start_codon,stop_codon,transcript	1	2	0	2	0.50*	0	0	5	1.00*	10.00*
chr19:48722128|48725112	NA	CARD8	-	exon-exon	3	CDS,UTR,exon,gene,stop_codon,transcript	2	2	0	1	0.25*	47	51	49	1.09	1.04
chr19:48733695|48737800	NA	CARD8	-	exon-exon	19	CDS,UTR,exon,gene,start_codon,stop_codon,transcript	0	2	1	4.00*	2.00*	4	0	0	0.13*	0.13*
chr19:48734917|48744320	NA	CARD8	-	exon-exon	22	CDS,UTR,exon,gene,start_codon,stop_codon,transcript	0	2	0	4.00*	1.00*	0	3	0	6.00*	1.00*
chr2:203817282|203826149	hsa_circ_0003747	CARF	+	exon-exon	8	CDS,UTR,exon,gene,start_codon,transcript	1	4	3	4	3	4	8	10	2	2.5
chr16:8952207|8953192	hsa_circ_0000669	CARHSP1	-	exon-exon	6	CDS,UTR,exon,gene,start_codon,transcript	1	0	1	0.50*	1	15	15	5	1	0.33
chr13:111274563|111276626	hsa_circ_0030883	CARKD	+	exon-exon	2	CDS,exon,gene,transcript	2	3	1	1.5	0.5	43	37	59	0.86	1.37
chr13:111274563|111279894	hsa_circ_0030885	CARKD	+	exon-exon	4	CDS,exon,gene,transcript	2	0	0	0.25*	0.25*	27	19	10	0.7	0.37
chr19:11018715|11019883	hsa_circ_0049351	CARM1	+	exon-exon	6	CDS,UTR,exon,gene,stop_codon,transcript	3	0	0	0.17*	0.17*	4	5	0	1.25	0.13*
chr13:111315798|111357918	NA	CARS2	-	exon-exon	30	CDS,UTR,exon,gene,stop_codon,transcript	0	1	3	2.00*	6.00*	9	3	8	0.33	0.89
chr15:44629961|44630515	NA	CASC4	+	exon-exon	4	CDS,UTR,exon,gene,stop_codon,transcript	0	0	1	1.00*	2.00*	3	0	0	0.17*	0.17*
chr15:44671888|44673174	hsa_circ_0003829	CASC4	+	exon-exon	3	CDS,UTR,exon,gene,transcript	2	1	3	0.5	1.5	0	1	10	2.00*	20.00*
chr15:44705534|44706813	NA	CASC4	+	exon-exon	3	CDS,UTR,exon,gene,stop_codon,transcript	1	2	0	2	0.50*	6	6	0	1	0.08*
chr15:40895113|40903709	NA	CASC5	+	exon-exon	11	CDS,UTR,exon,gene,start_codon,transcript	1	2	1	2	1	9	5	22	0.56	2.44
chr6:90562885|90566918	hsa_circ_0001622	CASP8AP2	+	exon-exon	4	exon,gene,transcript	0	0	4	1.00*	8.00*	0	2	0	4.00*	1.00*
chr6:90564536|90566918	NA	CASP8AP2	+	exon-exon	3	exon,gene,transcript	1	3	0	3	0.50*	0	14	5	28.00*	10.00*
chr1:15844605|15844890	hsa_circ_0010039	CASP9	-	exon-exon	3	CDS,UTR,exon,gene,start_codon,transcript	0	1	3	2.00*	6.00*	0	3	5	6.00*	10.00*
chr20:32207323|32211102	hsa_circ_0003426	CBFA2T2	+	exon-exon	3	CDS,exon,gene,transcript	3	3	0	1	0.17*	188	116	116	0.62	0.62
chr16:67070542|67116211	hsa_circ_0006482	CBFB	+	exon-exon	7	CDS,UTR,exon,gene,start_codon,transcript	1	1	0	1	0.50*	6	5	1	0.83	0.17
chr16:67070542|67116242	hsa_circ_0000707	CBFB	+	exon-exon	8	CDS,UTR,exon,gene,start_codon,transcript	2	4	1	2	0.5	10	28	26	2.8	2.6
chr11:119142445|119145663	NA	CBL	+	exon-exon	3	CDS,exon,gene,transcript	0	1	1	2.00*	2.00*	3	8	3	2.67	1
chr11:119144578|119145663	hsa_circ_0000362	CBL	+	exon-exon	2	CDS,exon,gene,transcript	0	3	1	6.00*	2.00*	47	58	33	1.23	0.7
chr9:146102|164037	NA	CBWD1	-	exon-exon	21	CDS,UTR,exon,gene,stop_codon,transcript	0	1	5	2.00*	10.00*	19	47	11	2.47	0.58
chr9:70863722|70875912	hsa_circ_0087133	CBWD3	+	exon-exon	6	CDS,UTR,exon,gene,stop_codon,transcript	0	1	0	2.00*	1.00*	4	0	0	0.13*	0.13*
chr9:70472572|70483279	NA	CBWD5	-	exon-exon	8	CDS,UTR,exon,gene,stop_codon,transcript	2	0	1	0.25*	0.5	3	5	0	1.67	0.17*
chr10:70497602|70502326	hsa_circ_0006272	CCAR1	+	exon-exon	6	CDS,UTR,exon,gene,stop_codon,transcript	1	2	0	2	0.50*	9	0	5	0.06*	0.56
chr10:70508893|70509442	hsa_circ_0018555	CCAR1	+	exon-exon	2	CDS,UTR,exon,gene,transcript	0	0	3	1.00*	6.00*	3	9	14	3	4.67
chr10:70545893|70546449	hsa_circ_0002371	CCAR1	+	exon-exon	2	CDS,UTR,exon,gene,transcript	0	1	3	2.00*	6.00*	24	34	24	1.42	1
chr10:70547684|70548085	hsa_circ_0002681	CCAR1	+	exon-exon	3	CDS,UTR,exon,gene,transcript	5	5	7	1	1.4	33	31	63	0.94	1.91
chr16:57554980|57560039	NA	CCDC102A	-	exon-exon	2	CDS,exon,gene,transcript	0	2	0	4.00*	1.00*	3	0	0	0.17*	0.17*
chr5:68590620|68607031	hsa_circ_0072780	CCDC125	-	exon-exon	7	CDS,UTR,exon,gene,start_codon,transcript	2	1	4	0.5	2	1	7	0	7	0.00*
chr7:23650790|23651172	hsa_circ_0001684	CCDC126	+	exon-exon	3	CDS,UTR,exon,gene,start_codon,transcript	6	9	11	1.5	1.83	46	21	37	0.46	0.8
chr7:92881966|92888944	NA	CCDC132	+	exon-exon	18	CDS,UTR,exon,gene,start_codon,stop_codon,transcript	2	1	0	0.5	0.25*	1	2	15	2	15
chr7:92921015|92926555	hsa_circ_0002620	CCDC132	+	exon-exon	8	CDS,UTR,exon,gene,transcript	0	3	1	6.00*	2.00*	15	8	14	0.53	0.93
chr22:42204879|42206295	hsa_circ_0001238	CCDC134	+	exon-exon	3	CDS,UTR,exon,gene,start_codon,transcript	8	3	7	0.38	0.88	169	66	57	0.39	0.34
chr22:42204879|42209826	hsa_circ_0008806	CCDC134	+	exon-exon	5	CDS,UTR,exon,gene,start_codon,transcript	5	1	7	0.2	1.4	40	7	16	0.18	0.4
chr2:109455641|109473426	hsa_circ_0001061	CCDC138	+	exon-exon	5	CDS,UTR,exon,gene,transcript	2	0	0	0.25*	0.25*	41	44	0	1.07	0.01*
chr2:109463194|109473426	NA	CCDC138	+	exon-exon	4	CDS,UTR,exon,gene,transcript	1	2	7	2	7	67	81	68	1.21	1.01
chr7:76922269|76924255	NA	CCDC146	+	exon-exon	4	CDS,UTR,exon,gene,stop_codon,transcript	0	2	4	4.00*	8.00*	7	12	24	1.71	3.43
chr1:93676359|93682303	hsa_circ_0002304	CCDC18	+	exon-exon	6	CDS,UTR,exon,gene,transcript	3	1	1	0.33	0.33	4	5	7	1.25	1.75
chr1:93677658|93682303	hsa_circ_0013199	CCDC18	+	exon-exon	5	CDS,UTR,exon,gene,transcript	5	2	1	0.4	0.2	0	0	10	1.00*	20.00*
chr1:93721892|93724442	hsa_circ_0013203	CCDC18	+	exon-exon	2	CDS,UTR,exon,gene,transcript	0	2	0	4.00*	1.00*	0	0	4	1.00*	8.00*
chr12:94804397|94806367	NA	CCDC41	-	intron-exon	6	CDS,UTR,exon,gene,start_codon,transcript	2	1	0	0.5	0.25*	1	6	0	6	0.00*
chr17:61841376|61842207	hsa_circ_0009168	CCDC47	-	exon-exon	2	CDS,exon,gene,transcript	0	2	0	4.00*	1.00*	16	16	5	1	0.31
chr17:61841376|61843554	hsa_circ_0006690	CCDC47	-	exon-exon	5	CDS,UTR,exon,gene,start_codon,transcript	2	0	0	0.25*	0.25*	13	0	0	0.04*	0.04*
chr3:191074877|191078948	hsa_circ_0008124	CCDC50	+	exon-exon	4	CDS,exon,gene,transcript	2	0	1	0.25*	0.5	4	1	0	0.25	0.13*
chr10:61592283|61612460	NA	CCDC6	-	exon-exon	2	CDS,exon,gene,transcript	3	0	0	0.17*	0.17*	0	7	15	14.00*	30.00*
chr12:123262038|123265877	hsa_circ_0007708	CCDC62	+	exon-exon	4	CDS,UTR,exon,gene,start_codon,transcript	7	3	1	0.43	0.14	12	0	0	0.04*	0.04*
chr3:56600622|56601081	hsa_circ_0001312	CCDC66	+	exon-exon	8	CDS,UTR,exon,gene,stop_codon,transcript	10	3	4	0.3	0.4	0	7	1	14.00*	2.00*
chr10:32740520|32762951	NA	CCDC7	+	exon-exon	9	CDS,UTR,exon,gene,start_codon,stop_codon,transcript	0	2	3	4.00*	6.00*	3	10	0	3.33	0.17*
chr12:518534|527802	NA	CCDC77	+	exon-exon	5	CDS,UTR,exon,gene,start_codon,transcript	1	2	0	2	0.50*	1	5	0	5	0.00*
chr19:47767860|47768203	hsa_circ_0000944	CCDC9	+	exon-exon	2	CDS,exon,gene,transcript	4	6	5	1.5	1.25	22	19	7	0.86	0.32
chr11:82984690|82989872	NA	CCDC90B	-	exon-exon	12	CDS,UTR,exon,gene,start_codon,stop_codon,transcript	3	2	3	0.67	1	3	23	0	7.67	0.17*
chr11:82984690|82991303	hsa_circ_0023863	CCDC90B	-	exon-exon	14	CDS,UTR,exon,gene,start_codon,stop_codon,transcript	0	2	0	4.00*	1.00*	0	0	8	1.00*	16.00*
chr12:28408514|28460682	NA	CCDC91	+	exon-exon	16	CDS,UTR,exon,gene,start_codon,stop_codon,transcript	2	0	1	0.25*	0.5	31	23	44	0.74	1.42
chr12:28457559|28460682	hsa_circ_0006584	CCDC91	+	exon-exon	8	CDS,UTR,exon,gene,start_codon,stop_codon,transcript	0	0	3	1.00*	6.00*	1	17	0	17	0.00*
chr12:28458582|28460682	hsa_circ_0007723	CCDC91	+	exon-exon	6	CDS,UTR,exon,gene,transcript	15	6	11	0.4	0.73	508	575	524	1.13	1.03
chr12:28458582|28544344	hsa_circ_0008250	CCDC91	+	exon-exon	9	CDS,UTR,exon,gene,transcript	2	0	1	0.25*	0.5	13	26	19	2	1.46
chr5:68467097|68470236	hsa_circ_0072758	CCNB1	+	exon-exon	4	CDS,UTR,exon,gene,transcript	2	0	4	0.25*	2	37	41	16	1.11	0.43
chr5:68470704|68471364	hsa_circ_0001495	CCNB1	+	exon-exon	3	CDS,exon,gene,transcript	44	32	26	0.73	0.59	742	875	505	1.18	0.68
chr8:95897295|95897786	hsa_circ_0008608	CCNE2	-	exon-exon	3	CDS,UTR,exon,gene,transcript	0	0	3	1.00*	6.00*	4	7	1	1.75	0.25
chr4:77976303|77987558	hsa_circ_0003373	CCNI	-	exon-exon	16	CDS,UTR,exon,gene,start_codon,stop_codon,transcript	7	0	4	0.07*	0.57	30	20	5	0.67	0.17
chr2:135694411|135705469	hsa_circ_0002388	CCNT2	+	exon-exon	12	CDS,UTR,exon,gene,start_codon,stop_codon,transcript	1	1	3	1	3	19	17	3	0.89	0.16
chr10:35805451|35819171	hsa_circ_0000235	CCNY	+	exon-exon	8	CDS,exon,gene,transcript	1	1	0	1	0.50*	6	0	8	0.08*	1.33
chr2:208589524|208607066	hsa_circ_0002556	CCNYL1	+	exon-exon	7	CDS,UTR,exon,gene,transcript	1	2	4	2	4	3	13	0	4.33	0.17*
chr4:139964228|139966543	hsa_circ_0003122	CCRN4L	+	exon-exon	2	CDS,exon,gene,transcript	0	2	1	4.00*	2.00*	10	7	0	0.7	0.05*
chr10:86177527|86185649	hsa_circ_0006956	CCSER2	+	exon-exon	5	CDS,UTR,exon,gene,start_codon,transcript	0	1	1	2.00*	2.00*	49	83	38	1.69	0.78
chr10:86177527|86198463	hsa_circ_0003018	CCSER2	+	exon-exon	7	CDS,UTR,exon,gene,start_codon,transcript	2	2	0	1	0.25*	15	9	14	0.6	0.93
chr12:69983265|69987393	hsa_circ_0002940	CCT2	+	exon-exon	9	CDS,exon,gene,transcript	8	4	8	0.5	1	133	79	182	0.59	1.37
chr12:69983265|69985939	hsa_circ_0000418	CCT2	+	exon-exon	4	CDS,exon,gene,transcript	25	20	15	0.8	0.6	25	17	52	0.68	2.08
chr12:69985839|69987393	hsa_circ_0027528	CCT2	+	exon-exon	6	CDS,exon,gene,transcript	2	1	0	0.5	0.25*	13	16	11	1.23	0.85
chr1:156294763|156304709	hsa_circ_0005131	CCT3	-	exon-exon	9	CDS,UTR,exon,gene,start_codon,stop_codon,transcript	3	2	4	0.67	1.33	59	27	20	0.46	0.34
chr1:156303338|156304709	hsa_circ_0004680	CCT3	-	exon-exon	4	CDS,UTR,exon,gene,start_codon,stop_codon,transcript	0	3	0	6.00*	1.00*	46	27	48	0.59	1.04
chr2:62099217|62106146	NA	CCT4	-	exon-exon	9	CDS,UTR,exon,gene,start_codon,transcript	2	1	0	0.5	0.25*	3	0	0	0.17*	0.17*
chr2:62099217|62107529	hsa_circ_0005862	CCT4	-	exon-exon	10	CDS,UTR,exon,gene,start_codon,transcript	2	2	0	1	0.25*	1	14	0	14	0.00*
chr2:62100137|62103369	hsa_circ_0001018	CCT4	-	exon-exon	3	CDS,exon,gene,transcript	1	0	1	0.50*	1	3	15	1	5	0.33
chr2:62100137|62106146	hsa_circ_0054905	CCT4	-	exon-exon	7	CDS,UTR,exon,gene,start_codon,transcript	0	0	3	1.00*	6.00*	3	0	0	0.17*	0.17*
chr2:62100137|62107529	hsa_circ_0008640	CCT4	-	exon-exon	8	CDS,UTR,exon,gene,start_codon,transcript	4	2	3	0.5	0.75	24	1	30	0.04	1.25
chr2:62100137|62110683	hsa_circ_0007473	CCT4	-	exon-exon	9	CDS,UTR,exon,gene,start_codon,transcript	5	5	4	1	0.8	12	0	14	0.04*	1.17
chr2:62103230|62110683	NA	CCT4	-	exon-exon	7	CDS,UTR,exon,gene,start_codon,transcript	3	3	1	1	0.33	4	0	0	0.13*	0.13*
chr7:65220767|65221561	NA	CCT6P1	+	exon-exon	3	exon,gene,transcript	0	0	1	1.00*	2.00*	4	1	0	0.25	0.13*
chr7:64526609|64527428	NA	CCT6P3	+	intron-exon	2	exon,gene,transcript	1	2	0	2	0.50*	3	3	0	1	0.17*
chr7:64526631|64527428	hsa_circ_0080302	CCT6P3	+	exon-exon	2	exon,gene,transcript	1	0	1	0.50*	1	13	21	10	1.62	0.77
chr7:5939915|5940563	NA	CCZ1	+	exon-exon	4	CDS,UTR,exon,gene,transcript	3	2	3	0.67	1	6	1	8	0.17	1.33
chr7:5942292|5949747	hsa_circ_0004169	CCZ1	+	exon-exon	3	CDS,exon,gene,transcript	4	0	0	0.13*	0.13*	1	10	0	10	0.00*
chr7:5959480|5963593	NA	CCZ1	+	exon-exon	3	CDS,exon,gene,transcript	1	0	0	0.50*	0.50*	3	0	0	0.17*	0.17*
chr7:5963018|5963593	hsa_circ_0007177	CCZ1	+	exon-exon	2	CDS,exon,gene,transcript	2	1	0	0.5	0.25*	16	24	15	1.5	0.94
chr7:6840579|6841154	hsa_circ_0007135	CCZ1B	-	exon-exon	4	CDS,exon,gene,transcript	12	10	15	0.83	1.25	73	47	42	0.64	0.58
chr7:6854395|6861995	hsa_circ_0008970	CCZ1B	-	exon-exon	4	CDS,UTR,exon,gene,transcript	6	5	5	0.83	0.83	37	41	33	1.11	0.89
chr7:6854395|6862991	hsa_circ_0003943	CCZ1B	-	exon-exon	6	CDS,UTR,exon,gene,start_codon,transcript	1	6	4	6	4	25	29	67	1.16	2.68
chr7:6859397|6861995	hsa_circ_0079410	CCZ1B	-	exon-exon	2	CDS,UTR,exon,gene,transcript	0	1	0	2.00*	1.00*	19	29	14	1.53	0.74
chr7:6859397|6862991	hsa_circ_0079411	CCZ1B	-	exon-exon	4	CDS,UTR,exon,gene,start_codon,transcript	0	1	3	2.00*	6.00*	4	17	4	4.25	1
chr6:47471016|47501491	NA	CD2AP	+	exon-exon	3	CDS,exon,gene,transcript	2	0	0	0.25*	0.25*	0	5	0	10.00*	1.00*
chr6:47501338|47522502	NA	CD2AP	+	exon-exon	5	CDS,exon,gene,transcript	1	0	0	0.50*	0.50*	4	1	0	0.25	0.13*
chr4:15818134|15826639	NA	CD38	+	exon-exon	5	CDS,exon,gene,transcript	0	2	1	4.00*	2.00*	19	145	86	7.63	4.53
chr4:15835840|15842161	NA	CD38	+	exon-exon	5	CDS,UTR,exon,gene,stop_codon,transcript	0	6	3	12.00*	6.00*	10	76	33	7.6	3.3
chr1:207930359|207933069	NA	CD46	+	exon-exon	3	CDS,exon,gene,transcript	0	1	0	2.00*	1.00*	0	3	0	6.00*	1.00*
chr19:14513409|14515374	hsa_circ_0004853	CD97	+	exon-exon	3	CDS,exon,gene,transcript	1	1	1	1	1	12	17	10	1.42	0.83
chrX:149962164|149984551	hsa_circ_0001948	CD99L2	-	exon-exon	6	CDS,exon,gene,transcript	3	3	0	1	0.17*	0	5	0	10.00*	1.00*
chr10:12257739|12280484	NA	CDC123	+	exon-exon	10	CDS,exon,gene,transcript	0	0	3	1.00*	6.00*	15	5	0	0.33	0.03*
chr10:12291580|12292468	NA	CDC123	+	exon-exon	4	CDS,UTR,exon,gene,stop_codon,transcript	2	0	0	0.25*	0.25*	13	16	12	1.23	0.92
chr1:100889778|100908552	hsa_circ_0000097	CDC14A	+	exon-exon	3	CDS,exon,gene,transcript	4	2	0	0.5	0.13*	0	2	0	4.00*	1.00*
chr9:99284788|99327765	hsa_circ_0087641	CDC14B	-	exon-exon	20	CDS,exon,gene,transcript	3	2	1	0.67	0.33	0	0	3	1.00*	6.00*
chr13:115012422|115038140	NA	CDC16	+	exon-exon	11	CDS,UTR,exon,gene,stop_codon,transcript	1	2	0	2	0.50*	3	1	0	0.33	0.17*
chr3:48209336|48219478	hsa_circ_0005467	CDC25A	-	exon-exon	6	CDS,exon,gene,transcript	6	3	0	0.5	0.08*	61	22	53	0.36	0.87
chr3:48215774|48219478	hsa_circ_0002023	CDC25A	-	exon-exon	5	CDS,exon,gene,transcript	2	0	4	0.25*	2	104	49	50	0.47	0.48
chr5:137654908|137664218	hsa_circ_0005537	CDC25C	-	exon-exon	5	CDS,exon,gene,transcript	4	2	0	0.5	0.13*	40	51	18	1.28	0.45
chr17:45232038|45235669	hsa_circ_0002502	CDC27	-	exon-exon	12	CDS,UTR,exon,gene,stop_codon,transcript	0	3	0	6.00*	1.00*	4	0	0	0.13*	0.13*
chr1:22404922|22413359	hsa_circ_0005576	CDC42	+	exon-exon	6	CDS,UTR,exon,gene,start_codon,transcript	2	2	3	1	1.5	13	14	23	1.08	1.77
chr1:193107215|193111196	NA	CDC73	+	exon-exon	2	CDS,exon,gene,transcript	2	0	0	0.25*	0.25*	4	0	0	0.13*	0.13*
chr2:174223440|174224219	hsa_circ_0057123	CDCA7	+	exon-exon	4	CDS,UTR,exon,gene,stop_codon,transcript	7	4	7	0.57	1	141	104	50	0.74	0.35
chr2:174223440|174232559	NA	CDCA7	+	exon-exon	15	CDS,UTR,exon,gene,stop_codon,transcript	2	3	0	1.5	0.25*	1	7	3	7	3
chr2:174229523|174232559	NA	CDCA7	+	exon-exon	7	CDS,UTR,exon,gene,stop_codon,transcript	4	0	0	0.13*	0.13*	10	24	10	2.4	1
chr17:37646810|37666014	NA	CDK12	+	exon-exon	6	CDS,exon,gene,transcript	0	2	0	4.00*	1.00*	4	7	0	1.75	0.13*
chr17:37646810|37649143	NA	CDK12	+	exon-exon	2	CDS,exon,gene,transcript	1	1	0	1	0.50*	0	0	3	1.00*	6.00*
chr17:37700502|37707395	NA	CDK12	+	exon-exon	10	CDS,UTR,exon,gene,transcript	0	2	0	4.00*	1.00*	1	5	0	5	0.00*
chr17:37721013|37723145	NA	CDK12	+	exon-intergenic	2	exon,gene,transcript	0	2	0	4.00*	1.00*	4	0	0	0.13*	0.13*
chr7:40027198|40027857	hsa_circ_0079929	CDK13	+	exon-exon	2	CDS,exon,gene,transcript	15	20	21	1.33	1.4	9	0	0	0.06*	0.06*
chr7:40027198|40041630	hsa_circ_0001699	CDK13	+	exon-exon	5	CDS,exon,gene,transcript	10	25	25	2.5	2.5	3	3	15	1	5
chr7:40027198|40127930	NA	CDK13	+	exon-exon	14	CDS,exon,gene,transcript	2	1	1	0.5	0.5	3	0	0	0.17*	0.17*
chr7:40037093|40041630	hsa_circ_0003951	CDK13	+	exon-exon	3	CDS,exon,gene,transcript	1	5	1	5	1	25	2	23	0.08	0.92
chr7:40037093|40087476	hsa_circ_0005485	CDK13	+	exon-exon	5	CDS,exon,gene,transcript	3	2	0	0.67	0.17*	1	2	0	2	0.00*
chr12:96717726|96728643	hsa_circ_0002762	CDK17	-	exon-exon	3	CDS,UTR,exon,gene,start_codon,transcript	0	1	1	2.00*	2.00*	25	41	27	1.64	1.08
chr6:111067329|111095140	NA	CDK19	-	exon-exon	2	CDS,UTR,exon,gene,start_codon,transcript	0	3	0	6.00*	1.00*	3	0	0	0.17*	0.17*
chr5:68553870|68558131	hsa_circ_0005730	CDK7	+	exon-exon	6	CDS,UTR,exon,gene,stop_codon,transcript	1	1	4	1	4	3	3	5	1	1.67
chr13:26898909|26928017	hsa_circ_0006541	CDK8	+	intron-exon	3	CDS,exon,gene,transcript	1	0	4	0.50*	4	3	2	4	0.67	1.33
chr13:26911704|26928017	hsa_circ_0029803	CDK8	+	exon-exon	3	CDS,exon,gene,transcript	6	5	1	0.83	0.17	112	90	65	0.8	0.58
chr6:20546577|20548936	hsa_circ_0001582	CDKAL1	+	exon-exon	2	CDS,UTR,exon,gene,start_codon,transcript	4	3	1	0.75	0.25	121	69	67	0.57	0.55
chr16:22360600|22361170	hsa_circ_0004682	CDR2	-	exon-exon	4	CDS,UTR,exon,gene,stop_codon,transcript	1	3	4	3	4	12	26	8	2.17	0.67
chr6:4891947|4892613	hsa_circ_0008285	CDYL	+	exon-exon	3	CDS,UTR,exon,gene,start_codon,transcript	75	73	98	0.97	1.31	18	10	29	0.56	1.61
chr5:68487622|68498797	NA	CENPH	+	exon-exon	8	CDS,UTR,exon,gene,stop_codon,transcript	0	0	1	1.00*	2.00*	6	6	0	1	0.08*
chr14:80963812|80997230	hsa_circ_0007332	CEP128	-	exon-exon	7	CDS,UTR,exon,gene,stop_codon,transcript	4	9	8	2.25	2	18	94	64	5.22	3.56
chr14:81329101|81366373	hsa_circ_0032826	CEP128	-	exon-exon	5	CDS,exon,gene,stop_codon,transcript	0	0	3	1.00*	6.00*	4	0	0	0.13*	0.13*
chr14:81329101|81372425	hsa_circ_0002499	CEP128	-	exon-exon	10	CDS,exon,gene,stop_codon,transcript	1	3	1	3	1	0	13	8	26.00*	16.00*
chr14:81362062|81372425	NA	CEP128	-	exon-exon	8	CDS,exon,gene,transcript	2	3	4	1.5	2	50	125	106	2.5	2.12
chr14:81380666|81382906	NA	CEP128	-	exon-exon	4	CDS,UTR,exon,gene,start_codon,transcript	0	0	3	1.00*	6.00*	4	7	0	1.75	0.13*
chr4:56883814|56885721	hsa_circ_0069819	CEP135	+	exon-exon	2	CDS,exon,gene,transcript	1	0	3	0.50*	3	19	14	0	0.74	0.03*
chr1:243385026|243388623	hsa_circ_0005749	CEP170	-	exon-exon	3	CDS,UTR,exon,gene,start_codon,transcript	0	0	4	1.00*	8.00*	22	10	18	0.45	0.82
chr18:12999420|13001581	hsa_circ_0046995	CEP192	+	exon-exon	3	CDS,UTR,exon,gene,start_codon,stop_codon,transcript	2	0	0	0.25*	0.25*	10	13	0	1.3	0.05*
chr18:12999420|13008630	hsa_circ_0000830	CEP192	+	exon-exon	5	CDS,UTR,exon,gene,start_codon,stop_codon,transcript	0	2	0	4.00*	1.00*	24	28	12	1.17	0
chr18:12999420|13019205	hsa_circ_0000831	CEP192	+	exon-exon	11	CDS,UTR,exon,gene,start_codon,stop_codon,transcript	15	15	24	1	1.6	86	42	84	0.49	0.98
chr18:12999420|13030607	NA	CEP192	+	exon-exon	15	CDS,UTR,exon,gene,start_codon,stop_codon,transcript	12	19	13	1.58	1.08	3	5	0	1.67	0.17*
chr18:12999420|13042333	hsa_circ_0046999	CEP192	+	exon-exon	20	CDS,UTR,exon,gene,start_codon,stop_codon,transcript	2	7	7	3.5	3.5	6	0	0	0.08*	0.08*
chr18:13029662|13042333	NA	CEP192	+	exon-exon	9	CDS,UTR,exon,gene,start_codon,transcript	0	2	0	4.00*	1.00*	1	0	8	0.00*	8
chr20:34095567|34096019	hsa_circ_0060080	CEP250	+	exon-exon	2	CDS,exon,gene,transcript	3	1	0	0.33	0.17*	0	0	5	1.00*	10.00*
chr12:88500452|88500875	NA	CEP290	-	exon-exon	2	CDS,UTR,exon,gene,transcript	2	0	0	0.25*	0.25*	3	0	0	0.17*	0.17*
chr1:180031355|180034407	hsa_circ_0015489	CEP350	+	exon-exon	2	CDS,exon,gene,transcript	2	2	1	1	0.5	6	1	0	0.17	0.08*
chr11:95546096|95546753	hsa_circ_0024067	CEP57	+	exon-exon	6	CDS,UTR,exon,gene,stop_codon,transcript	8	10	5	1.25	0.63	3	8	0	2.67	0.17*
chr6:109466422|109468140	hsa_circ_0004131	CEP57L1	+	exon-exon	5	CDS,UTR,exon,gene,start_codon,transcript	0	5	4	10.00*	8.00*	77	81	35	1.05	0.45
chr5:619105|620376	hsa_circ_0071653	CEP72	+	exon-exon	2	CDS,exon,gene,transcript	31	38	21	1.23	0.68	521	355	316	0.68	0.61
chr1:26581662|26582356	hsa_circ_0002135	CEP85	+	exon-exon	2	CDS,exon,gene,transcript	0	2	0	4.00*	1.00*	7	7	11	1	1.57
chr1:26584088|26586293	hsa_circ_0000033	CEP85	+	exon-exon	4	CDS,exon,gene,transcript	7	13	7	1.86	1	78	62	29	0.79	0.37
chr6:118832461|118887479	hsa_circ_0077736	CEP85L	-	exon-exon	9	CDS,UTR,exon,gene,start_codon,stop_codon,transcript	1	3	1	3	1	3	0	0	0.17*	0.17*
chr2:169547544|169574488	hsa_circ_0007024	CERS6	+	exon-exon	4	CDS,exon,gene,transcript	2	1	5	0.5	2.5	16	43	16	2.69	1
chr16:66971940|66973261	hsa_circ_0008716	CES2	+	exon-exon	5	CDS,UTR,exon,gene,transcript	1	1	0	1	0.50*	27	47	14	1.74	0.52
chr2:202010101|202014558	hsa_circ_0001092	CFLAR	+	exon-exon	10	CDS,UTR,exon,gene,stop_codon,transcript	0	0	1	1.00*	2.00*	4	9	1	2.25	0.25
chr19:4405909|4409756	hsa_circ_0000876	CHAF1A	+	exon-exon	5	CDS,exon,gene,transcript	0	0	3	1.00*	6.00*	0	0	11	1.00*	22.00*
chr21:37775056|37783902	hsa_circ_0006898	CHAF1B	+	exon-exon	4	CDS,exon,gene,transcript	8	3	5	0.38	0.63	132	95	18	0.72	0.14
chr5:98215256|98217079	NA	CHD1	-	exon-exon	4	CDS,exon,gene,transcript	3	3	4	1	1.33	9	0	16	0.06*	1.78
chr1:146747017|146757164	hsa_circ_0013953	CHD1L	+	exon-exon	8	CDS,exon,gene,transcript	8	3	11	0.38	1.38	0	0	3	1.00*	6.00*
chr1:146757975|146759412	hsa_circ_0006296	CHD1L	+	exon-exon	2	CDS,exon,gene,transcript	6	6	12	1	2	68	78	90	1.15	1.32
chr15:93467551|93472321	hsa_circ_0007262	CHD2	+	exon-exon	3	CDS,exon,gene,transcript	3	1	4	0.33	1.33	3	0	0	0.17*	0.17*
chr15:93496587|93499879	hsa_circ_0036984	CHD2	+	exon-exon	3	CDS,exon,gene,transcript	1	0	0	0.50*	0.50*	3	0	1	0.17*	0.33
chr15:93540187|93541851	hsa_circ_0000655	CHD2	+	exon-exon	9	CDS,UTR,exon,gene,transcript	5	8	5	1.6	1	19	13	19	0.68	1
chr20:40161689|40179999	hsa_circ_0001159	CHD6	-	exon-exon	5	CDS,UTR,exon,gene,start_codon,transcript	1	3	5	3	5	0	6	0	12.00*	1.00*
chr8:61707545|61714152	NA	CHD7	+	exon-exon	4	CDS,UTR,exon,gene,transcript	3	4	4	1.33	1.33	0	0	10	1.00*	20.00*
chr22:29090020|29091861	hsa_circ_0004811	CHEK2	-	exon-exon	4	CDS,UTR,exon,gene,transcript	0	3	1	6.00*	2.00*	25	40	10	1.6	0.4
chr22:29090020|29095925	hsa_circ_0062712	CHEK2	-	exon-exon	12	CDS,UTR,exon,gene,stop_codon,transcript	2	1	1	0.5	0.5	1	10	8	10	8
chr12:133420613|133425310	hsa_circ_0029584	CHFR	-	exon-exon	10	CDS,UTR,exon,gene,start_codon,transcript	0	0	1	1.00*	2.00*	16	10	16	0.63	1
chr12:133428204|133430159	hsa_circ_0029589	CHFR	-	exon-exon	5	CDS,exon,gene,transcript	0	2	0	4.00*	1.00*	6	6	4	1	0.67
chr9:33271150|33278223	hsa_circ_0003575	CHMP5	+	exon-exon	4	CDS,exon,gene,transcript	5	3	1	0.6	0.2	3	0	0	0.17*	0.17*
chr12:102107868|102110590	hsa_circ_0006660	CHPT1	+	exon-exon	6	CDS,exon,gene,transcript	3	5	1	1.67	0.33	12	40	12	3.33	1
chr15:78885434|78885970	NA	CHRNA5	+	exon-exon	2	CDS,UTR,exon,gene,stop_codon,transcript	0	2	1	4.00*	2.00*	27	54	1	2	0.04
chr2:101011971|101014604	NA	CHST10	-	exon-exon	6	CDS,exon,gene,transcript	0	0	3	1.00*	6.00*	4	0	0	0.13*	0.13*
chr15:101775287|101775782	hsa_circ_0005019	CHSY1	-	exon-exon	2	CDS,exon,gene,transcript	13	2	5	0.15	0.38	459	204	188	0.44	0.41
chr12:120260624|120288079	hsa_circ_0028705	CIT	-	exon-exon	5	CDS,exon,gene,transcript	1	0	3	0.50*	3	12	22	4	1.83	0.33
chr11:46771824|46773084	NA	CKAP5	-	exon-exon	6	CDS,exon,gene,transcript	2	1	1	0.5	0.5	0	16	0	32.00*	1.00*
chr11:46804824|46810323	NA	CKAP5	-	exon-exon	4	CDS,exon,gene,transcript	2	0	1	0.25*	0.5	12	9	18	0.75	1.5
chr2:122260743|122287901	hsa_circ_0002374	CLASP1	-	exon-exon	12	CDS,UTR,exon,gene,transcript	2	2	1	1	0.5	117	112	72	0.96	0.62
chr2:122363277|122363756	hsa_circ_0007052	CLASP1	-	exon-exon	1	CDS,UTR,exon,gene,start_codon,transcript	5	5	5	1	1	231	170	162	0.74	0.7
chr3:33623313|33645701	hsa_circ_0064769	CLASP2	-	exon-exon	14	CDS,UTR,exon,gene,stop_codon,transcript	0	3	0	6.00*	1.00*	3	6	0	2	0.17*
chr3:33725851|33731424	hsa_circ_0064789	CLASP2	-	exon-exon	5	CDS,UTR,exon,gene,transcript	1	0	3	0.50*	3	16	8	24	0	1.5
chr3:33725851|33738425	hsa_circ_0001280	CLASP2	-	exon-exon	6	CDS,UTR,exon,gene,transcript	1	0	1	0.50*	1	36	63	105	1.75	2.92
chr16:11063018|11076848	hsa_circ_0004179	CLEC16A	+	exon-exon	8	CDS,exon,gene,transcript	3	2	1	0.67	0.33	6	1	14	0.17	2.33
chr12:122825300|122826244	hsa_circ_0029069	CLIP1	-	exon-exon	3	CDS,exon,gene,transcript	5	5	1	1	0.2	0	0	5	1.00*	10.00*
chr12:122861936|122865105	hsa_circ_0005465	CLIP1	-	exon-exon	5	CDS,UTR,exon,gene,start_codon,transcript	0	2	1	4.00*	2.00*	3	2	0	0.67	0.17*
chr2:201721405|201721708	hsa_circ_0004001	CLK1	-	exon-exon	2	CDS,UTR,exon,gene,transcript	2	3	3	1.5	1.5	53	63	45	1.19	0.85
chr11:77322360|77340944	NA	CLNS1A	-	exon-exon	22	CDS,UTR,exon,gene,stop_codon,transcript	0	1	3	2.00*	6.00*	7	0	0	0.07*	0.07*
chr11:77330651|77336863	hsa_circ_0023694	CLNS1A	-	exon-exon	11	CDS,UTR,exon,gene,stop_codon,transcript	20	24	19	1.2	0.95	19	23	10	1.21	0.53
chr11:77330651|77340944	hsa_circ_0008342	CLNS1A	-	exon-exon	12	CDS,UTR,exon,gene,stop_codon,transcript	7	5	7	0.71	1	47	48	22	1.02	0.47
chr11:77333545|77340944	hsa_circ_0023696	CLNS1A	-	exon-exon	9	CDS,UTR,exon,gene,stop_codon,transcript	0	5	1	10.00*	2.00*	30	14	3	0.47	0.1
chr11:77336008|77336863	hsa_circ_0000343	CLNS1A	-	exon-exon	4	CDS,UTR,exon,gene,stop_codon,transcript	10	5	9	0.5	0.9	56	58	59	1.04	1.05
chr11:77336008|77340944	hsa_circ_0004593	CLNS1A	-	exon-exon	5	CDS,UTR,exon,gene,stop_codon,transcript	4	2	5	0.5	1.25	142	115	84	0.81	0.59
chr4:56319221|56322467	hsa_circ_0069789	CLOCK	-	exon-exon	5	CDS,UTR,exon,gene,transcript	0	1	1	2.00*	2.00*	12	23	0	1.92	0.04*
chr15:65471272|65472542	hsa_circ_0004374	CLPX	-	exon-exon	2	CDS,UTR,exon,gene,transcript	4	7	1	1.75	0.25	7	9	11	1.29	1.57
chr1:36213508|36214205	hsa_circ_0003352	CLSPN	-	exon-exon	2	CDS,exon,gene,transcript	6	1	5	0.17	0.83	37	48	23	1.3	0.62
chr9:36197548|36204176	hsa_circ_0007812	CLTA	+	exon-exon	3	CDS,UTR,exon,gene,transcript	0	3	0	6.00*	1.00*	10	6	11	0.6	1.1
chr3:28293203|28304871	hsa_circ_0008669	CMC1	+	intron-exon	3	CDS,UTR,exon,gene,stop_codon,transcript	2	7	4	3.5	2	6	23	0	3.83	0.08*
chr16:66642212|66643906	hsa_circ_0008450	CMTM3	+	exon-exon	7	CDS,UTR,exon,gene,start_codon,stop_codon,transcript	3	2	3	0.67	1	74	73	42	0.99	0.57
chr3:32525424|32533378	hsa_circ_0003172	CMTM6	-	exon-exon	4	CDS,UTR,exon,gene,stop_codon,transcript	0	1	0	2.00*	1.00*	12	29	0	2.42	0.04*
chr3:32529430|32533378	NA	CMTM6	-	exon-exon	3	CDS,exon,gene,transcript	0	0	1	1.00*	2.00*	4	8	0	2	0.13*
chr1:224553581|224559125	hsa_circ_0000190	CNIH4	+	exon-exon	3	CDS,exon,gene,transcript	1	4	3	4	3	108	104	8	0.96	0.07
chr16:58614537|58615419	NA	CNOT1	-	exon-exon	2	CDS,exon,gene,transcript	2	0	0	0.25*	0.25*	3	7	1	2.33	0.33
chr16:58616697|58617086	hsa_circ_0039697	CNOT1	-	exon-exon	2	CDS,exon,gene,transcript	3	2	3	0.67	1	0	3	0	6.00*	1.00*
chr16:58619242|58622810	NA	CNOT1	-	exon-exon	8	CDS,exon,gene,transcript	3	1	0	0.33	0.17*	18	7	14	0.39	0.78
chr3:32774915|32778982	NA	CNOT10	+	exon-exon	5	CDS,UTR,exon,gene,transcript	1	0	4	0.50*	4	9	20	12	2.22	1.33
chr2:101874253|101879153	hsa_circ_0002401	CNOT11	+	exon-exon	3	CDS,exon,gene,transcript	0	1	3	2.00*	6.00*	0	8	0	16.00*	1.00*
chr12:70671912|70704797	hsa_circ_0007127	CNOT2	+	exon-exon	14	CDS,UTR,exon,gene,start_codon,stop_codon,transcript	0	2	1	4.00*	2.00*	59	64	78	1.08	1.32
chr12:70671912|70713144	hsa_circ_0027545	CNOT2	+	exon-exon	19	CDS,UTR,exon,gene,start_codon,stop_codon,transcript	2	1	0	0.5	0.25*	19	10	4	0.53	0.21
chr5:179956275|179980471	hsa_circ_0075357	CNOT6	+	exon-exon	5	CDS,UTR,exon,gene,start_codon,transcript	2	2	0	1	0.25*	41	38	20	0.93	0.49
chr5:179976931|179980471	hsa_circ_0008836	CNOT6	+	exon-exon	3	CDS,exon,gene,transcript	4	0	3	0.13*	0.75	55	62	88	1.13	1.6
chr5:179996110|179998432	hsa_circ_0075366	CNOT6	+	exon-exon	2	CDS,exon,gene,transcript	2	2	1	1	0.5	34	24	7	0.71	0.21
chr4:78694235|78697546	hsa_circ_0006168	CNOT6L	-	exon-exon	4	CDS,UTR,exon,gene,stop_codon,transcript	3	5	4	1.67	1.33	73	72	26	0.99	0.36
chr5:154244752|154252211	hsa_circ_0074719	CNOT8	+	exon-exon	17	CDS,UTR,exon,gene,start_codon,stop_codon,transcript	2	2	1	1	0.5	7	17	8	2.43	1.14
chr5:154251290|154252211	NA	CNOT8	+	exon-exon	6	CDS,UTR,exon,gene,start_codon,transcript	1	3	0	3	0.50*	7	3	14	0.43	2
chr1:246754814|246755243	hsa_circ_0017310	CNST	+	exon-exon	1	CDS,UTR,exon,gene,start_codon,transcript	3	2	3	0.67	1	59	50	49	0.85	0.83
chr9:123908386|123911139	NA	CNTRL	+	exon-exon	2	CDS,UTR,exon,gene,transcript	2	0	0	0.25*	0.25*	21	13	0	0.62	0.02*
chr17:7849046|7849304	hsa_circ_0008310	CNTROB	+	exon-exon	1	CDS,UTR,exon,gene,stop_codon,transcript	2	1	0	0.5	0.25*	19	13	19	0.68	1
chr7:43679048|43680248	hsa_circ_0001700	COA1	-	exon-exon	2	CDS,UTR,exon,gene,stop_codon,transcript	3	11	8	3.67	2.67	228	145	83	0.64	0.36
chr14:31346778|31349940	hsa_circ_0031431	COCH	+	exon-exon	7	CDS,UTR,exon,gene,start_codon,stop_codon,transcript	26	34	23	1.31	0.88	148	80	101	0.54	0.68
chr1:230798887|230807386	hsa_circ_0016867	COG2	+	exon-exon	7	CDS,UTR,exon,gene,start_codon,transcript	2	6	0	3	0.25*	22	28	24	1.27	1.09
chr1:230798887|230810870	hsa_circ_0016868	COG2	+	exon-exon	8	CDS,UTR,exon,gene,start_codon,transcript	1	2	1	2	1	33	9	34	0.27	1.03
chr13:46077379|46085989	hsa_circ_0005168	COG3	+	exon-exon	3	CDS,exon,gene,transcript	1	3	0	3	0.50*	9	7	7	0.78	0.78
chr13:46090278|46093229	hsa_circ_0003401	COG3	+	exon-exon	4	CDS,exon,gene,transcript	1	2	1	2	1	40	45	8	1.13	0.2
chr13:46090278|46099186	hsa_circ_0008937	COG3	+	exon-exon	5	CDS,exon,gene,transcript	3	2	0	0.67	0.17*	49	43	27	0.88	0.55
chr13:46090278|46104915	hsa_circ_0006607	COG3	+	exon-exon	7	CDS,exon,gene,transcript	1	2	0	2	0.50*	25	8	0	0.32	0.02*
chr7:106921745|106924177	hsa_circ_0081891	COG5	-	exon-exon	2	CDS,exon,gene,transcript	0	1	5	2.00*	10.00*	7	19	52	2.71	7.43
chr7:106921745|106938791	hsa_circ_0081892	COG5	-	exon-exon	4	CDS,exon,gene,transcript	4	2	0	0.5	0.13*	4	1	0	0.25	0.13*
chr7:107188556|107198560	hsa_circ_0081897	COG5	-	exon-exon	5	CDS,exon,gene,transcript	0	2	0	4.00*	1.00*	10	3	16	0.3	1.6
chr5:74696030|74706928	hsa_circ_0007350	COL4A3BP	-	exon-exon	4	CDS,exon,gene,transcript	2	0	1	0.25*	0.5	18	7	24	0.39	1.33
chr11:14479330|14480233	NA	COPB1	-	exon-exon	3	CDS,UTR,exon,gene,stop_codon,transcript	3	0	3	0.17*	1	13	10	8	0.77	0.62
chr3:128984392|128985942	hsa_circ_0004271	COPG1	+	exon-exon	4	CDS,exon,gene,transcript	1	2	0	2	0.50*	25	14	11	0.56	0.44
chr17:17165280|17168295	hsa_circ_0042253	COPS3	-	exon-exon	7	CDS,UTR,exon,gene,transcript	1	2	0	2	0.50*	13	8	19	0.62	1.46
chr12:109046048|109048186	hsa_circ_0000437	CORO1C	-	exon-exon	4	CDS,UTR,exon,gene,stop_codon,transcript	22	14	19	0.64	0.86	225	162	188	0.72	0.84
chr12:109052514|109055934	hsa_circ_0007007	CORO1C	-	exon-exon	10	CDS,exon,gene,transcript	2	1	0	0.5	0.25*	9	5	0	0.56	0.06*
chr15:75215989|75219228	hsa_circ_0007840	COX5A	-	exon-exon	2	CDS,UTR,exon,gene,start_codon,stop_codon,transcript	1	0	5	0.50*	5	96	58	29	0.6	0.3
chr15:75215989|75221573	hsa_circ_0006810	COX5A	-	exon-exon	3	CDS,UTR,exon,gene,start_codon,stop_codon,transcript	2	1	1	0.5	0.5	19	30	14	1.58	0.74
chr15:75219107|75221573	hsa_circ_0005725	COX5A	-	exon-exon	2	CDS,UTR,exon,gene,start_codon,transcript	2	2	5	1	2.5	68	78	93	1.15	1.37
chr16:12798481|12798906	NA	CPPED1	-	exon-exon	1	CDS,exon,gene,transcript	0	2	0	4.00*	1.00*	9	8	4	0.89	0.44
chr14:92592466|92609638	NA	CPSF2	+	exon-exon	10	CDS,UTR,exon,gene,start_codon,stop_codon,transcript	0	0	5	1.00*	10.00*	1	3	5	3	5
chr2:9572640|9583790	NA	CPSF3	+	exon-exon	7	CDS,exon,gene,transcript	2	1	0	0.5	0.25*	1	0	10	0.00*	10
chr12:69644909|69646934	hsa_circ_0027499	CPSF6	+	exon-exon	6	CDS,UTR,exon,gene,stop_codon,transcript	1	3	0	3	0.50*	10	3	0	0.3	0.05*
chr11:68527037|68529155	hsa_circ_0023249	CPT1A	-	exon-exon	3	CDS,exon,gene,transcript	0	2	4	4.00*	8.00*	95	49	41	0.52	0.43
chr11:68529003|68530229	hsa_circ_0023256	CPT1A	-	exon-exon	2	CDS,exon,gene,transcript	0	2	0	4.00*	1.00*	10	13	0	1.3	0.05*
chr11:68560783|68564401	hsa_circ_0023268	CPT1A	-	exon-exon	3	CDS,UTR,exon,gene,start_codon,transcript	2	1	0	0.5	0.25*	4	10	0	2.5	0.13*
chr11:68571468|68580044	hsa_circ_0005282	CPT1A	-	exon-exon	6	CDS,exon,gene,transcript	6	1	0	0.17	0.08*	28	17	0	0.61	0.02*
chr11:68571468|68575106	hsa_circ_0023276	CPT1A	-	exon-exon	4	CDS,exon,gene,transcript	5	2	5	0.4	1	145	76	61	0.52	0.42
chr3:3197903|3215945	hsa_circ_0003400	CRBN	-	exon-exon	10	CDS,UTR,exon,gene,transcript	0	3	0	6.00*	1.00*	3	0	0	0.17*	0.17*
chr16:3900298|3901010	hsa_circ_0007637	CREBBP	-	exon-exon	1	CDS,exon,gene,transcript	11	9	8	0.82	0.73	50	47	50	0.94	1
chr22:21288067|21288532	hsa_circ_0001206	CRKL	+	exon-exon	1	CDS,exon,gene,transcript	19	22	13	1.16	0.68	83	47	83	0.57	1
chr11:45883611|45893784	hsa_circ_0000295	CRY2	+	exon-exon	13	CDS,UTR,exon,gene,stop_codon,transcript	1	0	3	0.50*	3	9	6	10	0.67	1.11
chr16:21326632|21328447	hsa_circ_0005287	CRYM-AS1	+	intron-exon	2	exon,gene,transcript	4	0	0	0.13*	0.13*	6	21	22	3.5	3.67
chr16:21327205|21328447	hsa_circ_0002855	CRYM-AS1	+	exon-exon	2	exon,gene,transcript	4	3	3	0.75	0.75	50	45	27	0.9	0.54
chr12:56676204|56676775	hsa_circ_0026981	CS	-	exon-exon	13	CDS,UTR,exon,gene,transcript	2	1	0	0.5	0.25*	34	47	49	1.38	1.44
chr1:115262200|115263338	hsa_circ_0013644	CSDE1	-	exon-exon	4	CDS,exon,gene,transcript	2	2	1	1	0.5	0	0	8	1.00*	16.00*
chr1:115267842|115280693	hsa_circ_0013652	CSDE1	-	exon-exon	16	CDS,UTR,exon,gene,start_codon,transcript	0	3	0	6.00*	1.00*	3	10	0	3.33	0.17*
chr1:115279379|115292525	NA	CSDE1	-	exon-exon	11	CDS,UTR,exon,gene,start_codon,transcript	0	2	0	4.00*	1.00*	4	0	0	0.13*	0.13*
chr20:47682729|47683047	hsa_circ_0060732	CSE1L	+	exon-exon	2	CDS,exon,gene,transcript	1	0	4	0.50*	4	47	49	67	1.04	1.43
chr20:47682729|47686834	hsa_circ_0060734	CSE1L	+	exon-exon	6	CDS,exon,gene,transcript	1	1	5	1	5	13	20	14	1.54	1.08
chr20:47691322|47693601	NA	CSE1L	+	exon-exon	3	CDS,exon,gene,transcript	2	0	0	0.25*	0.25*	9	15	4	1.67	0.44
chr20:47691322|47706283	hsa_circ_0060746	CSE1L	+	exon-exon	9	CDS,exon,gene,transcript	1	2	3	2	3	9	6	0	0.67	0.06*
chr20:47691322|47707559	hsa_circ_0001168	CSE1L	+	exon-exon	12	CDS,exon,gene,transcript	5	6	7	1.2	1.4	3	0	0	0.17*	0.17*
chr20:47707279|47711500	hsa_circ_0060762	CSE1L	+	exon-exon	6	CDS,exon,gene,transcript	2	2	3	1	1.5	12	17	22	1.42	1.83
chr20:47708583|47711500	hsa_circ_0008707	CSE1L	+	exon-exon	3	CDS,exon,gene,transcript	4	3	3	0.75	0.75	7	16	18	2.29	2.57
chrX:1404671|1409402	NA	CSF2RA	+	exon-exon	10	CDS,UTR,exon,gene,start_codon,transcript	2	1	0	0.5	0.25*	33	21	59	0.64	1.79
chr22:37328807|37330036	hsa_circ_0063179	CSF2RB	+	exon-exon	2	CDS,exon,gene,transcript	1	2	0	2	0.50*	10	1	19	0.1	1.9
chr5:122881111|122888841	NA	CSNK1G3	+	exon-exon	5	CDS,UTR,exon,gene,start_codon,transcript	3	0	0	0.17*	0.17*	6	0	0	0.08*	0.08*
chr5:122881111|122893258	hsa_circ_0001522	CSNK1G3	+	exon-exon	6	CDS,UTR,exon,gene,start_codon,transcript	11	20	30	1.82	2.73	44	84	27	1.91	0.61
chr5:122881111|122911657	hsa_circ_0073706	CSNK1G3	+	exon-exon	8	CDS,UTR,exon,gene,start_codon,transcript	1	1	1	1	1	0	5	4	10.00*	8.00*
chr20:485762|489304	hsa_circ_0059170	CSNK2A1	-	exon-exon	3	CDS,UTR,exon,gene,start_codon,transcript	0	0	3	1.00*	6.00*	3	1	0	0.33	0.17*
chr8:67986478|67988816	hsa_circ_0002263	CSPP1	+	exon-exon	3	CDS,UTR,exon,gene,start_codon,stop_codon,transcript	2	2	0	1	0.25*	27	16	5	0.59	0.19
chr8:68005778|68007967	hsa_circ_0084663	CSPP1	+	exon-exon	3	CDS,UTR,exon,gene,start_codon,transcript	4	3	0	0.75	0.13*	9	20	19	2.22	2.11
chr8:68007528|68007967	hsa_circ_0084665	CSPP1	+	exon-exon	1	CDS,UTR,exon,gene,start_codon,transcript	5	2	3	0.4	0.6	47	40	29	0.85	0.62
chr8:68015272|68044315	hsa_circ_0001805	CSPP1	+	exon-exon	10	CDS,UTR,exon,gene,stop_codon,transcript	2	2	0	1	0.25*	0	0	5	1.00*	10.00*
chr8:68018140|68028357	hsa_circ_0001806	CSPP1	+	exon-exon	6	CDS,UTR,exon,gene,stop_codon,transcript	2	1	4	0.5	2	12	10	0	0.83	0.04*
chr8:68030483|68049838	hsa_circ_0084678	CSPP1	+	exon-exon	5	CDS,UTR,exon,gene,transcript	5	2	3	0.4	0.6	3	9	7	3	2.33
chr8:68044186|68049838	hsa_circ_0003388	CSPP1	+	exon-exon	3	CDS,UTR,exon,gene,transcript	3	3	4	1	1.33	4	0	0	0.13*	0.13*
chr20:18139728|18143589	hsa_circ_0007407	CSRP2BP	+	exon-exon	4	CDS,exon,gene,transcript	0	0	3	1.00*	6.00*	4	0	0	0.13*	0.13*
chr4:1219148|1232125	hsa_circ_0068837	CTBP1	-	exon-exon	11	CDS,UTR,exon,gene,stop_codon,transcript	1	0	0	0.50*	0.50*	25	19	27	0.76	1.08
chr4:1219148|1235307	hsa_circ_0001386	CTBP1	-	exon-exon	13	CDS,UTR,exon,gene,start_codon,stop_codon,transcript	18	18	17	1	0.94	370	282	230	0.76	0.62
chr4:1221987|1235307	hsa_circ_0007149	CTBP1	-	exon-exon	9	CDS,UTR,exon,gene,start_codon,stop_codon,transcript	0	4	1	8.00*	2.00*	107	105	41	0.98	0.38
chr10:126727566|126811437	hsa_circ_0002545	CTBP2	-	exon-exon	7	CDS,UTR,exon,gene,start_codon,transcript	0	0	3	1.00*	6.00*	16	26	18	1.63	1.13
chr10:126727566|126799662	hsa_circ_0005418	CTBP2	-	exon-exon	6	CDS,UTR,exon,gene,start_codon,transcript	2	0	3	0.25*	1.5	0	0	11	1.00*	22.00*
chr10:126799559|126811437	hsa_circ_0004875	CTBP2	-	exon-exon	3	UTR,exon,gene,transcript	2	2	1	1	0.5	7	12	8	1.71	1.14
chr16:67662273|67663436	hsa_circ_0008272	CTCF	+	exon-exon	2	CDS,exon,gene,transcript	3	4	4	1.33	1.33	117	126	124	1.08	1.06
chr18:77455225|77464917	hsa_circ_0006209	CTDP1	+	exon-exon	7	CDS,UTR,exon,gene,transcript	2	0	0	0.25*	0.25*	28	5	11	0.18	0.39
chr15:44776422|44778898	NA	CTDSPL2	+	exon-exon	5	CDS,exon,gene,transcript	2	1	1	0.5	0.5	10	40	22	4	2.2
chr15:44782982|44788656	hsa_circ_0035060	CTDSPL2	+	exon-exon	4	CDS,exon,gene,transcript	2	0	0	0.25*	0.25*	24	7	31	0.29	1.29
chr3:41265512|41268843	hsa_circ_0004194	CTNNB1	+	exon-exon	14	CDS,UTR,exon,gene,start_codon,transcript	4	2	1	0.5	0.25	4	2	14	0	3.5
chr11:88033698|88045722	hsa_circ_0023979	CTSC	-	exon-exon	4	CDS,exon,gene,transcript	1	2	0	2	0.50*	10	9	8	0.9	0.8
chr11:88042331|88045722	NA	CTSC	-	exon-exon	3	CDS,exon,gene,transcript	0	0	1	1.00*	2.00*	4	12	4	3	1
chr7:148463653|148464841	hsa_circ_0006565	CUL1	+	exon-exon	2	CDS,exon,gene,transcript	2	0	1	0.25*	0.5	38	9	7	0.24	0.18
chr10:35349802|35360267	hsa_circ_0000234	CUL2	-	exon-exon	5	CDS,UTR,exon,gene,start_codon,stop_codon,transcript	1	3	3	3	3	15	42	3	2.8	0.2
chr2:225393664|225400358	NA	CUL3	-	intron-exon	3	CDS,exon,gene,transcript	2	2	0	1	0.25*	3	13	23	4.33	7.67
chr2:225400245|225422573	hsa_circ_0008309	CUL3	-	exon-exon	6	CDS,UTR,exon,gene,start_codon,transcript	5	2	8	0.4	1.6	234	211	106	0.9	0.45
chr11:107965118|107966418	hsa_circ_0005580	CUL5	+	exon-exon	3	CDS,exon,gene,transcript	2	8	0	4	0.25*	28	33	0	1.18	0.02*
chr7:101870647|101870949	hsa_circ_0006501	CUX1	+	exon-exon	1	CDS,exon,gene,transcript	2	2	5	1	2.5	7	5	15	0.71	2.14
chr10:102019975|102021820	hsa_circ_0006718	CWF19L1	-	exon-exon	4	CDS,exon,gene,transcript	2	2	3	1	1.5	13	6	27	0.46	2.08
chr16:50820766|50827575	hsa_circ_0039349	CYLD	+	exon-exon	7	CDS,exon,gene,transcript	2	0	0	0.25*	0.25*	0	0	5	1.00*	10.00*
chr13:72131156|72147705	NA	DACH1	-	exon-exon	4	CDS,exon,gene,transcript	1	1	1	1	1	10	2	0	0.2	0.05*
chr7:6465619|6474651	hsa_circ_0005601	DAGLB	-	exon-exon	5	CDS,exon,gene,transcript	4	0	0	0.13*	0.13*	13	3	18	0.23	1.38
chr7:6470111|6472590	NA	DAGLB	-	exon-exon	2	CDS,exon,gene,transcript	0	2	0	4.00*	1.00*	13	0	0	0.04*	0.04*
chr7:6472468|6476164	hsa_circ_0001674	DAGLB	-	exon-exon	4	CDS,exon,gene,transcript	4	3	3	0.75	0.75	73	98	34	1.34	0.47
chr7:87514294|87517374	hsa_circ_0080964	DBF4	+	exon-exon	6	CDS,UTR,exon,gene,stop_codon,transcript	1	1	1	1	1	4	0	0	0.13*	0.13*
chr19:49136701|49136912	hsa_circ_0003912	DBP	-	exon-exon	1	CDS,UTR,exon,gene,start_codon,transcript	5	9	8	1.8	1.6	170	80	128	0.47	0.75
chr9:34106432|34107563	NA	DCAF12	-	exon-exon	3	CDS,exon,gene,transcript	0	1	0	2.00*	1.00*	10	21	10	2.1	1
chr8:104442840|104448018	hsa_circ_0004610	DCAF13	+	exon-exon	3	CDS,exon,gene,transcript	4	3	7	0.75	1.75	19	44	5	2.32	0.26
chr2:172305191|172314585	hsa_circ_0005904	DCAF17	+	exon-exon	8	CDS,UTR,exon,gene,transcript	1	1	0	1	0.50*	21	30	39	1.43	1.86
chr2:172305191|172314987	hsa_circ_0001081	DCAF17	+	exon-exon	9	CDS,UTR,exon,gene,transcript	0	1	3	2.00*	6.00*	19	34	7	1.79	0.37
chr2:172305191|172330485	NA	DCAF17	+	exon-exon	13	CDS,UTR,exon,gene,transcript	1	0	4	0.50*	4	21	24	19	1.14	0.9
chr2:172305191|172333460	hsa_circ_0057051	DCAF17	+	exon-exon	15	CDS,UTR,exon,gene,transcript	12	1	3	0.08	0.25	15	52	19	3.47	1.27
chr2:172325398|172325962	NA	DCAF17	+	exon-intron	2	CDS,exon,gene,transcript	0	0	4	1.00*	8.00*	12	1	24	0.08	2
chr1:167921038|167944253	hsa_circ_0000154	DCAF6	+	exon-exon	5	CDS,exon,gene,transcript	0	2	0	4.00*	1.00*	33	44	41	1.33	1.24
chr1:167935867|167944253	hsa_circ_0009109	DCAF6	+	exon-exon	4	CDS,exon,gene,transcript	0	0	3	1.00*	6.00*	65	36	41	0.55	0.63
chr17:61655831|61657304	hsa_circ_0045202	DCAF7	+	exon-exon	4	CDS,exon,gene,transcript	2	3	3	1.5	1.5	25	36	30	1.44	1.2
chr5:112321532|112328467	NA	DCP2	+	exon-exon	4	CDS,UTR,exon,gene,start_codon,transcript	0	2	0	4.00*	1.00*	9	0	0	0.06*	0.06*
chr5:112336781|112337371	hsa_circ_0002462	DCP2	+	exon-exon	5	CDS,UTR,exon,gene,start_codon,stop_codon,transcript	1	1	4	1	4	1	14	8	14	8
chr4:183812502|183836728	hsa_circ_0005274	DCTD	-	exon-exon	15	CDS,UTR,exon,gene,start_codon,stop_codon,transcript	1	2	4	2	4	19	15	11	0.79	0.58
chr4:183812556|183836728	hsa_circ_0002212	DCTD	-	exon-exon	14	CDS,UTR,exon,gene,start_codon,stop_codon,transcript	10	10	11	1	1.1	86	80	26	0.93	0.3
chr3:182679014|182683541	NA	DCUN1D1	-	exon-exon	8	CDS,UTR,exon,gene,start_codon,stop_codon,transcript	3	0	1	0.17*	0.33	3	0	4	0.17*	1.33
chr4:52729603|52744020	hsa_circ_0001410	DCUN1D4	+	exon-exon	9	CDS,UTR,exon,gene,start_codon,stop_codon,transcript	13	10	7	0.77	0.54	44	42	33	0.95	0.75
chr4:52729603|52752804	hsa_circ_0007928	DCUN1D4	+	exon-exon	13	CDS,UTR,exon,gene,start_codon,stop_codon,transcript	3	9	3	3	1	9	7	0	0.78	0.06*
chr4:52729603|52758017	hsa_circ_0007646	DCUN1D4	+	exon-exon	19	CDS,UTR,exon,gene,start_codon,stop_codon,transcript	6	7	3	1.17	0.5	6	10	14	1.67	2.33
chr4:52729603|52765544	hsa_circ_0069718	DCUN1D4	+	exon-exon	21	CDS,UTR,exon,gene,start_codon,stop_codon,transcript	6	6	3	1	0.5	6	3	11	0	1.83
chr4:52729611|52743991	NA	DCUN1D4	+	exon-exon	6	CDS,UTR,exon,gene,start_codon,stop_codon,transcript	2	0	0	0.25*	0.25*	0	5	0	10.00*	1.00*
chr11:61096835|61097546	hsa_circ_0022308	DDB1	-	exon-exon	4	CDS,exon,gene,transcript	1	1	1	1	1	50	27	12	0.54	0.24
chr8:38105231|38109805	hsa_circ_0006724	DDHD2	+	exon-exon	12	CDS,UTR,exon,gene,start_codon,transcript	3	1	0	0.33	0.17*	3	0	0	0.17*	0.17*
chr1:15964802|15970145	hsa_circ_0000019	DDI2	+	exon-exon	2	CDS,UTR,exon,gene,transcript	2	2	1	1	0.5	13	29	19	2.23	1.46
chr1:15964802|15978390	hsa_circ_0000020	DDI2	+	exon-exon	5	CDS,UTR,exon,gene,transcript	1	0	3	0.50*	3	0	6	0	12.00*	1.00*
chr11:108544194|108550287	hsa_circ_0024242	DDX10	+	exon-exon	6	CDS,exon,gene,transcript	0	0	3	1.00*	6.00*	3	2	4	0.67	1.33
chr11:108559663|108564327	NA	DDX10	+	exon-exon	4	CDS,exon,gene,transcript	0	3	0	6.00*	1.00*	4	3	3	0.75	0.75
chr12:9596131|9596721	NA	DDX12P	-	exon-intron	2	exon,gene,transcript	0	1	0	2.00*	1.00*	0	3	0	6.00*	1.00*
chr22:38889715|38894578	hsa_circ_0063323	DDX17	-	exon-exon	9	CDS,exon,gene,transcript	0	2	0	4.00*	1.00*	4	0	15	0.13*	3.75
chr22:38890635|38897285	hsa_circ_0002211	DDX17	-	exon-exon	8	CDS,exon,gene,transcript	1	2	1	2	1	18	14	1	0.78	0.06
chr22:38895405|38897285	hsa_circ_0001230	DDX17	-	exon-exon	2	CDS,exon,gene,transcript	1	2	0	2	0.50*	10	16	12	1.6	1.2
chr10:70733301|70741337	hsa_circ_0005421	DDX21	+	exon-exon	5	CDS,exon,gene,transcript	2	0	0	0.25*	0.25*	0	0	10	1.00*	20.00*
chr10:70733301|70734499	hsa_circ_0018588	DDX21	+	exon-exon	2	CDS,exon,gene,transcript	1	0	3	0.50*	3	13	22	14	1.69	1.08
chrX:134679348|134683730	NA	DDX26B	+	exon-exon	5	CDS,exon,gene,transcript	4	3	7	0.75	1.75	22	41	44	1.86	2
chrX:134679348|134686071	NA	DDX26B	+	exon-exon	6	CDS,exon,gene,transcript	1	4	7	4	7	24	12	19	0	0.79
chrX:134679348|134690225	NA	DDX26B	+	exon-exon	7	CDS,exon,gene,transcript	8	13	12	1.63	1.5	9	17	20	1.89	2.22
chr10:70666467|70670138	NA	DDX50	+	exon-exon	2	CDS,UTR,exon,gene,transcript	5	3	0	0.6	0.10*	7	3	0	0.43	0.07*
chr10:70670824|70673960	NA	DDX50	+	exon-exon	8	CDS,UTR,exon,gene,transcript	2	2	1	1	0.5	0	0	16	1.00*	32.00*
chr10:70696692|70703013	hsa_circ_0007097	DDX50	+	exon-exon	3	CDS,exon,gene,transcript	3	3	3	1	1	4	16	4	4	1
chr10:70696692|70700950	NA	DDX50	+	exon-exon	2	CDS,exon,gene,transcript	2	1	1	0.5	0.5	31	26	1	0.84	0.03
chr12:124102305|124103384	hsa_circ_0029243	DDX55	+	exon-exon	6	CDS,UTR,exon,gene,start_codon,transcript	3	3	0	1	0.17*	71	78	35	1.1	0.49
chr11:118625414|118627996	hsa_circ_0024490	DDX6	-	exon-exon	4	CDS,UTR,exon,gene,stop_codon,transcript	3	1	0	0.33	0.17*	3	17	1	5.67	0.33
chr11:118626969|118629611	NA	DDX6	-	exon-exon	3	CDS,exon,gene,transcript	0	1	1	2.00*	2.00*	12	16	11	1.33	0.92
chr11:118629483|118630753	hsa_circ_0024494	DDX6	-	exon-exon	3	CDS,exon,gene,transcript	1	0	3	0.50*	3	0	7	15	14.00*	30.00*
chr11:118656761|118657227	hsa_circ_0004293	DDX6	-	exon-exon	1	CDS,UTR,exon,gene,start_codon,transcript	4	3	8	0.75	2	4	23	20	5.75	5
chr6:35280079|35280549	hsa_circ_0076125	DEF6	+	exon-exon	3	CDS,exon,gene,transcript	8	6	7	0.75	0.88	50	10	23	0.2	0.46
chr9:126214555|126217058	NA	DENND1A	-	exon-exon	2	CDS,exon,gene,transcript	0	1	0	2.00*	1.00*	3	0	0	0.17*	0.17*
chr9:126519982|126641300	hsa_circ_0002544	DENND1A	-	exon-exon	9	CDS,UTR,exon,gene,start_codon,transcript	5	1	5	0.2	1	56	54	8	0.96	0.14
chr1:197611841|197627499	hsa_circ_0006324	DENND1B	-	exon-exon	7	CDS,exon,gene,transcript	0	1	3	2.00*	6.00*	65	79	26	1.22	0.4
chr1:197641167|197643299	hsa_circ_0015799	DENND1B	-	exon-exon	2	CDS,exon,gene,transcript	3	1	0	0.33	0.17*	4	5	0	1.25	0.13*
chr8:142170731|142173528	NA	DENND3	+	exon-exon	2	CDS,exon,gene,transcript	0	1	3	2.00*	6.00*	44	42	61	0.95	1.39
chr15:65962117|65962526	hsa_circ_0035929	DENND4A	-	exon-exon	2	CDS,exon,gene,transcript	2	0	1	0.25*	0.5	16	22	3	1.38	0.19
chr15:65994100|65998562	NA	DENND4A	-	exon-exon	5	CDS,exon,gene,transcript	2	0	0	0.25*	0.25*	0	0	3	1.00*	6.00*
chr15:66021410|66031213	hsa_circ_0035944	DENND4A	-	exon-exon	6	CDS,exon,gene,transcript	2	2	1	1	0.5	0	7	0	14.00*	1.00*
chr15:66030045|66031213	hsa_circ_0035949	DENND4A	-	exon-exon	2	CDS,exon,gene,transcript	1	2	3	2	3	27	26	22	0.96	0.81
chr15:66044717|66048810	hsa_circ_0035956	DENND4A	-	exon-exon	3	CDS,UTR,exon,gene,start_codon,transcript	2	1	1	0.5	0.5	4	8	0	2	0.13*
chr15:66044717|66053776	hsa_circ_0035957	DENND4A	-	exon-exon	5	CDS,UTR,exon,gene,start_codon,transcript	7	1	1	0.14	0.14	13	5	7	0.38	0.54
chr15:66048478|66048810	hsa_circ_0004393	DENND4A	-	exon-exon	1	CDS,UTR,exon,gene,start_codon,transcript	1	3	0	3	0.50*	22	5	0	0.23	0.02*
chr15:66048478|66053776	NA	DENND4A	-	exon-exon	3	CDS,UTR,exon,gene,start_codon,transcript	3	0	1	0.17*	0.33	30	30	34	1	1.13
chr9:19288594|19300329	NA	DENND4C	+	exon-exon	10	CDS,UTR,exon,gene,start_codon,transcript	0	1	4	2.00*	8.00*	0	16	0	32.00*	1.00*
chr9:19316415|19316837	hsa_circ_0086466	DENND4C	+	exon-exon	2	CDS,exon,gene,transcript	0	0	3	1.00*	6.00*	18	9	0	0	0.03*
chr9:19356970|19358158	hsa_circ_0006556	DENND4C	+	exon-exon	3	CDS,UTR,exon,gene,transcript	6	5	7	0.83	1.17	27	22	22	0.81	0.81
chr11:9225207|9229179	hsa_circ_0004099	DENND5A	-	exon-exon	6	CDS,UTR,exon,gene,stop_codon,transcript	2	4	4	2	2	0	3	0	6.00*	1.00*
chr3:57618992|57627474	NA	DENND6A	-	exon-exon	5	CDS,exon,gene,transcript	1	3	5	3	5	10	27	15	2.7	1.5
chr5:59934577|59943360	hsa_circ_0002512	DEPDC1B	-	exon-exon	6	CDS,UTR,exon,gene,transcript	1	2	1	2	1	3	5	0	1.67	0.17*
chr22:32154532|32164849	hsa_circ_0062939	DEPDC5	+	exon-exon	7	CDS,UTR,exon,gene,stop_codon,transcript	0	1	0	2.00*	1.00*	6	6	0	1	0.08*
chr22:32154532|32161046	hsa_circ_0062938	DEPDC5	+	exon-exon	4	CDS,UTR,exon,gene,stop_codon,transcript	0	2	0	4.00*	1.00*	22	20	4	0.91	0.18
chr1:10527247|10529395	hsa_circ_0008936	DFFA	-	exon-exon	2	CDS,exon,gene,transcript	0	3	4	6.00*	8.00*	68	58	78	0.85	1.15
chr17:54921380|54923170	hsa_circ_0044708	DGKE	+	exon-exon	2	CDS,exon,gene,transcript	2	1	1	0.5	0.5	46	14	3	0.3	0.07
chr17:54921380|54925426	hsa_circ_0044709	DGKE	+	exon-exon	6	CDS,exon,gene,transcript	2	0	1	0.25*	0.5	13	36	20	2.77	1.54
chr17:54926057|54933986	hsa_circ_0000786	DGKE	+	exon-exon	3	CDS,exon,gene,transcript	5	7	4	1.4	0.8	18	17	24	0.94	1.33
chr17:54926057|54934026	hsa_circ_0003108	DGKE	+	exon-intron	3	CDS,exon,gene,transcript	3	2	3	0.67	1	9	0	11	0.06*	1.22
chr3:185879392|185960357	hsa_circ_0068441	DGKG	-	exon-exon	7	CDS,exon,gene,transcript	1	2	3	2	3	0	6	4	12.00*	8.00*
chr3:185905991|185960357	NA	DGKG	-	exon-exon	4	CDS,exon,gene,transcript	1	4	1	4	1	3	0	0	0.17*	0.17*
chr1:26772807|26774151	hsa_circ_0000034	DHDDS	+	exon-exon	9	CDS,UTR,exon,gene,transcript	0	4	1	8.00*	2.00*	27	40	5	1.48	0.19
chr19:12790271|12791139	hsa_circ_0000893	DHPS	-	exon-exon	19	CDS,UTR,exon,gene,stop_codon,transcript	2	0	3	0.25*	1.5	18	17	23	0.94	1.28
chr1:12638746|12639440	hsa_circ_0010023	DHRS3	-	exon-exon	2	CDS,exon,gene,transcript	0	0	4	1.00*	8.00*	4	319	359	79.75	89.75
chr1:12638746|12640694	hsa_circ_0010024	DHRS3	-	exon-exon	4	CDS,UTR,exon,gene,transcript	0	1	3	2.00*	6.00*	0	12	0	24.00*	1.00*
chr10:12123471|12126750	hsa_circ_0017724	DHTKD1	+	exon-exon	3	CDS,exon,gene,transcript	1	2	4	2	4	9	14	5	1.56	0.56
chr10:12123471|12133683	hsa_circ_0003074	DHTKD1	+	exon-exon	8	CDS,exon,gene,transcript	2	3	3	1.5	1.5	33	12	11	0.36	0.33
chr10:12123471|12136270	hsa_circ_0004630	DHTKD1	+	exon-exon	10	CDS,exon,gene,transcript	0	3	0	6.00*	1.00*	40	7	8	0.18	0.2
chr10:12136072|12162266	hsa_circ_0008826	DHTKD1	+	exon-exon	16	CDS,UTR,exon,gene,transcript	1	3	0	3	0.50*	0	5	0	10.00*	1.00*
chr4:24572277|24578301	hsa_circ_0002518	DHX15	-	exon-exon	4	CDS,exon,gene,transcript	2	4	0	2	0.25*	13	17	19	1.31	1.46
chr5:54562966|54566534	NA	DHX29	-	exon-exon	6	CDS,exon,gene,transcript	0	2	0	4.00*	1.00*	0	7	0	14.00*	1.00*
chr5:54562966|54568003	hsa_circ_0001483	DHX29	-	exon-exon	7	CDS,exon,gene,transcript	1	0	3	0.50*	3	7	10	10	1.43	1.43
chr5:54570442|54577343	hsa_circ_0008935	DHX29	-	exon-exon	7	CDS,exon,gene,transcript	4	2	3	0.5	0.75	0	8	0	16.00*	1.00*
chr17:5364259|5365866	hsa_circ_0000740	DHX33	-	exon-exon	3	CDS,UTR,exon,gene,transcript	1	3	3	3	3	7	15	15	2.14	2.14
chr19:47858296|47858607	hsa_circ_0005188	DHX34	+	exon-exon	1	CDS,exon,gene,transcript	2	0	5	0.25*	2.5	28	43	33	1.54	1.18
chr19:47865733|47865950	hsa_circ_0051680	DHX34	+	exon-exon	1	CDS,exon,gene,transcript	1	3	0	3	0.50*	182	108	129	0.59	0.71
chr20:37612342|37623523	hsa_circ_0001158	DHX35	+	exon-exon	6	CDS,UTR,exon,gene,stop_codon,transcript	3	1	3	0.33	1	16	6	12	0.38	0.75
chr3:154002372|154013128	NA	DHX36	-	exon-exon	12	CDS,exon,gene,transcript	0	2	0	4.00*	1.00*	3	0	0	0.17*	0.17*
chr3:154013073|154024084	hsa_circ_0067755	DHX36	-	exon-exon	14	CDS,exon,gene,transcript	2	1	0	0.5	0.25*	0	1	10	2.00*	20.00*
chr12:125436944|125438757	NA	DHX37	-	exon-exon	4	CDS,exon,gene,transcript	0	2	0	4.00*	1.00*	13	0	11	0.04*	0.85
chr17:41576230|41577471	hsa_circ_0003657	DHX8	+	exon-exon	2	CDS,exon,gene,transcript	0	3	0	6.00*	1.00*	22	26	8	1.18	0.36
chr5:140960311|140963182	hsa_circ_0074323	DIAPH1	-	exon-exon	7	CDS,UTR,exon,gene,stop_codon,transcript	1	2	0	2	0.50*	24	19	3	0.79	0.13
chr5:140961879|140963182	hsa_circ_0008982	DIAPH1	-	exon-exon	5	CDS,exon,gene,transcript	4	3	5	0.75	1.25	104	64	48	0.62	0.46
chr13:60407241|60413582	hsa_circ_0030369	DIAPH3	-	exon-exon	4	CDS,exon,gene,transcript	4	6	5	1.5	1.25	55	86	75	1.56	1.36
chr13:60485869|60490383	NA	DIAPH3	-	exon-exon	2	CDS,exon,gene,transcript	2	1	0	0.5	0.25*	3	2	0	0.67	0.17*
chr15:66621308|66621737	hsa_circ_0035963	DIS3L	+	exon-exon	4	CDS,UTR,exon,gene,transcript	0	0	3	1.00*	6.00*	24	22	11	0.92	0.46
chr2:232879545|232880381	hsa_circ_0004862	DIS3L2	+	exon-exon	5	CDS,UTR,exon,gene,start_codon,transcript	1	2	0	2	0.50*	3	16	3	5.33	1
chr2:232879545|232894790	hsa_circ_0007321	DIS3L2	+	exon-exon	10	CDS,UTR,exon,gene,start_codon,transcript	2	3	1	1.5	0.5	13	5	4	0.38	0.31
chr13:50601499|50619368	NA	DLEU2	-	exon-intron	6	exon,gene,transcript	1	0	3	0.50*	3	9	1	0	0.11	0.06*
chr3:196807922|196846401	hsa_circ_0007203	DLG1	-	exon-exon	9	CDS,UTR,exon,gene,stop_codon,transcript	3	2	3	0.67	1	3	0	10	0.17*	3.33
chr3:196812451|196846401	hsa_circ_0007345	DLG1	-	exon-exon	7	CDS,UTR,exon,gene,stop_codon,transcript	3	0	3	0.17*	1	13	21	22	1.62	1.69
chr3:196817783|196846401	hsa_circ_0008583	DLG1	-	exon-exon	5	CDS,UTR,exon,gene,stop_codon,transcript	0	3	3	6.00*	6.00*	30	43	20	1.43	0.67
chr3:196831774|196846401	hsa_circ_0008500	DLG1	-	exon-exon	4	CDS,exon,gene,transcript	13	1	4	0.08	0.31	216	140	117	0.65	0.54
chr3:196842798|196846401	hsa_circ_0001383	DLG1	-	exon-exon	3	CDS,exon,gene,transcript	1	2	1	2	1	53	36	34	0.68	0.64
chr22:38948671|38964294	hsa_circ_0004795	DMC1	-	exon-exon	7	CDS,UTR,exon,gene,start_codon,transcript	0	2	0	4.00*	1.00*	3	0	0	0.17*	0.17*
chr5:118576114|118580271	hsa_circ_0006500	DMXL1	+	exon-exon	2	CDS,exon,gene,transcript	1	0	0	0.50*	0.50*	6	5	31	0.83	5.17
chr15:51743842|51745838	hsa_circ_0035276	DMXL2	-	exon-exon	3	CDS,exon,gene,transcript	3	1	0	0.33	0.17*	7	0	0	0.07*	0.07*
chr15:51743842|51747425	hsa_circ_0035277	DMXL2	-	exon-exon	6	CDS,exon,gene,transcript	4	2	1	0.5	0.25	25	61	11	2.44	0.44
chr15:51755576|51757073	NA	DMXL2	-	exon-exon	2	CDS,exon,gene,transcript	3	0	3	0.17*	1	4	5	0	1.25	0.13*
chr15:51827860|51830649	NA	DMXL2	-	exon-exon	4	CDS,exon,gene,transcript	2	2	1	1	0.5	1	0	8	0.00*	8
chr15:51855578|51868378	hsa_circ_0035285	DMXL2	-	exon-exon	6	CDS,exon,gene,transcript	29	16	15	0.55	0.52	129	81	72	0.63	0.56
chr10:70190193|70190417	NA	DNA2	-	exon-exon	3	CDS,exon,gene,transcript	3	1	1	0.33	0.33	15	14	10	0.93	0.67
chr10:70196768|70204840	hsa_circ_0018523	DNA2	-	exon-exon	4	CDS,exon,gene,transcript	0	2	1	4.00*	2.00*	1	15	0	15	0.00*
chr10:70209785|70225569	NA	DNA2	-	exon-exon	4	CDS,exon,gene,transcript	3	2	1	0.67	0.33	6	7	22	1.17	3.67
chr10:70209785|70229920	hsa_circ_0018526	DNA2	-	exon-exon	7	CDS,UTR,exon,gene,transcript	0	1	4	2.00*	8.00*	0	0	10	1.00*	20.00*
chr10:70218861|70229920	hsa_circ_0009172	DNA2	-	exon-exon	6	CDS,UTR,exon,gene,transcript	12	23	11	1.92	0.92	104	86	101	0.83	0.97
chr10:70218861|70231642	NA	DNA2	-	exon-exon	7	CDS,UTR,exon,gene,start_codon,stop_codon,transcript	0	0	3	1.00*	6.00*	3	0	0	0.17*	0.17*
chr10:70225424|70229920	hsa_circ_0005138	DNA2	-	exon-exon	4	CDS,UTR,exon,gene,transcript	1	1	3	1	3	3	6	7	2	2.33
chr10:70227880|70229920	hsa_circ_0006151	DNA2	-	exon-exon	3	CDS,UTR,exon,gene,transcript	47	41	54	0.87	1.15	1297	1205	936	0.93	0.72
chr1:225140372|225156576	hsa_circ_0016599	DNAH14	+	exon-exon	20	CDS,UTR,exon,gene,start_codon,stop_codon,transcript	4	2	4	0.5	1	0	0	11	1.00*	22.00*
chr1:225140372|225195246	hsa_circ_0016601	DNAH14	+	exon-exon	25	CDS,UTR,exon,gene,start_codon,stop_codon,transcript	6	3	15	0.5	2.5	6	0	22	0.08*	3.67
chr1:225161793|225211567	NA	DNAH14	+	exon-exon	4	CDS,exon,gene,transcript	2	0	0	0.25*	0.25*	3	0	0	0.17*	0.17*
chr1:225190485|225211567	NA	DNAH14	+	exon-exon	3	CDS,exon,gene,transcript	1	0	0	0.50*	0.50*	3	16	3	5.33	1
chr1:225273412|225284941	NA	DNAH14	+	exon-exon	1	CDS,exon,gene,transcript	1	1	3	1	3	33	40	44	1.21	1.33
chr9:33026473|33026988	NA	DNAJA1	+	exon-exon	2	CDS,UTR,exon,gene,start_codon,transcript	3	0	3	0.17*	1	0	2	0	4.00*	1.00*
chr9:33036572|33037113	hsa_circ_0003762	DNAJA1	+	exon-exon	2	CDS,exon,gene,transcript	0	3	3	6.00*	6.00*	41	31	27	0.76	0.66
chr10:74100547|74100928	hsa_circ_0008662	DNAJB12	-	exon-exon	2	CDS,UTR,exon,gene,start_codon,transcript	4	7	8	1.75	2	77	40	65	0.52	0.84
chr7:157151241|157160177	hsa_circ_0083172	DNAJB6	+	exon-exon	7	CDS,UTR,exon,gene,start_codon,transcript	1	4	0	4	0.50*	7	0	3	0.07*	0.43
chr7:157155855|157160177	hsa_circ_0008726	DNAJB6	+	exon-exon	6	CDS,exon,gene,transcript	1	3	1	3	1	12	6	0	0	0.04*
chr7:157174940|157178305	hsa_circ_0083176	DNAJB6	+	exon-exon	9	CDS,UTR,exon,gene,transcript	5	16	4	3.2	0.8	10	13	4	1.3	0.4
chr5:34954031|34955049	NA	DNAJC21	+	exon-exon	4	CDS,UTR,exon,gene,stop_codon,transcript	0	0	1	1.00*	2.00*	0	8	0	16.00*	1.00*
chr13:96361481|96377506	NA	DNAJC3	+	exon-exon	4	CDS,exon,gene,transcript	1	0	3	0.50*	3	15	29	15	1.93	1
chr13:96375496|96377506	hsa_circ_0002473	DNAJC3	+	exon-exon	2	CDS,exon,gene,transcript	3	5	7	1.67	2.33	31	48	19	1.55	0.61
chr13:96409898|96416207	NA	DNAJC3	+	exon-exon	5	CDS,exon,gene,transcript	8	14	16	1.75	2	3	13	7	4.33	2.33
chr20:62559688|62562375	hsa_circ_0007609	DNAJC5	+	exon-exon	3	CDS,UTR,exon,gene,start_codon,transcript	3	6	5	2	1.67	31	55	37	1.77	1.19
chr1:65830318|65831879	hsa_circ_0002454	DNAJC6	+	exon-exon	6	CDS,UTR,exon,gene,start_codon,transcript	4	0	4	0.13*	1	64	80	23	1.25	0.36
chr12:32861087|32866305	hsa_circ_0008040	DNM1L	+	exon-exon	12	CDS,UTR,exon,gene,transcript	2	4	1	2	0.5	4	0	18	0.13*	4.5
chr12:32861087|32871697	hsa_circ_0025850	DNM1L	+	exon-exon	14	CDS,UTR,exon,gene,stop_codon,transcript	2	0	3	0.25*	1.5	10	9	18	0.9	1.8
chr12:32863863|32875567	NA	DNM1L	+	exon-exon	13	CDS,UTR,exon,gene,stop_codon,transcript	2	0	0	0.25*	0.25*	0	2	10	4.00*	20.00*
chr12:32866143|32875567	hsa_circ_0025853	DNM1L	+	exon-exon	10	CDS,UTR,exon,gene,stop_codon,transcript	3	5	1	1.67	0.33	12	3	0	0.25	0.04*
chr12:32871577|32875567	NA	DNM1L	+	exon-exon	4	CDS,UTR,exon,gene,stop_codon,transcript	2	0	1	0.25*	0.5	27	16	14	0.59	0.52
chr19:10883155|10887892	hsa_circ_0002438	DNM2	+	exon-exon	8	CDS,UTR,exon,gene,transcript	1	1	3	1	3	41	51	30	1.24	0.73
chr19:10906048|10909248	hsa_circ_0049335	DNM2	+	exon-exon	8	CDS,exon,gene,transcript	0	1	0	2.00*	1.00*	4	7	0	1.75	0.13*
chr19:10254442|10257200	hsa_circ_0049202	DNMT1	-	exon-exon	5	CDS,UTR,exon,gene,transcript	2	1	3	0.5	1.5	9	0	0	0.06*	0.06*
chr19:10264969|10265732	hsa_circ_0049207	DNMT1	-	exon-exon	6	CDS,UTR,exon,gene,transcript	0	1	1	2.00*	2.00*	12	8	0	0.67	0.04*
chr19:10264969|10267185	hsa_circ_0049208	DNMT1	-	exon-exon	8	CDS,UTR,exon,gene,transcript	1	2	1	2	1	0	7	1	14.00*	2.00*
chr19:10279006|10288043	hsa_circ_0049221	DNMT1	-	exon-exon	8	CDS,UTR,exon,gene,transcript	3	1	8	0.33	2.67	0	0	8	1.00*	16.00*
chr2:25458576|25459874	hsa_circ_0003235	DNMT3A	-	exon-exon	5	CDS,UTR,exon,gene,transcript	2	0	0	0.25*	0.25*	0	7	7	14.00*	14.00*
chr20:31376660|31380576	hsa_circ_0001137	DNMT3B	+	exon-exon	3	CDS,exon,gene,transcript	2	2	3	1	1.5	12	0	0	0.04*	0.04*
chr20:31379407|31380576	hsa_circ_0059802	DNMT3B	+	exon-exon	2	CDS,exon,gene,transcript	1	3	1	3	1	80	68	0	0.85	0.01*
chr6:43193385|43194133	NA	DNPH1	-	exon-exon	3	CDS,UTR,exon,gene,stop_codon,transcript	2	1	0	0.5	0.25*	3	0	0	0.17*	0.17*
chrX:117718698|117724265	hsa_circ_0091382	DOCK11	+	exon-exon	5	CDS,exon,gene,transcript	1	2	4	2	4	16	13	31	0.81	1.94
chrX:117788565|117788924	hsa_circ_0007733	DOCK11	+	exon-exon	2	CDS,exon,gene,transcript	3	2	3	0.67	1	22	23	18	1.05	0.82
chr5:169108748|169116337	hsa_circ_0074945	DOCK2	+	exon-exon	3	CDS,exon,gene,transcript	2	3	0	1.5	0.25*	6	14	4	2.33	0.67
chr5:169410072|169423168	NA	DOCK2	+	exon-exon	4	CDS,UTR,exon,gene,start_codon,transcript	0	2	4	4.00*	8.00*	16	15	3	0.94	0.19
chr8:25265499|25266456	hsa_circ_0007618	DOCK5	+	exon-exon	2	CDS,UTR,exon,gene,transcript	2	1	4	0.5	2	46	56	24	1.22	0.52
chr9:271627|289581	hsa_circ_0086188	DOCK8	+	exon-exon	13	CDS,UTR,exon,gene,start_codon,stop_codon,transcript	1	1	5	1	5	27	42	60	1.56	2.22
chr9:286461|289581	NA	DOCK8	+	exon-exon	3	CDS,UTR,exon,gene,start_codon,transcript	0	1	1	2.00*	2.00*	9	6	10	0.67	1.11
chr9:325671|340321	hsa_circ_0086190	DOCK8	+	exon-exon	7	CDS,UTR,exon,gene,transcript	8	15	8	1.88	1	37	43	0	1.16	0.01*
chr9:370230|372286	hsa_circ_0086193	DOCK8	+	exon-exon	3	CDS,UTR,exon,gene,start_codon,transcript	1	2	1	2	1	9	16	1	1.78	0.11
chr9:406930|418207	hsa_circ_0086195	DOCK8	+	exon-exon	3	CDS,exon,gene,transcript	3	1	3	0.33	1	52	28	18	0.54	0.35
chr9:414782|418207	hsa_circ_0086196	DOCK8	+	exon-exon	2	CDS,exon,gene,transcript	1	0	0	0.50*	0.50*	21	9	18	0.43	0.86
chr21:37619815|37623582	hsa_circ_0007193	DOPEY2	+	exon-exon	3	CDS,exon,gene,transcript	3	2	0	0.67	0.17*	179	229	252	1.28	1.41
chr21:37619815|37633030	hsa_circ_0008078	DOPEY2	+	exon-exon	6	CDS,exon,gene,transcript	0	3	0	6.00*	1.00*	3	6	7	2	2.33
chr21:37619815|37620866	hsa_circ_0001187	DOPEY2	+	exon-exon	2	CDS,exon,gene,transcript	13	20	16	1.54	1.23	10	14	8	1.4	0.8
chr21:37635844|37649398	hsa_circ_0005183	DOPEY2	+	exon-exon	4	CDS,exon,gene,transcript	2	1	0	0.5	0.25*	25	27	42	1.08	1.68
chr21:37661054|37664531	NA	DOPEY2	+	exon-exon	3	CDS,exon,gene,transcript	1	0	0	0.50*	0.50*	3	0	0	0.17*	0.17*
chr19:2189731|2194576	NA	DOT1L	+	exon-exon	6	CDS,exon,gene,transcript	0	1	3	2.00*	6.00*	13	8	12	0.62	0.92
chr11:66254011|66255478	hsa_circ_0022989	DPP3	+	exon-exon	8	CDS,exon,gene,transcript	3	3	1	1	0.33	44	7	30	0.16	0.68
chr15:65756099|65759561	NA	DPP8	-	exon-exon	6	CDS,exon,gene,transcript	2	0	0	0.25*	0.25*	7	3	5	0.43	0.71
chr15:65771218|65773953	NA	DPP8	-	exon-exon	3	CDS,exon,gene,transcript	1	2	0	2	0.50*	7	0	0	0.07*	0.07*
chr15:65772560|65773953	NA	DPP8	-	exon-exon	2	CDS,exon,gene,transcript	2	1	0	0.5	0.25*	4	20	0	5	0.13*
chr15:65773853|65780156	NA	DPP8	-	exon-exon	3	CDS,exon,gene,transcript	5	0	0	0.10*	0.10*	6	14	0	2.33	0.08*
chr15:65773853|65804902	NA	DPP8	-	exon-exon	15	CDS,UTR,exon,gene,start_codon,transcript	0	1	3	2.00*	6.00*	4	0	1	0.13*	0.25
chr15:65790202|65793117	hsa_circ_0000617	DPP8	-	exon-exon	4	CDS,exon,gene,transcript	1	2	0	2	0.50*	1	12	10	12	10
chr15:65790202|65804902	hsa_circ_0035908	DPP8	-	exon-exon	10	CDS,UTR,exon,gene,start_codon,transcript	2	1	1	0.5	0.5	9	0	0	0.06*	0.06*
chr15:65790202|65808129	hsa_circ_0035909	DPP8	-	exon-exon	12	CDS,UTR,exon,gene,start_codon,transcript	1	3	0	3	0.50*	0	0	7	1.00*	14.00*
chr15:65799581|65804902	hsa_circ_0006487	DPP8	-	exon-exon	5	CDS,UTR,exon,gene,start_codon,transcript	2	0	0	0.25*	0.25*	64	24	59	0.38	0.92
chr15:65804633|65808129	NA	DPP8	-	exon-exon	4	CDS,UTR,exon,gene,start_codon,transcript	0	2	1	4.00*	2.00*	4	6	0	1.5	0.13*
chr7:35006506|35013217	NA	DPY19L1	-	exon-exon	4	CDS,exon,gene,transcript	1	0	4	0.50*	4	24	21	27	0.88	1.13
chr7:35029496|35058208	NA	DPY19L1	-	exon-exon	7	CDS,exon,gene,transcript	2	0	0	0.25*	0.25*	0	5	0	10.00*	1.00*
chr7:35050080|35058208	NA	DPY19L1	-	exon-exon	5	CDS,exon,gene,transcript	2	1	0	0.5	0.25*	22	14	3	0.64	0.14
chr7:32660016|32718742	NA	DPY19L1P1	-	exon-exon	10	exon,gene,transcript	1	2	3	2	3	1	7	0	7	0.00*
chr7:32672155|32678977	hsa_circ_0006010	DPY19L1P1	-	exon-exon	3	exon,gene,transcript	2	1	3	0.5	1.5	19	23	15	1.21	0.79
chr7:32672155|32718742	NA	DPY19L1P1	-	exon-exon	7	exon,gene,transcript	1	1	1	1	1	4	9	3	2.25	0.75
chr5:31421379|31424578	hsa_circ_0005524	DROSHA	-	exon-exon	6	CDS,exon,gene,transcript	7	3	12	0.43	1.71	33	9	33	0.27	1
chr5:31448654|31451747	hsa_circ_0004599	DROSHA	-	exon-exon	5	CDS,exon,gene,transcript	4	7	5	1.75	1.25	46	48	48	1.04	1.04
chr5:31448654|31472339	hsa_circ_0072056	DROSHA	-	exon-exon	18	CDS,exon,gene,transcript	3	0	1	0.17*	0.33	9	0	0	0.06*	0.06*
chr1:212216335|212220759	hsa_circ_0006862	DTL	+	exon-exon	4	CDS,exon,gene,transcript	1	2	0	2	0.50*	0	12	8	24.00*	16.00*
chr1:212218002|212220759	hsa_circ_0000179	DTL	+	exon-exon	3	CDS,exon,gene,transcript	0	4	1	8.00*	2.00*	127	109	87	0.86	0.69
chr6:15615498|15638035	hsa_circ_0008418	DTNBP1	-	exon-exon	3	CDS,UTR,exon,gene,transcript	1	0	3	0.50*	3	3	0	1	0.17*	0.33
chr7:107207495|107211711	NA	DUS4L	+	exon-exon	6	CDS,UTR,exon,gene,start_codon,stop_codon,transcript	0	2	1	4.00*	2.00*	0	7	0	14.00*	1.00*
chr18:46858234|46906128	hsa_circ_0002501	DYM	-	exon-exon	16	CDS,UTR,exon,gene,start_codon,stop_codon,transcript	1	4	8	4	8	13	47	7	3.62	0.54
chr18:46889531|46906128	hsa_circ_0000849	DYM	-	exon-exon	13	CDS,UTR,exon,gene,start_codon,stop_codon,transcript	1	0	1	0.50*	1	34	30	11	0.88	0.32
chr14:102506573|102509085	hsa_circ_0007979	DYNC1H1	+	exon-exon	11	CDS,exon,gene,transcript	0	1	1	2.00*	2.00*	59	23	23	0.39	0.39
chr14:102506573|102507010	hsa_circ_0002398	DYNC1H1	+	exon-exon	3	CDS,exon,gene,transcript	2	5	1	2.5	0.5	4	0	0	0.13*	0.13*
chr16:66759731|66763002	hsa_circ_0008242	DYNC1LI2	-	exon-exon	7	CDS,exon,gene,transcript	0	0	3	1.00*	6.00*	6	0	8	0.08*	1.33
chr16:66764015|66766408	hsa_circ_0000706	DYNC1LI2	-	exon-exon	8	CDS,UTR,exon,gene,stop_codon,transcript	3	6	3	2	1	4	9	0	2.25	0.13*
chr11:103173822|103194718	hsa_circ_0024143	DYNC2H1	+	exon-exon	8	CDS,UTR,exon,gene,transcript	3	0	0	0.17*	0.17*	4	0	19	0.13*	4.75
chr21:38792601|38828610	hsa_circ_0001191	DYRK1A	+	exon-intron	6	CDS,UTR,exon,gene,start_codon,transcript	0	1	4	2.00*	8.00*	1	9	0	9	0.00*
chr21:38792601|38845182	hsa_circ_0005955	DYRK1A	+	exon-exon	9	CDS,UTR,exon,gene,start_codon,transcript	6	8	1	1.33	0.17	136	120	87	0.88	0.64
chr21:38792601|38794168	hsa_circ_0001190	DYRK1A	+	exon-intron	5	CDS,UTR,exon,gene,start_codon,transcript	1	2	0	2	0.50*	1	0	4	0.00*	4
chr21:38792601|38802702	hsa_circ_0006062	DYRK1A	+	exon-exon	6	CDS,UTR,exon,gene,start_codon,transcript	6	13	12	2.17	2	93	79	71	0.85	0.76
chr2:71788882|71791343	NA	DYSF	+	exon-exon	2	CDS,exon,gene,transcript	0	1	1	2.00*	2.00*	0	13	3	26.00*	6.00*
chr20:32267561|32268222	NA	E2F1	-	exon-exon	2	CDS,exon,gene,transcript	2	0	0	0.25*	0.25*	7	10	0	1.43	0.07*
chr6:20480077|20481656	hsa_circ_0075805	E2F3	+	exon-exon	3	CDS,exon,gene,transcript	0	1	3	2.00*	6.00*	7	5	0	0.71	0.07*
chr6:20480077|20483180	NA	E2F3	+	exon-intron	4	CDS,exon,gene,transcript	0	2	0	4.00*	1.00*	3	0	0	0.17*	0.17*
chr3:121563300|121576003	hsa_circ_0066970	EAF2	+	exon-exon	3	CDS,UTR,exon,gene,stop_codon,transcript	0	1	5	2.00*	10.00*	0	15	0	30.00*	1.00*
chr3:121563300|121591635	hsa_circ_0066971	EAF2	+	exon-exon	4	CDS,UTR,exon,gene,stop_codon,transcript	5	2	1	0.4	0.2	16	22	34	1.38	2.13
chr10:131665405|131676113	NA	EBF3	-	exon-exon	5	CDS,exon,gene,transcript	2	0	0	0.25*	0.25*	9	7	0	0.78	0.06*
chr19:11623871|11625036	hsa_circ_0006471	ECSIT	-	exon-exon	8	CDS,UTR,exon,gene,start_codon,transcript	4	1	1	0.25	0.25	40	6	7	0.15	0.18
chr3:172491693|172501699	NA	ECT2	+	exon-exon	4	CDS,exon,gene,transcript	0	0	3	1.00*	6.00*	22	2	8	0.09	0.36
chr3:172491693|172502593	NA	ECT2	+	exon-exon	5	CDS,exon,gene,transcript	0	1	0	2.00*	1.00*	4	8	0	2	0.13*
chr15:74948074|74948409	hsa_circ_0004401	EDC3	-	exon-exon	4	CDS,UTR,exon,gene,stop_codon,transcript	1	1	1	1	1	0	1	12	2.00*	24.00*
chr15:74963796|74967483	hsa_circ_0000633	EDC3	-	exon-exon	9	CDS,UTR,exon,gene,start_codon,transcript	2	6	4	3	2	49	24	0	0.49	0.01*
chr1:184701971|184706845	hsa_circ_0003442	EDEM3	-	exon-exon	4	CDS,exon,gene,transcript	0	1	0	2.00*	1.00*	4	0	10	0.13*	2.5
chr1:184701971|184718726	NA	EDEM3	-	exon-exon	6	CDS,exon,gene,transcript	2	0	3	0.25*	1.5	24	23	0	0.96	0.02*
chr12:93244887|93246801	NA	EEA1	-	exon-exon	3	CDS,UTR,exon,gene,transcript	5	1	1	0.2	0.2	1	2	0	2	0.00*
chr11:85960513|85963282	NA	EED	+	intron-exon	2	CDS,exon,gene,transcript	1	2	1	2	1	6	0	0	0.08*	0.08*
chr11:85960513|85967554	NA	EED	+	intron-exon	4	CDS,exon,gene,transcript	0	0	3	1.00*	6.00*	0	0	4	1.00*	8.00*
chr11:85961338|85967554	hsa_circ_0007455	EED	+	exon-exon	4	CDS,exon,gene,transcript	7	3	5	0.43	0.71	58	10	20	0.17	0.34
chr11:85966264|85967554	hsa_circ_0023950	EED	+	exon-exon	2	CDS,exon,gene,transcript	2	3	0	1.5	0.25*	27	13	0	0.48	0.02*
chr16:22236975|22237296	hsa_circ_0038487	EEF2K	+	exon-exon	1	CDS,UTR,exon,gene,start_codon,transcript	3	10	4	3.33	1.33	59	47	54	0.8	0.92
chr16:22260076|22262643	hsa_circ_0008284	EEF2K	+	exon-exon	3	CDS,exon,gene,transcript	1	2	0	2	0.50*	0	3	0	6.00*	1.00*
chr3:127980971|127983624	hsa_circ_0008759	EEFSEC	+	exon-exon	2	CDS,exon,gene,transcript	2	8	8	4	4	207	97	124	0.47	0.6
chr8:132952746|132968152	hsa_circ_0005264	EFR3A	+	exon-exon	9	CDS,UTR,exon,gene,start_codon,transcript	1	0	3	0.50*	3	78	35	29	0.45	0.37
chr8:132952746|132958880	NA	EFR3A	+	exon-exon	5	CDS,UTR,exon,gene,start_codon,transcript	3	2	1	0.67	0.33	1	0	10	0.00*	10
chr1:231500073|231509845	NA	EGLN1	-	exon-exon	4	CDS,UTR,exon,gene,stop_codon,transcript	1	0	0	0.50*	0.50*	4	0	0	0.13*	0.13*
chr1:231506308|231509845	hsa_circ_0000196	EGLN1	-	exon-exon	2	CDS,exon,gene,transcript	0	2	3	4.00*	6.00*	38	35	10	0.92	0.26
chr2:63170937|63176297	NA	EHBP1	+	exon-exon	6	CDS,exon,gene,transcript	1	0	4	0.50*	4	6	0	10	0.08*	1.67
chr11:64627396|64627808	hsa_circ_0022723	EHD1	-	exon-exon	3	CDS,exon,gene,transcript	0	3	0	6.00*	1.00*	10	0	0	0.05*	0.05*
chr9:140648623|140657272	hsa_circ_0089728	EHMT1	+	exon-exon	4	CDS,exon,gene,transcript	2	0	0	0.25*	0.25*	6	15	0	2.5	0.08*
chr9:140648623|140652463	hsa_circ_0089727	EHMT1	+	exon-exon	3	CDS,exon,gene,transcript	1	0	3	0.50*	3	4	1	0	0.25	0.13*
chr9:140685300|140695436	hsa_circ_0001905	EHMT1	+	exon-exon	7	CDS,exon,gene,stop_codon,transcript	2	1	3	0.5	1.5	13	12	5	0.92	0.38
chr9:140705913|140712590	hsa_circ_0001906	EHMT1	+	exon-exon	13	CDS,exon,gene,transcript	3	2	7	0.67	2.33	38	13	19	0.34	0
chr6:31860184|31860687	hsa_circ_0003418	EHMT2	-	exon-exon	4	CDS,exon,gene,transcript	1	2	1	2	1	4	0	4	0.13*	1
chr11:65765913|65767146	hsa_circ_0002440	EIF1AD	-	exon-exon	8	CDS,UTR,exon,gene,stop_codon,transcript	3	1	1	0.33	0.33	10	22	0	2.2	0.05*
chr3:150276175|150286079	NA	EIF2A	+	exon-exon	26	CDS,UTR,exon,gene,start_codon,stop_codon,transcript	0	2	0	4.00*	1.00*	6	0	0	0.08*	0.08*
chr3:150285480|150286079	NA	EIF2A	+	exon-exon	11	CDS,UTR,exon,gene,start_codon,transcript	0	2	0	4.00*	1.00*	7	0	0	0.07*	0.07*
chr15:40301815|40311401	hsa_circ_0034557	EIF2AK4	+	exon-exon	5	CDS,exon,gene,transcript	3	1	8	0.33	2.67	4	16	0	4	0.13*
chr20:32684463|32686439	hsa_circ_0007938	EIF2S2	-	exon-exon	3	CDS,exon,gene,transcript	4	5	4	1.25	1	13	1	4	0.08	0.31
chrX:24075538|24075871	NA	EIF2S3	+	exon-exon	2	CDS,exon,gene,transcript	0	3	1	6.00*	2.00*	16	8	3	0	0.19
chrX:24082318|24086225	NA	EIF2S3	+	exon-exon	3	CDS,exon,gene,transcript	3	0	0	0.17*	0.17*	19	40	23	2.11	1.21
chrX:24082318|24089844	hsa_circ_0090116	EIF2S3	+	exon-exon	5	CDS,exon,gene,transcript	2	2	0	1	0.25*	10	0	0	0.05*	0.05*
chr10:120828958|120830597	hsa_circ_0020151	EIF3A	-	exon-exon	2	CDS,exon,gene,transcript	2	1	0	0.5	0.25*	24	3	7	0.13	0.29
chr10:120832402|120833449	hsa_circ_0004350	EIF3A	-	exon-exon	3	CDS,UTR,exon,gene,start_codon,transcript	8	5	4	0.63	0.5	38	57	14	1.5	0.37
chr10:120832953|120833449	NA	EIF3A	-	exon-exon	2	CDS,UTR,exon,gene,start_codon,transcript	1	2	0	2	0.50*	6	6	3	1	0
chr7:2403267|2404164	hsa_circ_0008809	EIF3B	+	exon-exon	4	CDS,exon,gene,transcript	3	4	1	1.33	0.33	27	24	10	0.89	0.37
chr7:2404007|2406083	hsa_circ_0001671	EIF3B	+	exon-exon	4	CDS,exon,gene,transcript	0	1	0	2.00*	1.00*	16	14	3	0.88	0.19
chr7:2414163|2416710	hsa_circ_0079179	EIF3B	+	exon-exon	4	CDS,exon,gene,transcript	5	2	3	0.4	0.6	75	62	39	0.83	0.52
chr16:28735643|28736333	hsa_circ_0038855	EIF3C	+	exon-exon	3	CDS,exon,gene,transcript	2	0	0	0.25*	0.25*	16	17	4	1.06	0.25
chr16:28743150|28743513	hsa_circ_0005375	EIF3C	+	exon-exon	2	CDS,exon,gene,transcript	1	2	0	2	0.50*	12	5	3	0.42	0.25
chr16:28745841|28746903	hsa_circ_0005709	EIF3C	+	exon-exon	7	CDS,UTR,exon,gene,stop_codon,transcript	1	3	1	3	1	3	0	0	0.17*	0.17*
chr22:36914810|36915584	hsa_circ_0006385	EIF3D	-	exon-exon	4	CDS,exon,gene,transcript	4	1	1	0.25	0.25	31	33	29	1.06	0.94
chr8:109226836|109241424	hsa_circ_0085321	EIF3E	-	exon-exon	13	CDS,UTR,exon,gene,transcript	1	2	0	2	0.50*	9	22	0	2.44	0.06*
chr8:109240496|109254142	hsa_circ_0085323	EIF3E	-	exon-exon	17	CDS,UTR,exon,gene,start_codon,stop_codon,transcript	6	3	5	0.5	0.83	16	10	20	0.63	1.25
chr8:109247227|109254142	NA	EIF3E	-	exon-exon	10	CDS,UTR,exon,gene,start_codon,stop_codon,transcript	0	2	3	4.00*	6.00*	7	0	0	0.07*	0.07*
chr8:117668095|117671219	hsa_circ_0005231	EIF3H	-	exon-exon	10	CDS,UTR,exon,gene,transcript	1	6	1	6	1	93	42	48	0.45	0.52
chr1:32689635|32690076	hsa_circ_0011377	EIF3I	+	exon-exon	2	CDS,exon,gene,transcript	1	2	1	2	1	4	2	0	0	0.13*
chr11:32610140|32611187	NA	EIF3M	+	exon-exon	7	CDS,UTR,exon,gene,stop_codon,transcript	1	2	3	2	3	27	12	1	0.44	0.04
chr11:32611093|32617593	hsa_circ_0003119	EIF3M	+	exon-exon	13	CDS,UTR,exon,gene,stop_codon,transcript	8	14	11	1.75	1.38	157	149	127	0.95	0.81
chr17:78109803|78112079	hsa_circ_0006749	EIF4A3	-	exon-exon	8	CDS,exon,gene,transcript	0	2	0	4.00*	1.00*	16	6	7	0.38	0.44
chr12:53410257|53412790	hsa_circ_0026496	EIF4B	+	exon-exon	4	CDS,exon,gene,transcript	0	0	3	1.00*	6.00*	10	2	3	0.2	0.3
chr12:53410257|53416411	hsa_circ_0026497	EIF4B	+	exon-exon	13	CDS,UTR,exon,gene,stop_codon,transcript	2	3	1	1.5	0.5	24	34	29	1.42	1.21
chr12:53421566|53421972	hsa_circ_0007889	EIF4B	+	exon-exon	5	CDS,UTR,exon,gene,transcript	6	4	0	0.67	0.08*	13	5	0	0.38	0.04*
chr1:21188721|21191755	NA	EIF4G3	-	exon-exon	3	CDS,exon,gene,transcript	2	0	0	0.25*	0.25*	0	0	4	1.00*	8.00*
chr4:139979823|139994721	NA	ELF2	-	exon-exon	14	CDS,UTR,exon,gene,stop_codon,transcript	0	2	0	4.00*	1.00*	3	0	0	0.17*	0.17*
chr4:139993020|139994721	hsa_circ_0002594	ELF2	-	exon-exon	4	CDS,exon,gene,transcript	6	3	3	0.5	0.5	95	104	64	1.09	0.67
chr4:140037803|140058882	NA	ELF2	-	exon-exon	3	CDS,UTR,exon,gene,start_codon,stop_codon,transcript	1	1	1	1	1	0	0	12	1.00*	24.00*
chr4:140037803|140060651	hsa_circ_0007710	ELF2	-	exon-exon	7	CDS,UTR,exon,gene,start_codon,stop_codon,transcript	7	9	5	1.29	0.71	19	36	26	1.89	1.37
chr4:140046318|140059021	NA	ELF2	-	exon-exon	3	CDS,UTR,exon,gene,start_codon,transcript	2	0	0	0.25*	0.25*	7	7	0	1	0.07*
chr4:140046318|140060651	hsa_circ_0001441	ELF2	-	exon-exon	5	CDS,UTR,exon,gene,start_codon,transcript	8	7	13	0.88	1.63	142	136	129	0.96	0.91
chr4:140058784|140060651	hsa_circ_0007466	ELF2	-	exon-exon	3	CDS,UTR,exon,gene,start_codon,transcript	11	14	11	1.27	1	154	127	67	0.82	0.44
chrX:129203275|129206392	hsa_circ_0091513	ELF4	-	exon-exon	4	CDS,exon,gene,transcript	0	0	3	1.00*	6.00*	4	0	0	0.13*	0.13*
chr1:205585606|205593019	hsa_circ_0000175	ELK4	-	exon-exon	5	CDS,UTR,exon,gene,start_codon,stop_codon,transcript	12	9	9	0.75	0.75	0	2	0	4.00*	1.00*
chr7:37250991|37382367	hsa_circ_0079891	ELMO1	-	exon-exon	20	CDS,UTR,exon,gene,start_codon,transcript	1	2	0	2	0.50*	3	5	4	1.67	1.33
chr2:85595809|85598685	hsa_circ_0004726	ELMOD3	+	exon-exon	8	CDS,UTR,exon,gene,stop_codon,transcript	2	3	1	1.5	0.5	24	29	26	1.21	1.08
chr6:53133885|53141054	NA	ELOVL5	-	exon-exon	5	CDS,UTR,exon,gene,stop_codon,transcript	2	1	0	0.5	0.25*	6	13	0	2.17	0.08*
chr18:33722244|33739978	hsa_circ_0007535	ELP2	+	exon-exon	21	CDS,UTR,exon,gene,transcript	2	0	0	0.25*	0.25*	0	0	8	1.00*	16.00*
chr8:28013459|28019595	hsa_circ_0001785	ELP3	+	exon-exon	9	CDS,UTR,exon,gene,transcript	6	4	7	0.67	1.17	13	6	0	0.46	0.04*
chr5:49694941|49707217	hsa_circ_0001481	EMB	-	exon-exon	8	CDS,UTR,exon,gene,stop_codon,transcript	44	49	40	1.11	0.91	33	24	48	0.73	1.45
chr5:49698120|49707217	hsa_circ_0072428	EMB	-	exon-exon	7	CDS,exon,gene,transcript	5	6	5	1.2	1	0	0	15	1.00*	30.00*
chr8:109462052|109468159	NA	EMC2	+	exon-exon	6	CDS,exon,gene,transcript	11	2	7	0.18	0.64	6	14	0	2.33	0.08*
chr17:77073512|77073946	hsa_circ_0008114	ENGASE	+	exon-exon	2	CDS,UTR,exon,gene,start_codon,transcript	3	7	5	2.33	1.67	10	5	8	0	0.8
chr4:83375875|83378191	hsa_circ_0003451	ENOPH1	+	exon-exon	2	CDS,UTR,exon,gene,start_codon,transcript	1	1	4	1	4	9	3	0	0.33	0.06*
chr22:41536144|41537226	NA	EP300	+	exon-exon	2	CDS,exon,gene,transcript	2	2	0	1	0.25*	12	9	4	0.75	0.33
chr12:132476718|132490847	hsa_circ_0029461	EP400	+	exon-exon	5	CDS,exon,gene,transcript	3	0	1	0.17*	0.33	3	0	1	0.17*	0.33
chr12:132489622|132491422	hsa_circ_0029463	EP400	+	exon-exon	3	CDS,exon,gene,transcript	1	0	3	0.50*	3	13	0	0	0.04*	0.04*
chr1:29313943|29314417	hsa_circ_0011167	EPB41	+	exon-exon	2	CDS,UTR,exon,gene,start_codon,transcript	2	1	1	0.5	0.5	0	0	3	1.00*	6.00*
chr1:29362338|29365938	hsa_circ_0000042	EPB41	+	exon-exon	2	CDS,exon,gene,transcript	4	6	5	1.5	1.25	139	150	131	1.08	0.94
chr7:37988442|37989994	NA	EPDR1	+	exon-exon	2	CDS,UTR,exon,gene,start_codon,stop_codon,transcript	0	2	0	4.00*	1.00*	0	3	8	6.00*	16.00*
chr7:100410369|100410830	hsa_circ_0001730	EPHB4	-	exon-exon	2	CDS,exon,gene,transcript	3	3	0	1	0.17*	10	9	12	0.9	1.2
chr6:145992375|146007432	NA	EPM2A	-	exon-exon	8	CDS,exon,gene,transcript	1	1	0	1	0.50*	1	8	22	8	22
chr1:220145411|220152061	NA	EPRS	-	exon-exon	3	CDS,exon,gene,transcript	2	1	1	0.5	0.5	47	19	11	0.4	0.23
chr1:220179448|220180680	hsa_circ_0007739	EPRS	-	exon-exon	2	CDS,exon,gene,transcript	1	0	0	0.50*	0.50*	21	8	11	0.38	0.52
chr1:51868107|51874004	hsa_circ_0005567	EPS15	-	exon-exon	6	CDS,exon,gene,transcript	4	3	5	0.75	1.25	43	65	31	1.51	0.72
chr1:51926763|51930998	hsa_circ_0007330	EPS15	-	exon-exon	8	CDS,UTR,exon,gene,transcript	1	1	3	1	3	31	16	11	0.52	0.35
chr2:26587170|26590088	hsa_circ_0007914	EPT1	+	exon-exon	3	CDS,UTR,exon,gene,transcript	2	2	1	1	0.5	21	23	18	1.1	0.86
chr2:26587170|26596497	hsa_circ_0005029	EPT1	+	exon-exon	5	CDS,UTR,exon,gene,transcript	2	3	3	1.5	1.5	22	26	19	1.18	0.86
chr2:26587170|26598016	hsa_circ_0004269	EPT1	+	exon-exon	6	CDS,UTR,exon,gene,transcript	3	8	3	2.67	1	64	65	22	1.02	0.34
chr2:26587170|26606215	hsa_circ_0006111	EPT1	+	exon-exon	7	CDS,UTR,exon,gene,transcript	5	0	3	0.10*	0.6	12	21	3	1.75	0.25
chr2:26596235|26598016	hsa_circ_0007325	EPT1	+	exon-exon	3	CDS,exon,gene,transcript	2	4	1	2	0.5	62	62	46	1	0.74
chr5:96248341|96251473	NA	ERAP2	+	exon-exon	4	CDS,UTR,exon,gene,transcript	3	3	0	1	0.17*	1	6	10	6	10
chr5:65284463|65290692	hsa_circ_0001492	ERBB2IP	+	exon-exon	3	CDS,UTR,exon,gene,start_codon,transcript	8	6	13	0.75	1.63	155	130	46	0.84	0.3
chr5:65284463|65310553	hsa_circ_0001493	ERBB2IP	+	exon-exon	6	CDS,UTR,exon,gene,start_codon,transcript	0	0	3	1.00*	6.00*	10	22	31	2.2	3.1
chr5:65317150|65324171	NA	ERBB2IP	+	exon-exon	10	CDS,exon,gene,transcript	2	1	0	0.5	0.25*	0	3	0	6.00*	1.00*
chr12:1136914|1137738	hsa_circ_0000373	ERC1	+	exon-exon	6	CDS,UTR,exon,gene,start_codon,transcript	6	7	8	1.17	1.33	55	52	52	0.95	0.95
chr19:45860528|45864900	hsa_circ_0008727	ERCC2	-	exon-exon	7	CDS,UTR,exon,gene,stop_codon,transcript	2	1	0	0.5	0.25*	0	0	8	1.00*	16.00*
chr19:45871888|45872405	hsa_circ_0004546	ERCC2	-	exon-exon	5	CDS,exon,gene,transcript	2	1	1	0.5	0.5	15	9	0	0.6	0.03*
chr9:98740343|98742148	NA	ERCC6L2	+	exon-intron	1	CDS,UTR,exon,gene,transcript	2	0	3	0.25*	1.5	68	91	31	1.34	0.46
chr9:98740343|98766983	hsa_circ_0008720	ERCC6L2	+	exon-exon	2	CDS,UTR,exon,gene,transcript	1	1	7	1	7	0	0	3	1.00*	6.00*
chr9:98740343|98774639	NA	ERCC6L2	+	exon-exon	3	CDS,UTR,exon,gene,transcript	0	2	0	4.00*	1.00*	25	20	22	0.8	0.88
chr12:29492784|29494749	NA	ERGIC2	-	exon-exon	7	CDS,UTR,exon,gene,stop_codon,transcript	2	4	7	2	3.5	0	2	0	4.00*	1.00*
chr12:29496053|29498473	hsa_circ_0025754	ERGIC2	-	exon-exon	4	CDS,UTR,exon,gene,transcript	0	2	0	4.00*	1.00*	12	0	3	0.04*	0.25
chr16:20810585|20814992	NA	ERI2	-	exon-exon	15	CDS,UTR,exon,gene,start_codon,stop_codon,transcript	0	0	3	1.00*	6.00*	4	0	5	0.13*	1.25
chr1:44773982|44785416	hsa_circ_0012144	ERI3	-	exon-exon	3	CDS,UTR,exon,gene,start_codon,transcript	2	2	4	1	2	107	78	64	0.73	0.6
chr1:44804717|44804994	hsa_circ_0012151	ERI3	-	exon-exon	2	CDS,exon,gene,transcript	2	2	0	1	0.25*	22	7	26	0.32	1.18
chr6:170159934|170168267	hsa_circ_0078762	ERMARD	+	exon-exon	8	CDS,UTR,exon,gene,transcript	2	2	4	1	2	77	91	44	1.18	0.57
chr6:170162525|170169809	hsa_circ_0078765	ERMARD	+	exon-exon	5	CDS,exon,gene,transcript	3	4	1	1.33	0.33	7	5	5	0.71	0.71
chr6:170162525|170168267	hsa_circ_0004237	ERMARD	+	exon-exon	4	CDS,exon,gene,transcript	2	0	0	0.25*	0.25*	13	27	15	2.08	1.15
chr9:102814699|102822454	NA	ERP44	-	exon-exon	3	CDS,exon,gene,transcript	4	1	3	0.25	0.75	18	45	26	2.5	1.44
chr18:19116003|19148055	hsa_circ_0008520	ESCO1	-	exon-exon	7	CDS,UTR,exon,gene,stop_codon,transcript	2	0	3	0.25*	1.5	7	5	14	0.71	2
chr18:19140820|19148055	NA	ESCO1	-	exon-exon	4	CDS,exon,gene,transcript	5	0	0	0.10*	0.10*	4	8	1	2	0.25
chr18:19144164|19148055	hsa_circ_0009110	ESCO1	-	exon-exon	3	CDS,exon,gene,transcript	1	2	3	2	3	38	20	15	0.53	0.39
chr12:53670404|53671011	hsa_circ_0000402	ESPL1	+	exon-exon	2	CDS,UTR,exon,gene,transcript	1	2	0	2	0.50*	52	77	53	1.48	1.02
chr7:158528194|158531812	hsa_circ_0083196	ESYT2	-	exon-exon	3	CDS,exon,gene,transcript	1	3	3	3	3	37	43	5	1.16	0.14
chr7:158552177|158557544	hsa_circ_0001776	ESYT2	-	exon-exon	5	CDS,exon,gene,transcript	43	19	36	0.44	0.84	219	128	137	0.58	0.63
chr7:158566032|158591763	hsa_circ_0083220	ESYT2	-	exon-exon	8	CDS,exon,gene,transcript	1	4	0	4	0.50*	3	9	0	3	0.17*
chr7:158566032|158590767	NA	ESYT2	-	exon-exon	7	CDS,exon,gene,transcript	3	0	0	0.17*	0.17*	30	21	37	0.7	1.23
chr7:158580695|158591763	hsa_circ_0001777	ESYT2	-	exon-exon	6	CDS,exon,gene,transcript	6	8	11	1.33	1.83	118	135	131	1.14	1.11
chr5:137853250|137854556	hsa_circ_0074136	ETF1	-	exon-exon	4	CDS,UTR,exon,gene,start_codon,transcript	2	0	0	0.25*	0.25*	16	34	22	2.13	1.38
chr5:137853250|137865367	hsa_circ_0006616	ETF1	-	exon-exon	5	CDS,UTR,exon,gene,start_codon,transcript	2	1	0	0.5	0.25*	9	7	7	0.78	0.78
chr15:76566753|76578822	hsa_circ_0036398	ETFA	-	exon-exon	10	CDS,UTR,exon,gene,start_codon,transcript	1	0	3	0.50*	3	7	19	4	2.71	0.57
chr15:76566753|76585041	hsa_circ_0006842	ETFA	-	exon-exon	18	CDS,UTR,exon,gene,start_codon,stop_codon,transcript	1	5	0	5	0.50*	15	38	19	2.53	1.27
chr15:76566753|76588078	hsa_circ_0000638	ETFA	-	exon-exon	19	CDS,UTR,exon,gene,start_codon,stop_codon,transcript	4	9	5	2.25	1.25	118	100	83	0.85	0.7
chr15:76576098|76585041	hsa_circ_0005036	ETFA	-	exon-exon	15	CDS,UTR,exon,gene,stop_codon,transcript	7	2	3	0.29	0.43	44	74	60	1.68	1.36
chr15:76576098|76588078	hsa_circ_0002226	ETFA	-	exon-exon	16	CDS,UTR,exon,gene,stop_codon,transcript	1	3	0	3	0.50*	12	28	10	2.33	0.83
chr15:76577978|76585041	hsa_circ_0008094	ETFA	-	exon-exon	11	CDS,UTR,exon,gene,stop_codon,transcript	0	2	1	4.00*	2.00*	7	6	4	0.86	0.57
chr15:76580187|76585041	hsa_circ_0000639	ETFA	-	exon-exon	6	CDS,UTR,exon,gene,stop_codon,transcript	6	4	5	0.67	0.83	158	177	124	1.12	0.78
chr15:76584772|76588078	hsa_circ_0003620	ETFA	-	exon-exon	6	CDS,UTR,exon,gene,stop_codon,transcript	6	7	13	1.17	2.17	238	144	135	0.61	0.57
chr12:22796697|22814139	NA	ETNK1	+	exon-exon	5	CDS,UTR,exon,gene,stop_codon,transcript	1	3	0	3	0.50*	7	12	0	1.71	0.07*
chr12:22796697|22826594	hsa_circ_0008664	ETNK1	+	exon-exon	9	CDS,UTR,exon,gene,stop_codon,transcript	2	6	4	3	2	59	66	30	1.12	0.51
chr12:22811948|22826594	hsa_circ_0025619	ETNK1	+	exon-exon	6	CDS,exon,gene,transcript	2	3	5	1.5	2.5	56	63	45	1.13	0.8
chr12:11905384|11905513	NA	ETV6	+	exon-exon	2	CDS,exon,gene,transcript	3	1	3	0.33	1	4	1	1	0.25	0.25
chr12:11992074|12006495	hsa_circ_0005501	ETV6	+	exon-exon	3	CDS,UTR,exon,gene,transcript	1	1	3	1	3	15	17	15	1.13	1
chr12:12022358|12022903	hsa_circ_0004123	ETV6	+	exon-exon	1	CDS,exon,gene,transcript	2	1	0	0.5	0.25*	7	3	15	0.43	2.14
chr1:93159359|93163542	NA	EVI5	-	exon-exon	4	CDS,exon,gene,transcript	2	0	0	0.25*	0.25*	0	10	0	20.00*	1.00*
chr14:100550761|100551192	NA	EVL	+	intron-exon	2	CDS,UTR,exon,gene,transcript	0	3	0	6.00*	1.00*	0	0	10	1.00*	20.00*
chr4:56762883|56766050	hsa_circ_0069812	EXOC1	+	exon-exon	2	CDS,exon,gene,transcript	0	2	0	4.00*	1.00*	3	0	0	0.17*	0.17*
chr7:133002038|133059756	hsa_circ_0008419	EXOC4	+	exon-exon	4	CDS,exon,gene,transcript	1	0	3	0.50*	3	0	3	0	6.00*	1.00*
chr10:94653106|94659401	hsa_circ_0019170	EXOC6	+	exon-exon	4	CDS,exon,gene,transcript	16	9	7	0.56	0.44	164	121	63	0.74	0.38
chr10:94653106|94669388	hsa_circ_0019171	EXOC6	+	exon-exon	7	CDS,UTR,exon,gene,stop_codon,transcript	1	4	0	4	0.50*	37	23	38	0.62	1.03
chr10:94653106|94679807	hsa_circ_0019172	EXOC6	+	exon-exon	10	CDS,UTR,exon,gene,stop_codon,transcript	3	1	1	0.33	0.33	15	15	16	1	1.07
chr10:94693901|94700581	NA	EXOC6	+	exon-exon	4	CDS,exon,gene,transcript	0	0	3	1.00*	6.00*	3	5	0	1.67	0.17*
chr2:72945232|72960247	hsa_circ_0009043	EXOC6B	-	exon-exon	5	CDS,UTR,exon,gene,stop_codon,transcript	2	2	7	1	3.5	75	76	59	1.01	0.79
chr3:38542846|38548459	hsa_circ_0064889	EXOG	+	exon-exon	7	CDS,UTR,exon,gene,start_codon,stop_codon,transcript	0	2	0	4.00*	1.00*	19	14	18	0.74	0.95
chr10:99196174|99197507	hsa_circ_0005887	EXOSC1	-	exon-exon	4	CDS,UTR,exon,gene,stop_codon,transcript	2	6	7	3	3.5	16	12	16	0.75	1
chr10:99196948|99197507	hsa_circ_0004896	EXOSC1	-	exon-exon	3	CDS,exon,gene,transcript	4	5	8	1.25	2	117	77	82	0.66	0.7
chr1:11130957|11137005	hsa_circ_0009759	EXOSC10	-	exon-exon	9	CDS,UTR,exon,gene,transcript	6	0	1	0.08*	0.17	55	50	16	0.91	0.29
chr1:11133991|11137005	hsa_circ_0002448	EXOSC10	-	exon-exon	4	CDS,UTR,exon,gene,transcript	4	0	0	0.13*	0.13*	37	21	76	0.57	2.05
chr4:122725777|122731254	hsa_circ_0008244	EXOSC9	+	exon-exon	9	CDS,UTR,exon,gene,stop_codon,transcript	0	3	1	6.00*	2.00*	18	14	12	0.78	0.67
chr11:44129233|44135851	hsa_circ_0009018	EXT2	+	exon-exon	6	CDS,UTR,exon,gene,start_codon,transcript	0	0	3	1.00*	6.00*	19	6	5	0.32	0.26
chr8:28570974|28575724	hsa_circ_0003885	EXTL3	+	exon-exon	12	CDS,UTR,exon,gene,start_codon,transcript	1	0	0	0.50*	0.50*	6	3	0	0	0.08*
chr1:28362055|28374937	hsa_circ_0008057	EYA3	-	exon-exon	5	CDS,UTR,exon,gene,start_codon,transcript	1	2	1	2	1	1	3	0	3	0.00*
chr17:40879653|40882936	hsa_circ_0043898	EZH1	-	exon-exon	5	CDS,UTR,exon,gene,start_codon,transcript	3	1	0	0.33	0.17*	1	20	10	20	10
chr7:148529726|148544397	hsa_circ_0008324	EZH2	-	exon-exon	5	CDS,UTR,exon,gene,start_codon,stop_codon,transcript	3	7	1	2.33	0.33	12	0	0	0.04*	0.04*
chr7:148543562|148544397	hsa_circ_0006357	EZH2	-	exon-exon	3	CDS,UTR,exon,gene,start_codon,transcript	6	15	5	2.5	0.83	80	79	63	0.99	0.79
chr7:148543589|148544397	hsa_circ_0005284	EZH2	-	exon-exon	2	CDS,UTR,exon,gene,start_codon,transcript	1	2	1	2	1	9	1	8	0.11	0.89
chr11:61605250|61608197	hsa_circ_0022382	FADS2	+	exon-exon	5	CDS,UTR,exon,gene,transcript	1	1	3	1	3	16	6	20	0.38	1.25
chr1:51001041|51061888	hsa_circ_0012397	FAF1	-	exon-exon	8	CDS,exon,gene,transcript	2	0	0	0.25*	0.25*	9	13	26	1.44	2.89
chr1:51005264|51061888	hsa_circ_0012400	FAF1	-	exon-exon	7	CDS,exon,gene,transcript	1	1	4	1	4	30	12	5	0.4	0.17
chr1:51032749|51061888	hsa_circ_0008197	FAF1	-	exon-exon	6	CDS,exon,gene,transcript	3	4	4	1.33	1.33	74	90	45	1.22	0.61
chr5:175913356|175921276	NA	FAF2	+	exon-exon	9	CDS,exon,gene,transcript	0	0	3	1.00*	6.00*	4	0	0	0.13*	0.13*
chr3:138340249|138341258	hsa_circ_0007080	FAIM	+	exon-exon	4	CDS,UTR,exon,gene,start_codon,transcript	3	3	0	1	0.17*	3	0	5	0.17*	1.67
chr5:14673751|14681716	hsa_circ_0005145	FAM105B	+	exon-exon	6	CDS,UTR,exon,gene,stop_codon,transcript	3	4	1	1.33	0.33	10	15	0	1.5	0.05*
chr5:153405959|153414527	NA	FAM114A2	-	exon-exon	20	CDS,UTR,exon,gene,start_codon,transcript	0	0	3	1.00*	6.00*	4	2	18	0	4.5
chr5:153409049|153414527	hsa_circ_0007773	FAM114A2	-	exon-exon	13	CDS,UTR,exon,gene,start_codon,transcript	2	0	0	0.25*	0.25*	6	9	0	1.5	0.08*
chr5:153413351|153414527	hsa_circ_0001546	FAM114A2	-	exon-exon	12	CDS,UTR,exon,gene,start_codon,transcript	10	3	7	0.3	0.7	40	35	16	0.88	0.4
chr22:45726484|45728591	hsa_circ_0001245	FAM118A	+	exon-exon	6	CDS,UTR,exon,gene,start_codon,transcript	2	1	1	0.5	0.5	7	3	3	0.43	0.43
chr9:96233423|96238620	hsa_circ_0008193	FAM120A	+	exon-exon	2	CDS,exon,gene,transcript	12	8	21	0.67	1.75	483	491	533	1.02	1.1
chr9:96233423|96259881	hsa_circ_0005218	FAM120A	+	exon-exon	3	CDS,exon,gene,transcript	1	0	1	0.50*	1	49	31	37	0.63	0.76
chr9:96233423|96261168	hsa_circ_0001875	FAM120A	+	exon-exon	4	CDS,exon,gene,transcript	6	10	9	1.67	1.5	154	207	170	1.34	1.1
chr9:96238538|96261168	hsa_circ_0003972	FAM120A	+	exon-exon	3	CDS,exon,gene,transcript	1	2	4	2	4	55	85	87	1.55	1.58
chr9:96277949|96278551	hsa_circ_0002794	FAM120A	+	exon-exon	2	CDS,exon,gene,transcript	5	5	3	1	0.6	41	16	35	0.39	0.85
chr9:96277952|96278551	hsa_circ_0007060	FAM120A	+	exon-exon	1	CDS,exon,gene,transcript	0	2	0	4.00*	1.00*	3	0	16	0.17*	5.33
chr7:22999875|23023664	hsa_circ_0006307	FAM126A	-	exon-exon	13	CDS,UTR,exon,gene,stop_codon,transcript	0	1	0	2.00*	1.00*	6	14	14	2.33	2.33
chr7:22999875|23030758	hsa_circ_0008951	FAM126A	-	exon-exon	15	CDS,UTR,exon,gene,start_codon,stop_codon,transcript	11	5	1	0.45	0.09	22	62	8	2.82	0.36
chr7:23015829|23023664	hsa_circ_0001971	FAM126A	-	exon-exon	9	CDS,UTR,exon,gene,stop_codon,transcript	7	5	1	0.71	0.14	21	30	46	1.43	2.19
chr7:23015829|23030758	hsa_circ_0005251	FAM126A	-	exon-exon	11	CDS,UTR,exon,gene,start_codon,stop_codon,transcript	2	0	5	0.25*	2.5	12	38	11	3.17	0.92
chr2:201881714|201887655	hsa_circ_0057741	FAM126B	-	exon-exon	9	CDS,UTR,exon,gene,stop_codon,transcript	3	0	0	0.17*	0.17*	43	52	30	1.21	0.7
chr6:71136142|71162274	NA	FAM135A	+	exon-exon	12	CDS,UTR,exon,gene,start_codon,transcript	0	0	1	1.00*	2.00*	19	19	12	1	0.63
chr5:137278564|137278905	hsa_circ_0001534	FAM13B	-	exon-exon	3	CDS,exon,gene,transcript	1	2	1	2	1	10	7	16	0.7	1.6
chr5:137278564|137284873	NA	FAM13B	-	exon-exon	7	CDS,exon,gene,transcript	1	1	1	1	1	13	12	23	0.92	1.77
chr5:137288317|137290065	hsa_circ_0008177	FAM13B	-	exon-exon	4	CDS,exon,gene,transcript	7	5	3	0.71	0.43	84	35	52	0.42	0.62
chr5:137320946|137324004	hsa_circ_0001535	FAM13B	-	exon-exon	3	CDS,exon,gene,transcript	41	50	38	1.22	0.93	598	578	449	0.97	0.75
chr5:137342679|137347634	hsa_circ_0004894	FAM13B	-	exon-exon	4	CDS,exon,gene,transcript	0	3	0	6.00*	1.00*	6	0	12	0.08*	2
chr5:137342679|137354835	hsa_circ_0074082	FAM13B	-	exon-exon	9	CDS,UTR,exon,gene,start_codon,transcript	3	3	4	1	1.33	3	3	0	1	0.17*
chr5:137342679|137356886	hsa_circ_0007235	FAM13B	-	exon-exon	12	CDS,UTR,exon,gene,start_codon,transcript	4	6	1	1.5	0.25	12	15	16	1.25	1.33
chr10:74934445|74953351	NA	FAM149B1	+	exon-exon	7	CDS,exon,gene,transcript	2	2	1	1	0.5	0	7	0	14.00*	1.00*
chr2:131829428|131840230	hsa_circ_0003524	FAM168B	-	exon-exon	2	CDS,UTR,exon,gene,start_codon,transcript	0	1	3	2.00*	6.00*	10	12	33	1.2	3.3
chr5:10213603|10227759	hsa_circ_0003698	FAM173B	-	intergenic-exon	6	CDS,UTR,exon,gene,stop_codon,transcript	1	2	0	2	0.50*	7	14	8	2	1.14
chr4:84391356|84393441	hsa_circ_0009036	FAM175A	-	exon-exon	3	CDS,UTR,exon,gene,stop_codon,transcript	2	0	0	0.25*	0.25*	1	7	1	7	1
chr10:102683732|102685776	hsa_circ_0006654	FAM178A	+	exon-exon	2	CDS,exon,gene,transcript	12	17	15	1.42	1.25	0	3	0	6.00*	1.00*
chr10:102697159|102703885	hsa_circ_0006409	FAM178A	+	exon-exon	4	CDS,exon,gene,transcript	1	4	4	4	4	28	5	3	0.18	0.11
chr14:45478116|45501579	hsa_circ_0031757	FAM179B	+	exon-exon	11	CDS,UTR,exon,gene,stop_codon,transcript	2	2	0	1	0.25*	4	0	4	0.13*	1
chr7:102398301|102401858	hsa_circ_0007520	FAM185A	+	exon-exon	3	CDS,UTR,exon,gene,transcript	3	0	0	0.17*	0.17*	73	86	57	1.18	0.78
chr7:76739255|76742800	hsa_circ_0006338	FAM185BP	-	exon-exon	2	exon,gene,transcript	1	1	0	1	0.50*	19	16	34	0.84	1.79
chr10:15858834|15889942	hsa_circ_0000219	FAM188A	-	exon-exon	12	CDS,UTR,exon,gene,transcript	1	2	1	2	1	22	6	11	0.27	0
chr10:15875629|15885271	hsa_circ_0005825	FAM188A	-	exon-exon	8	CDS,UTR,exon,gene,transcript	1	0	0	0.50*	0.50*	6	17	7	2.83	1.17
chr10:15875629|15889942	hsa_circ_0006665	FAM188A	-	exon-exon	9	CDS,UTR,exon,gene,transcript	1	3	7	3	7	7	5	20	0.71	2.86
chr4:2632662|2641586	NA	FAM193A	+	exon-exon	3	CDS,UTR,exon,gene,start_codon,transcript	1	2	0	2	0.50*	4	12	1	3	0.25
chr5:176963359|176966148	hsa_circ_0002972	FAM193B	-	exon-exon	12	CDS,UTR,exon,gene,start_codon,stop_codon,transcript	0	0	3	1.00*	6.00*	7	0	0	0.07*	0.07*
chr3:56661065|56662642	hsa_circ_0001314	FAM208A	-	exon-exon	5	CDS,exon,gene,transcript	3	0	4	0.17*	1.33	93	158	151	1.7	1.62
chr3:56694759|56707753	hsa_circ_0001315	FAM208A	-	exon-exon	15	CDS,UTR,exon,gene,start_codon,transcript	10	16	15	1.6	1.5	21	20	0	0.95	0.02*
chr3:56703728|56707753	hsa_circ_0001316	FAM208A	-	exon-exon	6	CDS,exon,gene,transcript	2	5	4	2.5	2	31	37	18	1.19	0.58
chr10:5751493|5756170	hsa_circ_0003755	FAM208B	+	exon-exon	9	UTR,exon,gene,transcript	2	2	0	1	0.25*	47	42	15	0.89	0.32
chr1:179012850|179023773	hsa_circ_0005977	FAM20B	+	exon-exon	4	CDS,UTR,exon,gene,start_codon,transcript	1	1	0	1	0.50*	7	20	0	2.86	0.07*
chr1:179033062|179033631	hsa_circ_0008653	FAM20B	+	exon-exon	2	CDS,exon,gene,transcript	1	0	3	0.50*	3	22	8	11	0.36	0
chr18:13666478|13682104	NA	FAM210A	-	exon-exon	6	CDS,UTR,exon,gene,start_codon,stop_codon,transcript	2	2	4	1	2	37	34	23	0.92	0.62
chr18:13681604|13682104	hsa_circ_0003979	FAM210A	-	exon-exon	1	CDS,UTR,exon,gene,start_codon,transcript	10	5	5	0.5	0.5	262	164	136	0.63	0.52
chr15:52876942|52885933	NA	FAM214A	-	exon-exon	13	CDS,UTR,exon,gene,stop_codon,transcript	0	3	0	6.00*	1.00*	10	13	11	1.3	1.1
chr12:110922883|110925748	hsa_circ_0004516	FAM216A	+	exon-exon	9	CDS,UTR,exon,gene,stop_codon,transcript	8	2	4	0.25	0.5	13	49	12	3.77	0.92
chr10:120867460|120877179	hsa_circ_0007412	FAM45A	+	exon-exon	6	CDS,UTR,exon,gene,start_codon,transcript	1	2	0	2	0.50*	9	3	0	0.33	0.06*
chr10:120867480|120877179	NA	FAM45A	+	exon-exon	4	CDS,UTR,exon,gene,start_codon,transcript	0	2	0	4.00*	1.00*	3	0	0	0.17*	0.17*
chr10:120867480|120879964	NA	FAM45A	+	exon-exon	6	CDS,UTR,exon,gene,start_codon,transcript	3	0	0	0.17*	0.17*	0	8	0	16.00*	1.00*
chr12:31440568|31451158	NA	FAM60A	-	exon-exon	8	CDS,UTR,exon,gene,start_codon,transcript	3	1	1	0.33	0.33	7	5	0	0.71	0.07*
chr12:31446739|31451158	NA	FAM60A	-	exon-exon	5	CDS,UTR,exon,gene,start_codon,transcript	2	4	0	2	0.25*	36	23	16	0.64	0.44
chr1:78267016|78272786	NA	FAM73A	+	exon-exon	5	CDS,exon,gene,transcript	1	1	3	1	3	3	8	0	2.67	0.17*
chr1:78267016|78280916	hsa_circ_0002570	FAM73A	+	exon-exon	9	CDS,exon,gene,transcript	5	0	3	0.10*	0.6	16	7	0	0.44	0.03*
chr1:78268955|78272786	hsa_circ_0013007	FAM73A	+	exon-exon	3	CDS,exon,gene,transcript	1	0	3	0.50*	3	4	6	10	1.5	2.5
chr1:78268955|78279552	NA	FAM73A	+	exon-exon	6	CDS,exon,gene,transcript	0	2	0	4.00*	1.00*	9	17	0	1.89	0.06*
chr1:78338686|78340796	hsa_circ_0005020	FAM73A	+	exon-exon	2	CDS,UTR,exon,gene,stop_codon,transcript	1	2	0	2	0.50*	19	2	0	0.11	0.03*
chr15:31200321|31206294	hsa_circ_0006700	FAN1	+	exon-exon	7	CDS,UTR,exon,gene,stop_codon,transcript	2	0	0	0.25*	0.25*	19	33	27	1.74	1.42
chr16:89857811|89862426	hsa_circ_0041057	FANCA	-	exon-exon	8	CDS,UTR,exon,gene,transcript	2	0	3	0.25*	1.5	25	2	0	0.08	0.02*
chrX:14861782|14877456	hsa_circ_0001911	FANCB	-	exon-exon	7	CDS,exon,gene,transcript	5	6	1	1.2	0.2	3	0	0	0.17*	0.17*
chrX:14868627|14877456	hsa_circ_0006971	FANCB	-	exon-exon	4	CDS,exon,gene,transcript	2	4	1	2	0.5	50	16	4	0.32	0.08
chr15:89790860|89804074	hsa_circ_0006779	FANCI	+	exon-exon	7	CDS,UTR,exon,gene,start_codon,transcript	2	3	3	1.5	1.5	93	144	65	1.55	0.7
chr15:89811630|89820122	NA	FANCI	+	exon-exon	5	CDS,UTR,exon,gene,transcript	0	3	0	6.00*	1.00*	25	6	20	0.24	0.8
chr15:89816608|89820122	NA	FANCI	+	exon-exon	3	CDS,exon,gene,transcript	0	0	3	1.00*	6.00*	6	31	0	5.17	0.08*
chr15:89843031|89847146	hsa_circ_0036710	FANCI	+	exon-exon	4	CDS,exon,gene,transcript	1	2	1	2	1	1	3	0	3	0.00*
chr15:89850707|89857938	hsa_circ_0036713	FANCI	+	exon-exon	6	CDS,UTR,exon,gene,stop_codon,transcript	1	2	0	2	0.50*	18	13	24	0.72	1.33
chr2:58449077|58459247	hsa_circ_0001009	FANCL	-	exon-exon	5	CDS,exon,gene,transcript	11	9	17	0.82	1.55	324	434	444	1.34	1.37
chr12:29446233|29450133	hsa_circ_0025750	FAR2	+	exon-exon	4	CDS,UTR,exon,gene,start_codon,transcript	4	5	8	1.25	2	58	58	71	1	1.22
chr2:242343243|242357524	hsa_circ_0004924	FARP2	+	exon-exon	14	CDS,exon,gene,transcript	1	2	0	2	0.50*	18	7	5	0.39	0.28
chr6:5368783|5369415	hsa_circ_0002958	FARS2	+	exon-exon	2	CDS,UTR,exon,gene,start_codon,transcript	2	2	3	1	1.5	13	0	24	0.04*	1.85
chr6:5404775|5431405	hsa_circ_0075533	FARS2	+	exon-exon	2	CDS,exon,gene,transcript	4	0	4	0.13*	1	61	5	39	0.08	0.64
chr19:13039156|13039661	hsa_circ_0000896	FARSA	-	exon-exon	7	CDS,UTR,exon,gene,stop_codon,transcript	12	23	16	1.92	1.33	189	186	155	0.98	0.82
chr2:223504299|223513514	NA	FARSB	-	exon-exon	5	CDS,UTR,exon,gene,start_codon,transcript	2	0	3	0.25*	1.5	4	0	0	0.13*	0.13*
chr2:170387097|170401345	NA	FASTKD1	-	exon-exon	10	CDS,exon,gene,transcript	1	0	3	0.50*	3	16	10	4	0.63	0.25
chr2:170394523|170401345	NA	FASTKD1	-	exon-exon	5	CDS,exon,gene,transcript	0	2	1	4.00*	2.00*	27	45	39	1.67	1.44
chr2:170401231|170413807	hsa_circ_0001080	FASTKD1	-	exon-exon	4	CDS,exon,gene,transcript	3	9	7	3	2.33	59	70	53	1.19	0.9
chr2:170411634|170413807	hsa_circ_0002377	FASTKD1	-	exon-exon	2	CDS,exon,gene,transcript	6	7	5	1.17	0.83	3	5	0	1.67	0.17*
chr2:170411634|170419860	NA	FASTKD1	-	exon-exon	6	CDS,UTR,exon,gene,transcript	1	4	0	4	0.50*	0	12	0	24.00*	1.00*
chr7:102453724|102462650	NA	FBXL13	-	exon-exon	3	CDS,UTR,exon,gene,stop_codon,transcript	0	4	1	8.00*	2.00*	6	6	0	1	0.08*
chr7:102517914|102518897	hsa_circ_0081732	FBXL13	-	exon-exon	2	CDS,exon,gene,transcript	0	0	3	1.00*	6.00*	4	9	14	2.25	3.5
chr7:102517914|102524759	NA	FBXL13	-	exon-exon	6	CDS,exon,gene,transcript	6	3	4	0.5	0.67	16	29	12	1.81	0.75
chr7:102665510|102669865	hsa_circ_0007375	FBXL13	-	exon-exon	5	CDS,exon,gene,start_codon,transcript	6	4	1	0.67	0.17	19	28	20	1.47	1.05
chr5:107356626|107684231	hsa_circ_0073516	FBXL17	-	exon-exon	4	CDS,exon,gene,transcript	1	2	0	2	0.50*	10	22	4	2.2	0.4
chr5:107521818|107559929	NA	FBXL17	-	exon-exon	2	CDS,exon,gene,transcript	0	0	3	1.00*	6.00*	115	114	83	0.99	0.72
chr5:107521818|107684231	hsa_circ_0073517	FBXL17	-	exon-exon	3	CDS,exon,gene,transcript	3	2	5	0.67	1.67	3	2	0	0.67	0.17*
chr5:107684100|107703654	hsa_circ_0001518	FBXL17	-	exon-exon	5	CDS,UTR,exon,gene,start_codon,transcript	3	4	1	1.33	0.33	52	72	8	1.38	0.15
chr17:37437642|37441826	NA	FBXL20	-	exon-exon	3	CDS,exon,gene,transcript	2	0	0	0.25*	0.25*	6	1	0	0.17	0.08*
chr13:77589544|77595996	hsa_circ_0008794	FBXL3	-	exon-exon	8	CDS,UTR,exon,gene,start_codon,transcript	2	0	0	0.25*	0.25*	18	14	4	0.78	0.22
chr6:99347144|99365595	NA	FBXL4	-	exon-exon	3	CDS,exon,gene,transcript	0	0	4	1.00*	8.00*	1	8	7	8	7
chr4:15626875|15632414	NA	FBXL5	-	exon-exon	4	CDS,UTR,exon,gene,transcript	2	0	0	0.25*	0.25*	3	0	0	0.17*	0.17*
chr4:15626875|15646280	NA	FBXL5	-	exon-exon	17	CDS,UTR,exon,gene,start_codon,stop_codon,transcript	0	0	3	1.00*	6.00*	9	0	0	0.06*	0.06*
chr4:15642411|15646331	NA	FBXL5	-	exon-exon	8	CDS,UTR,exon,gene,start_codon,stop_codon,transcript	0	1	3	2.00*	6.00*	3	0	0	0.17*	0.17*
chr2:48049357|48050499	hsa_circ_0006794	FBXO11	-	exon-exon	2	CDS,UTR,exon,gene,start_codon,transcript	5	3	4	0.6	0.8	12	3	4	0.25	0.33
chr2:48059488|48066908	hsa_circ_0054491	FBXO11	-	exon-exon	15	CDS,UTR,exon,gene,start_codon,stop_codon,transcript	1	2	0	2	0.50*	4	0	0	0.13*	0.13*
chr2:48065998|48066908	hsa_circ_0003872	FBXO11	-	exon-exon	3	CDS,UTR,exon,gene,start_codon,transcript	1	1	1	1	1	13	6	18	0.46	1.38
chr15:76205544|76209735	NA	FBXO22	+	exon-exon	4	CDS,UTR,exon,gene,start_codon,stop_codon,transcript	0	0	3	1.00*	6.00*	10	2	16	0.2	1.6
chr15:76226083|76226820	NA	FBXO22	+	exon-exon	3	CDS,UTR,exon,gene,transcript	6	2	4	0.33	0.67	30	36	37	1.2	1.23
chr1:16632298|16641930	hsa_circ_0010146	FBXO42	-	exon-exon	3	CDS,UTR,exon,gene,start_codon,transcript	2	2	1	1	0.5	7	14	0	2	0.07*
chr22:32874968|32881196	hsa_circ_0001222	FBXO7	+	exon-exon	7	CDS,UTR,exon,gene,start_codon,stop_codon,transcript	2	1	0	0.5	0.25*	40	35	38	0.88	0.95
chr22:32874968|32875262	hsa_circ_0008832	FBXO7	+	exon-exon	3	CDS,UTR,exon,gene,start_codon,stop_codon,transcript	2	1	3	0.5	1.5	7	0	27	0.07*	3.86
chr6:52935855|52941341	hsa_circ_0003700	FBXO9	+	exon-exon	6	CDS,UTR,exon,gene,start_codon,transcript	0	1	1	2.00*	2.00*	4	0	0	0.13*	0.13*
chr6:52941284|52945896	hsa_circ_0076780	FBXO9	+	exon-exon	5	CDS,exon,gene,transcript	2	0	0	0.25*	0.25*	1	6	0	6	0.00*
chr5:171337576|171341409	hsa_circ_0004098	FBXW11	-	exon-exon	5	CDS,UTR,exon,gene,start_codon,transcript	0	1	3	2.00*	6.00*	13	15	59	1.15	4.54
chr10:103384502|103436193	hsa_circ_0005741	FBXW4	-	exon-exon	8	CDS,exon,gene,transcript	5	5	12	1	2.4	3	12	16	4	5.33
chr10:103427643|103433430	hsa_circ_0019589	FBXW4	-	exon-exon	4	CDS,exon,gene,transcript	0	1	3	2.00*	6.00*	6	9	0	1.5	0.08*
chr10:103427643|103436193	hsa_circ_0008362	FBXW4	-	exon-exon	5	CDS,exon,gene,transcript	16	27	21	1.69	1.31	55	19	19	0.35	0.35
chr10:103432672|103433430	hsa_circ_0019591	FBXW4	-	exon-exon	3	CDS,exon,gene,transcript	5	3	8	0.6	1.6	0	1	14	2.00*	28.00*
chr10:103432672|103436193	hsa_circ_0000255	FBXW4	-	exon-exon	4	CDS,exon,gene,transcript	12	22	17	1.83	1.42	37	34	38	0.92	1.03
chr4:153253748|153259088	hsa_circ_0071271	FBXW7	-	exon-exon	4	CDS,exon,gene,transcript	0	2	0	4.00*	1.00*	3	0	0	0.17*	0.17*
chr12:117365828|117402659	hsa_circ_0003677	FBXW8	+	exon-exon	4	CDS,exon,gene,transcript	0	2	1	4.00*	2.00*	9	0	0	0.06*	0.06*
chr12:117402502|117426674	hsa_circ_0005916	FBXW8	+	exon-exon	9	CDS,exon,gene,transcript	3	0	0	0.17*	0.17*	34	21	19	0.62	0.56
chr5:72354260|72373320	hsa_circ_0003571	FCHO2	+	exon-exon	6	CDS,exon,gene,transcript	0	2	0	4.00*	1.00*	0	6	0	12.00*	1.00*
chr5:72370569|72373320	hsa_circ_0002490	FCHO2	+	exon-exon	3	CDS,exon,gene,transcript	7	3	4	0.43	0.57	185	150	103	0.81	0.56
chr11:72598515|72613683	hsa_circ_0005527	FCHSD2	-	exon-exon	5	CDS,exon,gene,transcript	0	2	4	4.00*	8.00*	15	12	14	0.8	0.93
chr11:72695133|72700142	hsa_circ_0005918	FCHSD2	-	exon-exon	5	CDS,UTR,exon,gene,start_codon,transcript	12	8	5	0.67	0.42	92	43	11	0.47	0.12
chr8:11666303|11689179	hsa_circ_0083348	FDFT1	+	exon-exon	20	CDS,UTR,exon,gene,start_codon,stop_codon,transcript	0	2	0	4.00*	1.00*	0	0	3	1.00*	6.00*
chr12:32751431|32754357	NA	FGD4	+	exon-exon	4	CDS,UTR,exon,gene,start_codon,stop_codon,transcript	1	1	1	1	1	9	1	0	0.11	0.06*
chr12:32751431|32764217	hsa_circ_0025843	FGD4	+	exon-exon	9	CDS,UTR,exon,gene,start_codon,stop_codon,transcript	5	7	13	1.4	2.6	7	0	26	0.07*	3.71
chr12:32760891|32764217	hsa_circ_0000390	FGD4	+	exon-exon	3	CDS,UTR,exon,gene,transcript	6	3	9	0.5	1.5	50	92	23	1.84	0.46
chr12:27107078|27110676	NA	FGFR1OP2	+	exon-exon	4	CDS,UTR,exon,gene,start_codon,transcript	2	1	0	0.5	0.25*	0	2	3	4.00*	6.00*
chr1:59787208|59812070	hsa_circ_0000075	FGGY	+	exon-exon	6	CDS,UTR,exon,gene,start_codon,transcript	0	2	1	4.00*	2.00*	7	0	24	0.07*	3.43
chr1:59787208|59844509	hsa_circ_0005354	FGGY	+	exon-exon	7	CDS,UTR,exon,gene,start_codon,transcript	0	1	3	2.00*	6.00*	0	0	8	1.00*	16.00*
chr1:59805630|59844509	hsa_circ_0006633	FGGY	+	exon-exon	4	CDS,exon,gene,transcript	1	1	0	1	0.50*	27	3	18	0.11	0.67
chr3:59997097|59999990	NA	FHIT	-	exon-intron	4	CDS,exon,gene,transcript	0	0	3	1.00*	6.00*	12	1	0	0.08	0.04*
chr6:110036281|110064975	hsa_circ_0077607	FIG4	+	exon-exon	11	CDS,UTR,exon,gene,start_codon,stop_codon,transcript	2	1	0	0.5	0.25*	3	0	0	0.17*	0.17*
chr4:54248445|54250043	hsa_circ_0069738	FIP1L1	+	exon-exon	2	CDS,exon,gene,transcript	1	3	0	3	0.50*	3	0	0	0.17*	0.17*
chr4:54265897|54294350	hsa_circ_0005912	FIP1L1	+	exon-exon	6	CDS,UTR,exon,gene,transcript	1	1	3	1	3	4	0	0	0.13*	0.13*
chr4:54280782|54294350	hsa_circ_0007476	FIP1L1	+	exon-exon	5	CDS,UTR,exon,gene,transcript	6	10	12	1.67	2	7	3	16	0.43	2.29
chr4:54292039|54294350	hsa_circ_0069748	FIP1L1	+	exon-exon	3	CDS,UTR,exon,gene,transcript	4	3	4	0.75	1	12	8	4	0.67	0.33
chr4:54292039|54310270	hsa_circ_0001413	FIP1L1	+	exon-exon	9	CDS,UTR,exon,gene,stop_codon,transcript	2	0	1	0.25*	0.5	0	0	12	1.00*	24.00*
chr9:115961135|115968858	hsa_circ_0007285	FKBP15	-	exon-exon	6	CDS,exon,gene,transcript	1	1	3	1	3	0	0	10	1.00*	20.00*
chr6:35586873|35610620	hsa_circ_0001599	FKBP5	-	exon-exon	4	CDS,UTR,exon,gene,start_codon,transcript	2	3	4	1.5	2	25	3	4	0.12	0.16
chr6:35604791|35610620	hsa_circ_0076157	FKBP5	-	exon-exon	2	CDS,UTR,exon,gene,start_codon,transcript	2	0	0	0.25*	0.25*	9	3	0	0.33	0.06*
chr19:18648411|18649246	hsa_circ_0000914	FKBP8	-	exon-exon	7	CDS,UTR,exon,gene,transcript	14	8	1	0.57	0.07	123	163	125	1.33	1.02
chr19:18650181|18650530	hsa_circ_0000915	FKBP8	-	exon-exon	5	CDS,UTR,exon,gene,stop_codon,transcript	3	7	4	2.33	1.33	151	112	76	0.74	0.5
chr11:128628010|128651918	hsa_circ_0000370	FLI1	+	exon-exon	8	CDS,UTR,exon,gene,start_codon,stop_codon,transcript	6	1	0	0.17	0.08*	0	5	0	10.00*	1.00*
chr11:128628010|128642880	hsa_circ_0000369	FLI1	+	exon-exon	7	CDS,UTR,exon,gene,start_codon,stop_codon,transcript	6	1	4	0.17	0.67	0	5	5	10.00*	10.00*
chr11:128638013|128651918	hsa_circ_0024834	FLI1	+	exon-exon	5	CDS,UTR,exon,gene,stop_codon,transcript	0	0	3	1.00*	6.00*	0	0	26	1.00*	52.00*
chr11:128638013|128642880	hsa_circ_0007153	FLI1	+	exon-exon	4	CDS,UTR,exon,gene,transcript	3	1	0	0.33	0.17*	7	0	12	0.07*	1.71
chr1:213037067|213046160	NA	FLVCR1	+	exon-exon	5	CDS,exon,gene,transcript	4	1	3	0.25	0.75	13	13	18	1	1.38
chr1:213037067|213058738	hsa_circ_0000182	FLVCR1	+	exon-exon	8	CDS,exon,gene,transcript	1	2	3	2	3	10	8	5	0.8	0
chr17:43314648|43316432	NA	FMNL1	+	exon-exon	5	CDS,exon,gene,transcript	0	2	1	4.00*	2.00*	31	20	39	0.65	1.26
chr11:47772468|47774654	NA	FNBP4	-	exon-exon	6	CDS,exon,gene,transcript	1	0	3	0.50*	3	1	0	5	0.00*	5
chr11:47774468|47776216	hsa_circ_0004075	FNBP4	-	exon-exon	5	CDS,exon,gene,transcript	3	2	0	0.67	0.17*	18	2	3	0.11	0.17
chr13:49712883|49720071	hsa_circ_0000481	FNDC3A	+	exon-exon	2	CDS,exon,gene,transcript	1	2	1	2	1	12	10	8	0.83	0.67
chr13:49742749|49752790	hsa_circ_0006978	FNDC3A	+	exon-exon	5	CDS,exon,gene,transcript	2	2	0	1	0.25*	15	6	5	0.4	0.33
chr13:49771013|49772710	hsa_circ_0005263	FNDC3A	+	exon-exon	5	CDS,UTR,exon,gene,transcript	0	5	0	10.00*	1.00*	13	6	0	0.46	0.04*
chr3:171830242|171851336	hsa_circ_0001361	FNDC3B	+	exon-exon	4	CDS,UTR,exon,gene,start_codon,transcript	4	1	0	0.25	0.13*	58	37	30	0.64	0.52
chr3:171830242|171944737	hsa_circ_0006948	FNDC3B	+	exon-exon	13	CDS,UTR,exon,gene,start_codon,stop_codon,transcript	0	2	0	4.00*	1.00*	34	15	8	0.44	0.24
chr3:171965323|171969331	hsa_circ_0006156	FNDC3B	+	exon-exon	3	CDS,exon,gene,transcript	7	7	4	1	0.57	6	1	0	0.17	0.08*
chr3:171969050|171979873	NA	FNDC3B	+	exon-intron	2	CDS,exon,gene,transcript	2	3	5	1.5	2.5	25	1	15	0.04	0.6
chr3:171969050|172025291	hsa_circ_0067991	FNDC3B	+	exon-exon	8	CDS,exon,gene,start_codon,transcript	1	1	1	1	1	0	0	8	1.00*	16.00*
chr3:171969050|172028671	hsa_circ_0003692	FNDC3B	+	exon-exon	9	CDS,exon,gene,start_codon,transcript	4	2	0	0.5	0.13*	6	0	0	0.08*	0.08*
chr3:172003716|172028671	hsa_circ_0002422	FNDC3B	+	exon-exon	7	CDS,exon,gene,start_codon,transcript	2	0	0	0.25*	0.25*	1	7	0	7	0.00*
chr3:172013153|172028671	hsa_circ_0067997	FNDC3B	+	exon-exon	6	CDS,exon,gene,start_codon,transcript	3	0	0	0.17*	0.17*	10	5	5	0	0
chr9:20819795|20823114	hsa_circ_0003295	FOCAD	+	exon-exon	9	CDS,UTR,exon,gene,start_codon,stop_codon,transcript	6	5	3	0.83	0.5	207	248	97	1.2	0.47
chr9:20923659|20933102	hsa_circ_0008678	FOCAD	+	exon-exon	7	CDS,UTR,exon,gene,transcript	1	5	1	5	1	64	41	15	0.64	0.23
chr9:20923659|20933131	hsa_circ_0005646	FOCAD	+	exon-intron	7	CDS,UTR,exon,gene,transcript	0	0	3	1.00*	6.00*	21	33	26	1.57	1.24
chr1:42730786|42744343	hsa_circ_0006848	FOXJ3	-	exon-exon	3	CDS,exon,gene,transcript	3	6	3	2	1	192	190	148	0.99	0.77
chr1:42730786|42744455	NA	FOXJ3	-	exon-intron	3	CDS,exon,gene,transcript	5	5	9	1	1.8	53	51	33	0.96	0.62
chr1:42730786|42776781	hsa_circ_0004416	FOXJ3	-	exon-exon	4	CDS,UTR,exon,gene,start_codon,transcript	1	2	0	2	0.50*	22	26	7	1.18	0.32
chr17:80521230|80529746	hsa_circ_0000817	FOXK2	+	exon-exon	3	CDS,UTR,exon,gene,transcript	1	2	3	2	3	186	139	98	0.75	0.53
chr17:80521230|80526077	hsa_circ_0000816	FOXK2	+	exon-exon	2	CDS,UTR,exon,gene,transcript	14	15	21	1.07	1.5	3	22	7	7.33	2.33
chr2:48573340|48573890	hsa_circ_0001002	FOXN2	+	exon-exon	1	CDS,UTR,exon,gene,start_codon,transcript	2	3	3	1.5	1.5	16	15	20	0.94	1.25
chr6:108984658|108986092	hsa_circ_0006404	FOXO3	+	exon-exon	1	CDS,UTR,exon,gene,start_codon,stop_codon,transcript	1	1	1	1	1	1	8	0	8	0.00*
chr3:71542577|71551139	NA	FOXP1	-	exon-intron	1	UTR,exon,gene,transcript	3	2	1	0.67	0.33	3	7	0	2.33	0.17*
chr10:95436410|95447206	NA	FRA10AC1	-	exon-exon	8	CDS,exon,gene,transcript	1	3	1	3	1	7	0	0	0.07*	0.07*
chr4:48686690|48689177	hsa_circ_0004669	FRYL	-	exon-intron	1	UTR,exon,gene,transcript	1	2	0	2	0.50*	7	10	12	1.43	1.71
chr4:48686690|48712715	hsa_circ_0002021	FRYL	-	exon-exon	2	UTR,exon,gene,transcript	2	1	1	0.5	0.5	44	76	5	1.73	0.11
chr9:108296774|108301632	hsa_circ_0003939	FSD1L	+	exon-exon	4	CDS,exon,gene,transcript	2	0	1	0.25*	0.5	7	0	0	0.07*	0.07*
chr16:53907698|53922863	hsa_circ_0005941	FTO	+	exon-exon	6	CDS,UTR,exon,gene,start_codon,transcript	6	2	3	0.33	0.5	101	41	60	0.41	0.59
chr16:70497072|70497677	hsa_circ_0002599	FUK	+	exon-exon	2	CDS,UTR,exon,gene,start_codon,transcript	0	2	1	4.00*	2.00*	33	24	50	0.73	1.52
chr16:70502752|70503226	hsa_circ_0040231	FUK	+	exon-exon	3	CDS,UTR,exon,gene,transcript	0	2	0	4.00*	1.00*	0	5	0	10.00*	1.00*
chrX:44383248|44386611	hsa_circ_0007290	FUNDC1	-	exon-exon	1	CDS,UTR,exon,gene,stop_codon,transcript	13	9	11	0.69	0.85	25	29	7	1.16	0.28
chr8:33230162|33247316	NA	FUT10	-	exon-exon	7	CDS,exon,gene,stop_codon,transcript	2	1	3	0.5	1.5	31	9	0	0.29	0.02*
chr8:33246481|33247316	hsa_circ_0083902	FUT10	-	exon-exon	2	CDS,exon,gene,transcript	1	4	0	4	0.50*	34	23	34	0.68	1
chr8:33310734|33319243	hsa_circ_0083905	FUT10	-	exon-exon	7	CDS,UTR,exon,gene,start_codon,transcript	1	0	3	0.50*	3	3	0	3	0.17*	1
chr14:66028055|66028484	hsa_circ_0003028	FUT8	+	exon-exon	7	CDS,UTR,exon,gene,start_codon,transcript	14	17	16	1.21	1.14	333	205	73	0.62	0.22
chr3:180665653|180667131	hsa_circ_0002004	FXR1	+	exon-exon	10	CDS,UTR,exon,gene,start_codon,transcript	0	6	1	12.00*	2.00*	18	30	45	1.67	2.5
chr14:31067689|31071337	NA	G2E3	+	exon-exon	4	CDS,UTR,exon,gene,transcript	4	1	0	0.25	0.13*	3	7	0	2.33	0.17*
chr5:151166133|151170623	hsa_circ_0003278	G3BP1	+	exon-exon	8	CDS,UTR,exon,gene,start_codon,stop_codon,transcript	1	0	0	0.50*	0.50*	40	36	24	0.9	0.6
chr5:151169884|151170623	hsa_circ_0003967	G3BP1	+	exon-exon	4	CDS,UTR,exon,gene,stop_codon,transcript	4	6	3	1.5	0.75	154	161	95	1.05	0.62
chr5:151169884|151175136	NA	G3BP1	+	exon-exon	10	CDS,UTR,exon,gene,stop_codon,transcript	1	4	0	4	0.50*	16	19	11	1.19	0.69
chr5:151176788|151178874	hsa_circ_0006694	G3BP1	+	exon-exon	3	CDS,UTR,exon,gene,start_codon,transcript	1	0	1	0.50*	1	47	21	19	0.45	0.4
chr4:76573823|76581054	hsa_circ_0006977	G3BP2	-	exon-exon	8	CDS,UTR,exon,gene,transcript	3	3	3	1	1	0	0	4	1.00*	8.00*
chr15:50592986|50593565	hsa_circ_0002551	GABPB1	-	exon-exon	5	CDS,exon,gene,transcript	1	3	4	3	4	67	57	82	0.85	1.22
chr15:50592986|50601995	hsa_circ_0003501	GABPB1	-	exon-exon	11	CDS,UTR,exon,gene,start_codon,transcript	1	2	0	2	0.50*	18	1	8	0.06	0.44
chr4:882635|898567	hsa_circ_0068816	GAK	-	exon-exon	15	CDS,UTR,exon,gene,stop_codon,transcript	2	0	3	0.25*	1.5	9	0	4	0.06*	0.44
chr4:905461|907456	hsa_circ_0005830	GAK	-	exon-exon	7	CDS,UTR,exon,gene,stop_codon,transcript	1	2	0	2	0.50*	3	0	0	0.17*	0.17*
chr15:49528048|49531564	hsa_circ_0008488	GALK2	+	exon-exon	7	CDS,UTR,exon,gene,start_codon,transcript	4	10	21	2.5	5.25	340	278	276	0.82	0.81
chr15:49528048|49584734	hsa_circ_0035189	GALK2	+	exon-exon	15	CDS,UTR,exon,gene,start_codon,transcript	8	6	5	0.75	0.63	74	93	16	1.26	0.22
chr15:49575763|49584734	NA	GALK2	+	exon-exon	6	CDS,UTR,exon,gene,transcript	0	2	0	4.00*	1.00*	4	0	0	0.13*	0.13*
chr2:38956698|38960773	NA	GALM	+	exon-exon	3	CDS,UTR,exon,gene,stop_codon,transcript	0	1	0	2.00*	1.00*	10	9	0	0.9	0.05*
chr4:174169131|174169591	hsa_circ_0001458	GALNT7	+	exon-exon	1	CDS,exon,gene,transcript	4	2	13	0.5	3.25	18	26	16	1.44	0.89
chr16:81385188|81411307	hsa_circ_0003857	GAN	+	exon-exon	11	CDS,UTR,exon,gene,stop_codon,transcript	1	3	0	3	0.50*	0	0	12	1.00*	24.00*
chr11:62400037|62407203	hsa_circ_0022487	GANAB	-	exon-exon	23	CDS,UTR,exon,gene,start_codon,stop_codon,transcript	1	2	1	2	1	3	3	14	1	4.67
chr11:62406455|62407203	hsa_circ_0008011	GANAB	-	exon-exon	5	CDS,UTR,exon,gene,start_codon,stop_codon,transcript	6	13	7	2.17	1.17	243	178	68	0.73	0.28
chr9:128086077|128088868	NA	GAPVD1	+	exon-exon	2	CDS,exon,gene,transcript	0	2	1	4.00*	2.00*	3	1	4	0.33	1.33
chr9:128088695|128094908	NA	GAPVD1	+	exon-exon	5	CDS,UTR,exon,gene,stop_codon,transcript	0	2	0	4.00*	1.00*	3	2	0	0.67	0.17*
chr9:128099297|128099870	hsa_circ_0003270	GAPVD1	+	exon-exon	3	CDS,UTR,exon,gene,transcript	11	13	21	1.18	1.91	145	149	101	1.03	0.7
chr7:30661009|30662078	hsa_circ_0009000	GARS	+	exon-exon	5	CDS,exon,gene,transcript	2	2	1	1	0.5	75	142	120	1.89	1.6
chr21:34906885|34911662	hsa_circ_0002197	GART	-	exon-exon	8	CDS,UTR,exon,gene,start_codon,transcript	0	0	1	1.00*	2.00*	50	17	23	0.34	0.46
chr21:34906885|34907626	hsa_circ_0008795	GART	-	exon-exon	6	CDS,exon,gene,transcript	1	0	3	0.50*	3	0	0	14	1.00*	28.00*
chr19:19576149|19576423	NA	GATAD2A	+	exon-exon	4	CDS,UTR,exon,gene,start_codon,transcript	3	0	3	0.17*	1	3	2	0	0.67	0.17*
chr19:19603115|19603521	hsa_circ_0006804	GATAD2A	+	exon-exon	8	CDS,UTR,exon,gene,start_codon,stop_codon,transcript	4	9	11	2.25	2.75	98	41	67	0.42	0.68
chr1:153784207|153785928	NA	GATAD2B	-	exon-exon	3	CDS,exon,gene,transcript	0	2	0	4.00*	1.00*	0	6	8	12.00*	16.00*
chr7:56049903|56051561	hsa_circ_0001709	GBAS	+	exon-exon	4	CDS,UTR,exon,gene,transcript	1	1	1	1	1	46	28	22	0.61	0.48
chr7:56062587|56065142	hsa_circ_0080252	GBAS	+	exon-exon	3	CDS,UTR,exon,gene,transcript	0	2	1	4.00*	2.00*	0	5	0	10.00*	1.00*
chr3:81627076|81635341	NA	GBE1	-	exon-exon	4	CDS,exon,gene,transcript	4	3	0	0.75	0.13*	21	20	8	0.95	0.38
chr1:94360170|94367225	hsa_circ_0003513	GCLM	-	exon-exon	5	CDS,exon,gene,transcript	2	1	0	0.5	0.25*	34	24	18	0.71	0.53
chr1:118454616|118461358	hsa_circ_0006188	GDAP2	-	exon-exon	4	CDS,exon,gene,transcript	5	2	4	0.4	0.8	47	68	23	1.45	0.49
chr10:5810176|5842668	NA	GDI2	-	exon-exon	15	CDS,UTR,exon,gene,transcript	1	1	3	1	3	0	9	1	18.00*	2.00*
chr10:5815805|5842668	hsa_circ_0017586	GDI2	-	exon-exon	13	CDS,UTR,exon,gene,transcript	13	9	13	0.69	1	62	73	127	1.18	2.05
chr10:5827105|5842668	hsa_circ_0005379	GDI2	-	exon-exon	11	CDS,UTR,exon,gene,transcript	19	10	19	0.53	1	84	61	98	0.73	1.17
chr10:5827815|5842668	hsa_circ_0003351	GDI2	-	exon-exon	10	CDS,UTR,exon,gene,transcript	0	1	3	2.00*	6.00*	36	44	14	1.22	0.39
chr3:158369885|158409437	NA	GFM1	+	exon-exon	33	CDS,UTR,exon,gene,start_codon,stop_codon,transcript	3	3	0	1	0.17*	3	0	7	0.17*	2.33
chr5:74041503|74046492	NA	GFM2	-	exon-exon	4	CDS,exon,gene,transcript	3	9	4	3	1.33	34	0	5	0.01*	0.15
chr16:67719360|67719705	NA	GFOD2	-	exon-exon	3	CDS,UTR,exon,gene,start_codon,transcript	0	3	0	6.00*	1.00*	18	2	0	0.11	0.03*
chr2:69565030|69565697	hsa_circ_0001025	GFPT1	-	exon-exon	2	CDS,exon,gene,transcript	0	2	3	4.00*	6.00*	44	34	30	0.77	0.68
chr2:69569284|69590802	hsa_circ_0055049	GFPT1	-	exon-exon	13	CDS,exon,gene,transcript	2	0	0	0.25*	0.25*	0	2	3	4.00*	6.00*
chr2:69575303|69590802	hsa_circ_0055055	GFPT1	-	exon-exon	11	CDS,exon,gene,transcript	0	2	1	4.00*	2.00*	0	0	10	1.00*	20.00*
chr2:69585461|69590802	hsa_circ_0002863	GFPT1	-	exon-exon	5	CDS,exon,gene,transcript	0	3	0	6.00*	1.00*	10	7	19	0.7	1.9
chr2:69590677|69601245	hsa_circ_0007046	GFPT1	-	exon-exon	6	CDS,exon,gene,transcript	1	1	0	1	0.50*	19	2	11	0.11	0.58
chr22:38019334|38019640	hsa_circ_0063210	GGA1	+	exon-exon	3	CDS,exon,gene,transcript	0	2	0	4.00*	1.00*	0	9	0	18.00*	1.00*
chr17:73238417|73239651	hsa_circ_0003684	GGA3	-	exon-exon	10	CDS,UTR,exon,gene,start_codon,stop_codon,transcript	5	5	3	1	0.6	13	2	26	0.15	2
chr2:85782607|85783383	hsa_circ_0055426	GGCX	-	exon-exon	3	CDS,UTR,exon,gene,transcript	3	1	0	0.33	0.17*	1	8	8	8	8
chr17:34910661|34916711	hsa_circ_0043184	GGNBP2	+	exon-exon	4	CDS,exon,gene,transcript	2	0	1	0.25*	0.5	7	21	0	3	0.07*
chr17:34910661|34923615	hsa_circ_0003930	GGNBP2	+	exon-exon	5	CDS,exon,gene,transcript	0	4	0	8.00*	1.00*	30	28	19	0.93	0.63
chr1:235505023|235506198	NA	GGPS1	+	exon-exon	3	CDS,UTR,exon,gene,start_codon,stop_codon,transcript	1	1	3	1	3	9	0	0	0.06*	0.06*
chr2:233612325|233626146	hsa_circ_0003341	GIGYF2	+	exon-exon	14	CDS,UTR,exon,gene,stop_codon,transcript	0	1	0	2.00*	1.00*	7	12	0	1.71	0.07*
chr5:102432245|102433485	hsa_circ_0006499	GIN1	-	exon-exon	4	CDS,UTR,exon,gene,transcript	4	4	3	1	0.75	7	0	0	0.07*	0.07*
chr6:149893421|149901859	hsa_circ_0078210	GINM1	+	exon-exon	7	CDS,exon,gene,transcript	1	1	3	1	3	0	5	0	10.00*	1.00*
chr20:25394426|25405963	hsa_circ_0005930	GINS1	+	exon-exon	6	CDS,UTR,exon,gene,stop_codon,transcript	3	1	0	0.33	0.17*	13	0	8	0.04*	0.62
chr20:25397740|25405963	hsa_circ_0059675	GINS1	+	exon-exon	5	CDS,UTR,exon,gene,stop_codon,transcript	0	2	1	4.00*	2.00*	1	2	4	2	4
chr20:25398741|25422412	hsa_circ_0004483	GINS1	+	exon-exon	4	CDS,UTR,exon,gene,stop_codon,transcript	0	1	0	2.00*	1.00*	3	6	4	2	1.33
chr12:110418757|110429565	hsa_circ_0028158	GIT2	-	exon-exon	8	CDS,exon,gene,transcript	0	2	0	4.00*	1.00*	0	2	11	4.00*	22.00*
chr12:110426768|110429565	hsa_circ_0028160	GIT2	-	exon-exon	3	CDS,exon,gene,transcript	1	3	0	3	0.50*	1	17	26	17	26
chr9:131271155|131277918	hsa_circ_0002675	GLE1	+	exon-exon	2	CDS,UTR,exon,gene,transcript	5	5	5	1	1	9	7	0	0.78	0.06*
chr16:74491772|74493687	hsa_circ_0004315	GLG1	-	exon-exon	3	CDS,UTR,exon,gene,transcript	0	2	0	4.00*	1.00*	4	2	4	0	1
chr16:74493580|74497377	hsa_circ_0003315	GLG1	-	exon-exon	8	CDS,UTR,exon,gene,transcript	1	1	3	1	3	6	9	30	1.5	5
chr1:92712619|92730195	NA	GLMN	-	exon-exon	7	CDS,UTR,exon,gene,stop_codon,transcript	2	0	1	0.25*	0.5	3	0	0	0.17*	0.17*
chr1:193065778|193070334	hsa_circ_0007910	GLRX2	-	exon-exon	3	CDS,exon,gene,transcript	2	0	0	0.25*	0.25*	7	22	26	3.14	3.71
chr10:131964771|131969900	hsa_circ_0020506	GLRX3	+	exon-exon	4	CDS,exon,gene,transcript	1	1	3	1	3	15	17	1	1.13	0.07
chr2:191765290|191769893	hsa_circ_0006662	GLS	+	exon-exon	4	CDS,exon,gene,transcript	0	2	3	4.00*	6.00*	56	88	46	1.57	0.82
chr2:191765290|191775047	hsa_circ_0057521	GLS	+	exon-exon	6	CDS,exon,gene,transcript	0	1	3	2.00*	6.00*	6	12	11	2	1.83
chr2:191765290|191789319	hsa_circ_0001085	GLS	+	exon-exon	15	CDS,UTR,exon,gene,transcript	5	5	5	1	1	68	71	33	1.04	0.49
chr2:191774989|191778090	hsa_circ_0002428	GLS	+	exon-exon	2	CDS,UTR,exon,gene,transcript	0	2	0	4.00*	1.00*	7	5	12	0.71	1.71
chr10:88817448|88822592	hsa_circ_0007491	GLUD1	-	exon-exon	10	CDS,exon,gene,transcript	0	0	3	1.00*	6.00*	7	0	0	0.07*	0.07*
chr16:4867599|4882913	hsa_circ_0002241	GLYR1	-	exon-exon	15	CDS,UTR,exon,gene,transcript	2	1	0	0.5	0.25*	3	0	0	0.17*	0.17*
chr1:29028950|29030841	NA	GMEB1	+	exon-exon	2	CDS,exon,gene,transcript	0	2	0	4.00*	1.00*	0	3	0	6.00*	1.00*
chr19:19750894|19751380	hsa_circ_0000918	GMIP	-	exon-exon	4	CDS,UTR,exon,gene,transcript	3	11	9	3.67	3	184	287	263	1.56	1.43
chr3:155611307|155615830	NA	GMPS	+	exon-exon	3	CDS,exon,gene,transcript	0	1	0	2.00*	1.00*	71	64	18	0.9	0.25
chr3:155611307|155624052	hsa_circ_0008929	GMPS	+	exon-exon	5	CDS,exon,gene,transcript	0	2	0	4.00*	1.00*	49	38	11	0.78	0.22
chr3:155611307|155629068	NA	GMPS	+	exon-exon	8	CDS,exon,gene,transcript	1	6	5	6	5	33	20	8	0.61	0.24
chr3:155611307|155633981	NA	GMPS	+	exon-exon	10	CDS,exon,gene,transcript	2	1	1	0.5	0.5	3	1	0	0.33	0.17*
chr3:155611307|155640091	NA	GMPS	+	exon-exon	12	CDS,exon,gene,transcript	0	2	1	4.00*	2.00*	0	2	0	4.00*	1.00*
chr3:155623949|155629068	NA	GMPS	+	exon-exon	4	CDS,exon,gene,transcript	2	0	0	0.25*	0.25*	4	5	0	1.25	0.13*
chr3:155628481|155632359	hsa_circ_0002832	GMPS	+	exon-exon	4	CDS,exon,gene,transcript	4	4	1	1	0.25	9	16	11	1.78	1.22
chr3:155628481|155643155	hsa_circ_0008184	GMPS	+	exon-exon	8	CDS,exon,gene,transcript	2	0	4	0.25*	2	3	0	0	0.17*	0.17*
chr3:155637022|155643155	hsa_circ_0003017	GMPS	+	exon-exon	3	CDS,exon,gene,transcript	2	2	1	1	0.5	28	14	44	0	1.57
chr3:50289532|50290616	hsa_circ_0007083	GNAI2	+	exon-exon	4	CDS,UTR,exon,gene,start_codon,stop_codon,transcript	1	0	5	0.50*	5	7	8	1	1.14	0.14
chr9:80409379|80430686	hsa_circ_0087264	GNAQ	-	exon-exon	4	CDS,UTR,exon,gene,start_codon,transcript	2	0	3	0.25*	1.5	24	31	0	1.29	0.02*
chr9:80409379|80412564	hsa_circ_0006459	GNAQ	-	exon-exon	3	CDS,UTR,exon,gene,start_codon,transcript	7	13	8	1.86	1.14	75	85	54	1.13	0.72
chr1:1747195|1770677	hsa_circ_0008702	GNB1	-	exon-exon	8	CDS,UTR,exon,gene,start_codon,transcript	3	5	4	1.67	1.33	7	9	0	1.29	0.07*
chr1:1747195|1756938	hsa_circ_0000008	GNB1	-	exon-exon	5	CDS,UTR,exon,gene,start_codon,transcript	2	1	1	0.5	0.5	3	5	0	1.67	0.17*
chr1:1756836|1770677	hsa_circ_0009362	GNB1	-	exon-exon	3	CDS,UTR,exon,gene,start_codon,transcript	2	2	3	1	1.5	3	0	0	0.17*	0.17*
chr3:179131200|179137293	hsa_circ_0001364	GNB4	-	exon-exon	8	CDS,exon,gene,transcript	3	5	1	1.67	0.33	41	48	38	1.17	0.93
chr3:179131200|179144030	hsa_circ_0005009	GNB4	-	exon-exon	10	CDS,UTR,exon,gene,start_codon,transcript	0	3	5	6.00*	10.00*	15	6	0	0.4	0.03*
chr9:36246028|36249394	hsa_circ_0087009	GNE	-	exon-exon	3	CDS,UTR,exon,gene,start_codon,transcript	0	1	3	2.00*	6.00*	0	0	7	1.00*	14.00*
chr1:38052912|38054683	NA	GNL2	-	exon-intron	1	CDS,exon,gene,transcript	7	0	3	0.07*	0.43	43	50	27	1.16	0.63
chr3:37323449|37343823	NA	GOLGA4	+	exon-exon	13	CDS,exon,gene,transcript	2	2	4	1	2	0	5	0	10.00*	1.00*
chr3:37336470|37343823	NA	GOLGA4	+	exon-exon	6	CDS,exon,gene,transcript	2	0	1	0.25*	0.5	4	0	0	0.13*	0.13*
chr3:121395740|121396297	NA	GOLGB1	-	exon-exon	2	CDS,UTR,exon,gene,transcript	10	14	8	1.4	0.8	0	0	3	1.00*	6.00*
chr5:32135678|32143986	hsa_circ_0001470	GOLPH3	-	exon-exon	2	CDS,UTR,exon,gene,transcript	8	6	13	0.75	1.63	121	125	142	1.03	1.17
chr1:155823067|155823597	hsa_circ_0000139	GON4L	-	exon-exon	2	CDS,UTR,exon,gene,start_codon,transcript	14	16	21	1.14	1.5	160	148	54	0.93	0.34
chr17:28808161|28811788	hsa_circ_0002167	GOSR1	+	exon-exon	5	CDS,UTR,exon,gene,start_codon,stop_codon,transcript	2	3	3	1.5	1.5	46	63	20	1.37	0.43
chr17:28808161|28817235	hsa_circ_0005194	GOSR1	+	exon-exon	8	CDS,UTR,exon,gene,start_codon,stop_codon,transcript	2	0	1	0.25*	0.5	10	7	5	0.7	0
chr17:28811232|28819771	hsa_circ_0007460	GOSR1	+	exon-exon	8	CDS,UTR,exon,gene,start_codon,transcript	4	2	3	0.5	0.75	59	14	16	0.24	0.27
chr16:58752100|58753159	hsa_circ_0039714	GOT2	-	exon-exon	5	CDS,UTR,exon,gene,transcript	3	1	1	0.33	0.33	28	43	16	1.54	0.57
chr1:217783663|217787544	hsa_circ_0002843	GPATCH2	-	exon-exon	4	CDS,exon,gene,transcript	0	0	3	1.00*	6.00*	1	2	0	2	0.00*
chr14:76633006|76644385	hsa_circ_0005212	GPATCH2L	+	exon-exon	9	CDS,UTR,exon,gene,stop_codon,transcript	4	0	0	0.13*	0.13*	4	10	0	2.5	0.13*
chr14:76633006|76647192	hsa_circ_0005267	GPATCH2L	+	exon-exon	14	CDS,UTR,exon,gene,start_codon,stop_codon,transcript	1	0	3	0.50*	3	9	10	4	1.11	0.44
chr14:76638186|76643033	hsa_circ_0032740	GPATCH2L	+	exon-exon	5	CDS,UTR,exon,gene,stop_codon,transcript	2	0	0	0.25*	0.25*	6	8	0	1.33	0.08*
chr14:76642966|76662315	hsa_circ_0032746	GPATCH2L	+	exon-exon	10	CDS,UTR,exon,gene,start_codon,stop_codon,transcript	2	2	1	1	0.5	73	51	59	0.7	0.81
chr5:56526673|56527148	hsa_circ_0001486	GPBP1	+	exon-exon	3	CDS,UTR,exon,gene,transcript	3	1	1	0.33	0.33	55	27	15	0.49	0.27
chr5:56542127|56543042	hsa_circ_0072546	GPBP1	+	exon-exon	2	CDS,UTR,exon,gene,start_codon,transcript	1	3	3	3	3	0	5	15	10.00*	30.00*
chr5:56542127|56545403	hsa_circ_0002775	GPBP1	+	exon-exon	6	CDS,UTR,exon,gene,start_codon,transcript	3	6	3	2	1	25	36	72	1.44	2.88
chr1:46099161|46108171	hsa_circ_0005361	GPBP1L1	-	exon-exon	7	CDS,exon,gene,transcript	0	3	0	6.00*	1.00*	10	20	8	2	0.8
chr1:46105882|46108171	hsa_circ_0008774	GPBP1L1	-	exon-exon	3	CDS,exon,gene,transcript	1	2	8	2	8	55	72	71	1.31	1.29
chr14:67431908|67525503	hsa_circ_0032254	GPHN	+	exon-exon	8	CDS,exon,gene,transcript	0	0	7	1.00*	14.00*	22	7	4	0.32	0.18
chr12:110893391|110895439	hsa_circ_0028202	GPN3	-	exon-exon	4	CDS,exon,gene,transcript	4	4	5	1	1.25	33	43	31	1.3	0.94
chr9:132841909|132854660	NA	GPR107	+	exon-exon	7	CDS,UTR,exon,gene,stop_codon,transcript	1	0	3	0.50*	3	3	8	10	2.67	3.33
chr1:145769408|145803388	hsa_circ_0013926	GPR89A	-	exon-exon	15	CDS,UTR,exon,gene,stop_codon,transcript	2	1	1	0.5	0.5	16	17	15	1.06	0.94
chr1:145769408|145771730	hsa_circ_0008734	GPR89A	-	exon-exon	3	CDS,UTR,exon,gene,transcript	1	2	1	2	1	3	3	0	1	0.17*
chr1:145771635|145791170	NA	GPR89A	-	exon-exon	13	CDS,UTR,exon,gene,stop_codon,transcript	2	0	0	0.25*	0.25*	4	0	0	0.13*	0.13*
chr1:145787772|145791170	hsa_circ_0005640	GPR89A	-	exon-exon	11	CDS,UTR,exon,gene,stop_codon,transcript	11	14	16	1.27	1.45	27	43	46	1.59	1.7
chr1:145897085|145900490	hsa_circ_0008553	GPR89C	+	exon-exon	9	CDS,UTR,exon,gene,transcript	4	9	3	2.25	0.75	1	0	5	0.00*	5
chr22:47022648|47033857	hsa_circ_0001250	GRAMD4	+	exon-exon	7	CDS,UTR,exon,gene,start_codon,transcript	3	3	3	1	1	80	30	14	0.38	0.18
chr7:50737419|50742355	hsa_circ_0008334	GRB10	-	exon-exon	2	CDS,UTR,exon,gene,start_codon,transcript	0	2	1	4.00*	2.00*	27	22	0	0.81	0.02*
chr9:37424842|37426651	hsa_circ_0001861	GRHPR	+	exon-exon	4	CDS,exon,gene,transcript	16	14	25	0.88	1.56	218	189	154	0.87	0.71
chr19:48917248|48919412	NA	GRIN2D	+	exon-exon	4	CDS,exon,gene,transcript	0	0	3	1.00*	6.00*	3	0	0	0.17*	0.17*
chr19:48922491|48923071	hsa_circ_0051749	GRIN2D	+	exon-exon	2	CDS,exon,gene,transcript	3	3	13	1	4.33	99	125	219	1.26	2.21
chr16:85667520|85667738	hsa_circ_0000722	GSE1	+	exon-exon	1	CDS,exon,gene,transcript	7	17	19	2.43	2.71	84	276	308	3.29	3.67
chr3:119582266|119812440	NA	GSK3B	-	exon-exon	11	CDS,UTR,exon,gene,start_codon,transcript	1	3	3	3	3	3	0	0	0.17*	0.17*
chr3:119582266|119624699	hsa_circ_0008797	GSK3B	-	exon-exon	4	CDS,exon,gene,transcript	0	0	4	1.00*	8.00*	3	1	0	0.33	0.17*
chr3:119595260|119812440	NA	GSK3B	-	exon-exon	9	CDS,UTR,exon,gene,start_codon,transcript	0	1	3	2.00*	6.00*	1	7	0	7	0.00*
chr3:119624602|119812440	hsa_circ_0007157	GSK3B	-	exon-exon	8	CDS,UTR,exon,gene,start_codon,transcript	3	4	3	1.33	1	1	12	0	12	0.00*
chr3:119666115|119812440	NA	GSK3B	-	exon-exon	4	CDS,UTR,exon,gene,start_codon,transcript	0	1	4	2.00*	8.00*	9	10	0	1.11	0.06*
chr16:11988811|11991892	hsa_circ_0037911	GSPT1	-	exon-exon	9	CDS,UTR,exon,gene,start_codon,transcript	2	1	1	0.5	0.5	12	1	12	0.08	1
chr8:30557598|30560757	hsa_circ_0083861	GSR	-	exon-exon	2	CDS,exon,gene,transcript	0	2	0	4.00*	1.00*	1	0	4	0.00*	4
chr2:144966170|144969146	hsa_circ_0001072	GTDC1	-	exon-exon	3	CDS,UTR,exon,gene,start_codon,transcript	2	4	4	2	2	28	28	20	1	0.71
chr3:120469370|120469847	hsa_circ_0006498	GTF2E1	+	exon-exon	3	CDS,UTR,exon,gene,start_codon,transcript	0	3	0	6.00*	1.00*	13	23	24	1.77	1.85
chr8:30469816|30472232	NA	GTF2E2	-	exon-exon	4	CDS,UTR,exon,gene,transcript	0	2	0	4.00*	1.00*	1	0	7	0.00*	7
chr13:45725822|45781640	hsa_circ_0007259	GTF2F2	+	exon-exon	6	CDS,UTR,exon,gene,start_codon,stop_codon,transcript	0	0	4	1.00*	8.00*	22	17	12	0.77	0.55
chr5:70331372|70333373	NA	GTF2H2	-	exon-exon	2	CDS,UTR,exon,gene,stop_codon,transcript	26	19	12	0.73	0.46	231	236	180	1.02	0.78
chr5:69741310|69743312	NA	GTF2H2B	+	exon-exon	1	exon,gene,transcript	0	1	0	2.00*	1.00*	0	0	14	1.00*	28.00*
chr7:74119496|74131270	hsa_circ_0006944	GTF2I	+	exon-exon	8	CDS,exon,gene,transcript	1	2	1	2	1	9	6	18	0.67	2
chr7:74119496|74133260	hsa_circ_0005513	GTF2I	+	exon-exon	10	CDS,UTR,exon,gene,stop_codon,transcript	4	5	4	1.25	1	107	52	12	0.49	0.11
chr7:74150842|74157859	hsa_circ_0080615	GTF2I	+	exon-exon	8	CDS,exon,gene,transcript	1	3	1	3	1	1	7	0	7	0.00*
chr7:74157788|74159280	hsa_circ_0006304	GTF2I	+	exon-exon	6	CDS,exon,gene,transcript	3	3	1	1	0.33	46	48	82	1.04	1.78
chr7:74157788|74160750	hsa_circ_0002325	GTF2I	+	exon-exon	10	CDS,exon,gene,transcript	1	4	4	4	4	13	31	15	2.38	1.15
chr7:74615371|74618329	hsa_circ_0005908	GTF2IP1	-	exon-exon	8	exon,gene,transcript	1	2	0	2	0.50*	16	43	24	2.69	1.5
chr7:74625097|74626318	NA	GTF2IP1	-	exon-exon	4	exon,gene,transcript	0	2	0	4.00*	1.00*	0	0	10	1.00*	20.00*
chr9:135917474|135919313	hsa_circ_0089310	GTF3C5	+	exon-exon	4	CDS,UTR,exon,gene,start_codon,transcript	5	2	0	0.4	0.10*	22	12	3	0.55	0.14
chr10:1046617|1051847	NA	GTPBP4	+	exon-exon	4	CDS,exon,gene,transcript	2	0	0	0.25*	0.25*	9	9	7	1	0.78
chr7:65429310|65432894	hsa_circ_0001712	GUSB	-	exon-exon	3	CDS,UTR,exon,gene,transcript	2	6	8	3	4	77	87	12	1.13	0.16
chr7:65439282|65441189	NA	GUSB	-	exon-exon	13	CDS,UTR,exon,gene,stop_codon,transcript	2	1	3	0.5	1.5	4	3	1	0.75	0.25
chr7:65444386|65445396	hsa_circ_0007622	GUSB	-	exon-exon	6	CDS,UTR,exon,gene,stop_codon,transcript	0	1	5	2.00*	10.00*	4	7	0	1.75	0.13*
chr7:44880498|44882953	hsa_circ_0008791	H2AFV	-	exon-exon	2	CDS,exon,gene,transcript	1	0	0	0.50*	0.50*	18	20	0	1.11	0.03*
chr6:105192035|105198347	hsa_circ_0006993	HACE1	-	exon-exon	4	CDS,UTR,exon,gene,transcript	0	1	0	2.00*	1.00*	34	22	12	0.65	0.35
chr2:26486248|26500028	hsa_circ_0008257	HADHB	+	exon-exon	4	CDS,exon,gene,transcript	3	5	1	1.67	0.33	21	17	10	0.81	0.48
chr2:26492821|26500028	hsa_circ_0053070	HADHB	+	exon-exon	3	CDS,exon,gene,transcript	0	2	1	4.00*	2.00*	10	6	0	0.6	0.05*
chr16:1859239|1859834	NA	HAGH	-	exon-exon	2	CDS,UTR,exon,gene,stop_codon,transcript	0	2	1	4.00*	2.00*	10	15	5	1.5	0
chr2:172782047|172809519	hsa_circ_0008032	HAT1	+	exon-exon	3	CDS,UTR,exon,gene,start_codon,stop_codon,transcript	3	6	5	2	1.67	44	87	31	1.98	0.7
chr2:172782047|172823470	hsa_circ_0057072	HAT1	+	exon-exon	9	CDS,UTR,exon,gene,start_codon,stop_codon,transcript	0	2	4	4.00*	8.00*	3	13	18	4.33	6
chr9:19063006|19063578	hsa_circ_0086441	HAUS6	-	exon-exon	2	CDS,UTR,exon,gene,transcript	0	3	3	6.00*	6.00*	31	13	10	0.42	0.32
chr9:19070217|19096767	NA	HAUS6	-	exon-exon	14	CDS,UTR,exon,gene,start_codon,transcript	4	2	5	0.5	1.25	13	8	11	0.62	0.85
chr9:19076600|19096767	hsa_circ_0086447	HAUS6	-	exon-exon	12	CDS,UTR,exon,gene,start_codon,transcript	6	0	1	0.08*	0.17	0	2	10	4.00*	20.00*
chr9:19080477|19087154	NA	HAUS6	-	exon-exon	4	CDS,exon,gene,transcript	0	2	0	4.00*	1.00*	0	0	10	1.00*	20.00*
chr9:19082871|19096767	NA	HAUS6	-	exon-exon	9	CDS,UTR,exon,gene,start_codon,transcript	0	2	0	4.00*	1.00*	1	6	0	6	0.00*
chr9:19086732|19087154	NA	HAUS6	-	exon-exon	2	CDS,exon,gene,transcript	2	0	0	0.25*	0.25*	0	6	0	12.00*	1.00*
chr9:19086732|19096767	NA	HAUS6	-	exon-exon	8	CDS,UTR,exon,gene,start_codon,transcript	0	1	4	2.00*	8.00*	9	10	16	1.11	1.78
chr9:19093169|19096767	NA	HAUS6	-	exon-exon	4	CDS,UTR,exon,gene,start_codon,transcript	3	1	3	0.33	1	19	6	34	0.32	1.79
chr6:135358949|135363264	NA	HBS1L	-	exon-exon	4	CDS,UTR,exon,gene,stop_codon,transcript	2	0	0	0.25*	0.25*	3	0	0	0.17*	0.17*
chr6:135360711|135363264	hsa_circ_0001641	HBS1L	-	exon-exon	2	CDS,UTR,exon,gene,transcript	4	8	7	2	1.75	0	21	0	42.00*	1.00*
chrX:71681854|71684581	hsa_circ_0091065	HDAC8	-	exon-exon	6	CDS,UTR,exon,gene,stop_codon,transcript	2	0	0	0.25*	0.25*	7	0	1	0.07*	0.14
chrX:6995261|7003512	NA	HDHD1	-	exon-exon	2	CDS,exon,gene,transcript	1	2	0	2	0.50*	13	3	7	0.23	0.54
chr7:810108|814799	hsa_circ_0001667	HEATR2	+	exon-exon	4	CDS,exon,gene,transcript	2	1	0	0.5	0.25*	33	30	26	0.91	0.79
chr2:37264998|37268435	NA	HEATR5B	-	exon-exon	4	CDS,exon,gene,transcript	0	2	1	4.00*	2.00*	13	2	8	0.15	0.62
chr2:37283583|37284623	hsa_circ_0054086	HEATR5B	-	exon-exon	3	CDS,exon,gene,transcript	0	0	3	1.00*	6.00*	4	3	0	0.75	0.13*
chr14:31581622|31583546	hsa_circ_0004829	HECTD1	-	exon-exon	8	CDS,exon,gene,transcript	2	0	1	0.25*	0.5	16	13	8	0.81	0
chr14:31582310|31583546	NA	HECTD1	-	exon-exon	6	CDS,exon,gene,transcript	0	0	3	1.00*	6.00*	1	2	10	2	10
chr14:31596991|31602881	hsa_circ_0002301	HECTD1	-	exon-exon	9	CDS,exon,gene,transcript	12	6	8	0.5	0.67	7	2	0	0.29	0.07*
chr14:31596991|31641328	hsa_circ_0031482	HECTD1	-	exon-exon	30	CDS,exon,gene,transcript	2	2	0	1	0.25*	0	9	11	18.00*	22.00*
chr14:31602444|31602881	hsa_circ_0031485	HECTD1	-	exon-exon	2	CDS,exon,gene,transcript	3	1	3	0.33	1	1	0	5	0.00*	5
chr14:31637504|31638674	NA	HECTD1	-	exon-exon	3	CDS,exon,gene,transcript	1	1	3	1	3	25	8	5	0.32	0.2
chr12:112641440|112642427	NA	HECTD4	-	exon-exon	2	CDS,exon,gene,transcript	4	2	4	0.5	1	18	1	11	0.06	0.61
chr12:112667502|112670889	NA	HECTD4	-	exon-exon	5	CDS,exon,gene,transcript	0	0	3	1.00*	6.00*	7	10	4	1.43	0.57
chr4:84337884|84348873	NA	HELQ	-	exon-exon	5	CDS,UTR,exon,gene,transcript	0	2	0	4.00*	1.00*	9	1	0	0.11	0.06*
chr4:84337884|84339359	hsa_circ_0070275	HELQ	-	exon-exon	2	CDS,UTR,exon,gene,transcript	0	1	1	2.00*	2.00*	0	3	4	6.00*	8.00*
chr4:84350677|84367239	NA	HELQ	-	exon-exon	8	CDS,UTR,exon,gene,stop_codon,transcript	2	0	0	0.25*	0.25*	0	1	3	2.00*	6.00*
chr17:65162594|65163912	hsa_circ_0045409	HELZ	-	exon-exon	4	CDS,exon,gene,transcript	1	3	1	3	1	0	6	0	12.00*	1.00*
chr1:109192833|109202584	NA	HENMT1	-	exon-exon	8	CDS,UTR,exon,gene,start_codon,transcript	3	0	3	0.17*	1	16	5	0	0.31	0.03*
chr1:109192833|109200201	NA	HENMT1	-	exon-exon	7	CDS,exon,gene,transcript	3	2	3	0.67	1	13	0	24	0.04*	1.85
chr1:109200073|109202584	NA	HENMT1	-	exon-exon	2	CDS,UTR,exon,gene,start_codon,transcript	2	1	0	0.5	0.25*	46	7	23	0.15	0
chr15:63988323|64008672	hsa_circ_0035796	HERC1	-	exon-exon	7	CDS,exon,gene,transcript	4	4	4	1	1	16	0	4	0.03*	0.25
chr15:63998979|64008672	hsa_circ_0035801	HERC1	-	exon-exon	5	CDS,exon,gene,transcript	1	0	1	0.50*	1	3	0	0	0.17*	0.17*
chr15:64066893|64067848	hsa_circ_0007112	HERC1	-	exon-exon	4	CDS,UTR,exon,gene,start_codon,transcript	2	0	0	0.25*	0.25*	7	5	30	0.71	4.29
chr15:28436111|28441715	NA	HERC2	-	exon-exon	5	CDS,exon,gene,transcript	0	0	1	1.00*	2.00*	4	0	10	0.13*	2.5
chr15:28482109|28508315	hsa_circ_0006147	HERC2	-	exon-exon	13	CDS,UTR,exon,gene,transcript	2	0	1	0.25*	0.5	1	6	0	6	0.00*
chr15:28491027|28493882	hsa_circ_0002814	HERC2	-	exon-exon	3	CDS,exon,gene,transcript	8	11	7	1.38	0.88	110	80	46	0.73	0.42
chr15:28505923|28508315	hsa_circ_0005387	HERC2	-	exon-exon	2	CDS,UTR,exon,gene,transcript	6	2	1	0.33	0.17	19	8	20	0.42	1.05
chr15:31124994|31129113	NA	HERC2P10	+	exon-exon	6	exon,gene,transcript	2	0	0	0.25*	0.25*	16	6	0	0.38	0.03*
chr15:23329958|23331101	hsa_circ_0002344	HERC2P2	-	exon-exon	4	exon,gene,transcript	2	1	0	0.5	0.25*	0	6	4	12.00*	8.00*
chr15:28874412|28878886	hsa_circ_0008987	HERC2P9	+	exon-exon	8	exon,gene,transcript	0	2	3	4.00*	6.00*	22	5	3	0.23	0.14
chr4:89570991|89579642	hsa_circ_0006387	HERC3	+	exon-exon	14	CDS,UTR,exon,gene,stop_codon,transcript	2	1	1	0.5	0.5	6	0	0	0.08*	0.08*
chr10:69785303|69797926	NA	HERC4	-	exon-exon	6	CDS,UTR,exon,gene,stop_codon,transcript	2	0	0	0.25*	0.25*	12	6	5	0	0.42
chr10:69785303|69804315	hsa_circ_0004472	HERC4	-	exon-exon	9	CDS,UTR,exon,gene,start_codon,stop_codon,transcript	0	2	0	4.00*	1.00*	3	8	0	2.67	0.17*
chr10:69785303|69804320	hsa_circ_0007113	HERC4	-	exon-exon	10	CDS,UTR,exon,gene,start_codon,stop_codon,transcript	5	2	1	0.4	0.2	13	26	29	2	2.23
chr7:35707044|35712888	hsa_circ_0001696	HERPUD2	-	exon-exon	5	CDS,exon,gene,transcript	2	4	3	2	1.5	16	16	12	1	0.75
chr9:99711837|99735230	hsa_circ_0005306	HIATL2	-	exon-exon	5	CDS,exon,gene,transcript	0	3	0	6.00*	1.00*	37	21	44	0.57	1.19
chr7:27668990|27672064	hsa_circ_0003958	HIBADH	-	exon-exon	3	CDS,UTR,exon,gene,stop_codon,transcript	2	6	5	3	2.5	136	168	159	1.24	1.17
chr7:27668990|27689252	hsa_circ_0006773	HIBADH	-	exon-exon	6	CDS,UTR,exon,gene,stop_codon,transcript	8	3	7	0.38	0.88	123	189	54	1.54	0.44
chr14:62187100|62188541	hsa_circ_0006393	HIF1A	+	exon-exon	3	CDS,UTR,exon,gene,start_codon,transcript	1	2	0	2	0.50*	7	5	7	0.71	1
chr14:62188227|62188541	hsa_circ_0007976	HIF1A	+	exon-exon	2	CDS,exon,gene,transcript	1	1	3	1	3	16	41	29	2.56	1.81
chr11:119002245|119003929	hsa_circ_0006932	HINFP	+	exon-exon	12	CDS,exon,gene,transcript	2	0	1	0.25*	0.5	7	2	0	0.29	0.07*
chr7:139415731|139416814	hsa_circ_0001756	HIPK2	-	exon-exon	1	CDS,exon,gene,transcript	3	10	13	3.33	4.33	0	5	3	10.00*	6.00*
chr11:33307959|33309057	hsa_circ_0000284	HIPK3	+	exon-exon	2	CDS,UTR,exon,gene,start_codon,transcript	61	67	65	1.1	1.07	829	837	845	1.01	1.02
chr11:33360303|33363232	hsa_circ_0021604	HIPK3	+	exon-exon	5	CDS,exon,gene,transcript	0	1	0	2.00*	1.00*	15	2	0	0.13	0.03*
chr21:38126481|38139586	hsa_circ_0006841	HLCS	-	exon-exon	4	CDS,UTR,exon,gene,stop_codon,transcript	0	2	1	4.00*	2.00*	0	3	0	6.00*	1.00*
chr8:28827560|28828036	hsa_circ_0083824	HMBOX1	+	exon-exon	4	CDS,exon,gene,transcript	0	1	3	2.00*	6.00*	9	23	26	2.56	2.89
chr1:24140680|24147083	hsa_circ_0003757	HMGCL	-	exon-exon	8	CDS,UTR,exon,gene,start_codon,transcript	0	1	1	2.00*	2.00*	18	22	11	1.22	0.61
chr1:24143165|24147083	hsa_circ_0010902	HMGCL	-	exon-exon	5	CDS,UTR,exon,gene,start_codon,transcript	2	1	0	0.5	0.25*	12	6	0	0	0.04*
chr5:43292576|43297268	hsa_circ_0008621	HMGCS1	-	exon-exon	10	CDS,exon,gene,transcript	4	3	3	0.75	0.75	4	3	4	0.75	1
chr5:43294158|43297268	hsa_circ_0072387	HMGCS1	-	exon-exon	7	CDS,exon,gene,transcript	2	0	0	0.25*	0.25*	6	15	10	2.5	1.67
chr5:43295854|43297268	hsa_circ_0072391	HMGCS1	-	exon-exon	3	CDS,exon,gene,transcript	2	2	0	1	0.25*	44	22	64	0	1.45
chr22:35688985|35689736	NA	HMGXB4	+	exon-exon	2	CDS,UTR,exon,gene,stop_codon,transcript	2	1	0	0.5	0.25*	12	12	4	1	0.33
chr16:4555485|4557013	NA	HMOX2	+	exon-exon	2	CDS,UTR,exon,gene,start_codon,transcript	0	1	3	2.00*	6.00*	0	3	10	6.00*	20.00*
chr14:21698478|21702388	hsa_circ_0003643	HNRNPC	-	exon-exon	13	CDS,UTR,exon,gene,start_codon,transcript	17	14	15	0.82	0.88	149	162	75	1.09	0.5
chr14:21698478|21731495	hsa_circ_0031148	HNRNPC	-	exon-exon	21	CDS,UTR,exon,gene,start_codon,transcript	1	2	0	2	0.50*	6	5	12	0.83	2
chr4:83349171|83349599	NA	HNRNPDL	-	exon-exon	2	CDS,exon,gene,transcript	0	2	0	4.00*	1.00*	0	8	0	16.00*	1.00*
chr10:70100931|70101608	NA	HNRNPH3	+	exon-exon	5	CDS,UTR,exon,gene,transcript	3	0	0	0.17*	0.17*	0	5	0	10.00*	1.00*
chr2:38795341|38818790	NA	HNRNPLL	-	exon-exon	23	CDS,UTR,exon,gene,stop_codon,transcript	0	3	4	6.00*	8.00*	0	2	15	4.00*	30.00*
chr2:38800352|38818790	NA	HNRNPLL	-	exon-exon	18	CDS,UTR,exon,gene,stop_codon,transcript	0	2	0	4.00*	1.00*	0	12	0	24.00*	1.00*
chr2:38809055|38818790	hsa_circ_0054140	HNRNPLL	-	exon-exon	12	CDS,exon,gene,transcript	0	1	1	2.00*	2.00*	4	9	3	2.25	0.75
chr2:38812786|38818790	hsa_circ_0054144	HNRNPLL	-	exon-exon	5	CDS,exon,gene,transcript	4	10	8	2.5	2	56	180	142	3.21	2.54
chr19:8520289|8528570	hsa_circ_0006382	HNRNPM	+	exon-exon	7	CDS,UTR,exon,gene,stop_codon,transcript	32	28	37	0.88	1.16	9	20	3	2.22	0.33
chr19:8520289|8536311	hsa_circ_0049068	HNRNPM	+	exon-exon	20	CDS,UTR,exon,gene,stop_codon,transcript	1	0	0	0.50*	0.50*	1	3	0	3	0.00*
chr19:8533658|8539128	hsa_circ_0003765	HNRNPM	+	exon-exon	6	CDS,UTR,exon,gene,transcript	7	2	7	0.29	1	10	15	0	1.5	0.05*
chr1:23664247|23665101	NA	HNRNPR	-	exon-exon	5	CDS,UTR,exon,gene,start_codon,transcript	0	0	3	1.00*	6.00*	0	1	4	2.00*	8.00*
chr5:78734833|78752841	hsa_circ_0006916	HOMER1	-	exon-exon	4	CDS,exon,gene,transcript	5	4	1	0.8	0.2	44	37	4	0.84	0.09
chr5:78742876|78752841	hsa_circ_0073132	HOMER1	-	exon-exon	3	CDS,exon,gene,transcript	0	2	0	4.00*	1.00*	4	3	0	0.75	0.13*
chr8:42761316|42798588	hsa_circ_0084143	HOOK3	+	exon-exon	4	CDS,exon,gene,transcript	1	2	1	2	1	12	6	12	0	1
chr8:42780700|42798588	hsa_circ_0005376	HOOK3	+	exon-exon	3	CDS,exon,gene,transcript	1	0	0	0.50*	0.50*	9	14	10	1.56	1.11
chr8:42812237|42819617	hsa_circ_0006376	HOOK3	+	exon-exon	3	CDS,exon,gene,transcript	0	5	1	10.00*	2.00*	10	21	4	2.1	0.4
chr1:21074037|21076375	hsa_circ_0006927	HP1BP3	-	exon-exon	4	CDS,exon,gene,transcript	0	0	4	1.00*	8.00*	6	1	0	0.17	0.08*
chr1:21076216|21100103	hsa_circ_0000023	HP1BP3	-	exon-exon	10	CDS,UTR,exon,gene,start_codon,transcript	0	0	1	1.00*	2.00*	27	61	1	2.26	0.04
chr1:21083659|21100103	hsa_circ_0000024	HP1BP3	-	exon-exon	7	CDS,UTR,exon,gene,start_codon,transcript	6	8	3	1.33	0.5	12	0	0	0.04*	0.04*
chr1:21083659|21103243	hsa_circ_0004493	HP1BP3	-	exon-exon	15	CDS,UTR,exon,gene,start_codon,stop_codon,transcript	2	1	3	0.5	1.5	47	50	29	1.06	0.62
chr1:21083659|21097566	hsa_circ_0005553	HP1BP3	-	exon-exon	5	CDS,exon,gene,transcript	1	1	1	1	1	0	0	12	1.00*	24.00*
chr1:21091870|21100103	hsa_circ_0002238	HP1BP3	-	exon-exon	5	CDS,UTR,exon,gene,start_codon,transcript	0	1	5	2.00*	10.00*	43	33	26	0.77	0.6
chr1:21097423|21100103	hsa_circ_0005782	HP1BP3	-	exon-exon	3	CDS,UTR,exon,gene,start_codon,transcript	3	1	7	0.33	2.33	62	58	41	0.94	0.66
chr2:10559860|10560261	hsa_circ_0000976	HPCAL1	+	exon-exon	3	CDS,UTR,exon,gene,start_codon,transcript	1	10	15	10	15	121	383	395	3.17	3.26
chrX:133607389|133627620	hsa_circ_0004549	HPRT1	+	exon-exon	6	CDS,exon,gene,transcript	10	8	5	0.8	0.5	9	16	7	1.78	0.78
chrX:133607389|133632714	hsa_circ_0009037	HPRT1	+	exon-exon	9	CDS,exon,gene,transcript	12	2	4	0.17	0.33	31	21	29	0.68	0.94
chr11:18305342|18307006	hsa_circ_0007484	HPS5	-	exon-exon	3	CDS,exon,gene,transcript	4	1	5	0.25	1.25	41	38	18	0.93	0.44
chr11:18305342|18308257	hsa_circ_0021424	HPS5	-	exon-exon	4	CDS,exon,gene,transcript	2	4	1	2	0.5	24	19	18	0.79	0.75
chr11:18312989|18313566	hsa_circ_0000279	HPS5	-	exon-exon	2	CDS,exon,gene,transcript	10	14	11	1.4	1.1	59	40	41	0.68	0.69
chr11:18312989|18314523	hsa_circ_0000280	HPS5	-	exon-exon	3	CDS,UTR,exon,gene,transcript	22	15	26	0.68	1.18	123	126	204	1.02	1.66
chr9:115166275|115168002	hsa_circ_0088087	HSDL2	+	exon-exon	2	CDS,UTR,exon,gene,transcript	1	2	0	2	0.50*	6	9	16	1.5	2.67
chr9:115200711|115204050	hsa_circ_0088095	HSDL2	+	exon-exon	3	CDS,UTR,exon,gene,start_codon,transcript	0	2	0	4.00*	1.00*	0	5	7	10.00*	14.00*
chr10:14890608|14897942	NA	HSPA14	+	exon-exon	10	CDS,UTR,exon,gene,transcript	2	0	0	0.25*	0.25*	4	8	0	2	0.13*
chr5:132400672|132406188	NA	HSPA4	+	exon-exon	3	CDS,exon,gene,transcript	5	0	3	0.10*	0.6	13	6	0	0.46	0.04*
chr5:132400672|132409818	hsa_circ_0008513	HSPA4	+	exon-exon	5	CDS,exon,gene,transcript	2	2	0	1	0.25*	21	0	0	0.02*	0.02*
chr5:132426885|132428481	hsa_circ_0001531	HSPA4	+	exon-exon	2	CDS,exon,gene,transcript	2	6	1	3	0.5	43	15	10	0.35	0.23
chr5:132426890|132428481	NA	HSPA4	+	exon-exon	1	CDS,exon,gene,transcript	2	0	0	0.25*	0.25*	3	0	0	0.17*	0.17*
chr5:137897269|137903411	hsa_circ_0008356	HSPA9	-	exon-exon	6	CDS,UTR,exon,gene,transcript	2	6	3	3	1.5	33	17	24	0.52	0.73
chr5:137904614|137906830	hsa_circ_0003280	HSPA9	-	exon-exon	6	CDS,UTR,exon,gene,transcript	1	8	8	8	8	52	36	12	0.69	0.23
chr3:122487548|122496753	hsa_circ_0008009	HSPBAP1	-	exon-exon	3	CDS,exon,gene,transcript	0	1	3	2.00*	6.00*	7	8	0	1.14	0.07*
chr2:198358048|198360100	hsa_circ_0057675	HSPD1	-	exon-exon	11	CDS,UTR,exon,gene,transcript	4	2	0	0.5	0.13*	4	8	5	2	1.25
chr4:3088666|3109150	hsa_circ_0001392	HTT	+	exon-exon	5	CDS,exon,gene,transcript	12	14	13	1.17	1.08	111	84	106	0.76	0.95
chr4:3156020|3158926	NA	HTT	+	exon-exon	2	CDS,exon,gene,transcript	1	1	3	1	3	6	8	10	1.33	1.67
chr4:3188324|3190820	NA	HTT	+	exon-exon	4	CDS,exon,gene,transcript	3	5	3	1.67	1	102	80	69	0.78	0.68
chrX:53641495|53642796	hsa_circ_0007817	HUWE1	-	exon-exon	3	CDS,exon,gene,transcript	5	7	9	1.4	1.8	22	41	52	1.86	2.36
chrX:53672263|53681075	hsa_circ_0001922	HUWE1	-	exon-exon	5	CDS,UTR,exon,gene,start_codon,transcript	4	6	4	1.5	1	92	130	87	1.41	0.95
chr9:95018962|95048121	hsa_circ_0087493	IARS	-	exon-exon	16	CDS,UTR,exon,gene,transcript	3	1	1	0.33	0.33	157	87	56	0.55	0.36
chr9:95018962|95032265	hsa_circ_0006702	IARS	-	exon-exon	9	CDS,UTR,exon,gene,transcript	18	9	21	0.5	1.17	9	3	0	0.33	0.06*
chr9:95030456|95048121	NA	IARS	-	exon-exon	9	CDS,UTR,exon,gene,transcript	2	0	0	0.25*	0.25*	135	48	64	0.36	0.47
chr9:95030456|95032265	hsa_circ_0008367	IARS	-	exon-exon	2	CDS,UTR,exon,gene,transcript	1	4	3	4	3	0	0	10	1.00*	20.00*
chr9:95040145|95043175	NA	IARS	-	exon-exon	3	CDS,UTR,exon,gene,transcript	2	2	0	1	0.25*	15	14	11	0.93	0.73
chr1:220275471|220276119	NA	IARS2	+	exon-exon	4	CDS,exon,gene,transcript	0	0	3	1.00*	6.00*	6	10	0	1.67	0.08*
chr6:82920531|82922510	hsa_circ_0002041	IBTK	-	exon-exon	4	CDS,UTR,exon,gene,transcript	2	11	7	5.5	3.5	111	120	37	1.08	0.33
chr6:82922424|82924546	NA	IBTK	-	exon-exon	2	CDS,UTR,exon,gene,transcript	0	1	4	2.00*	8.00*	1	8	3	8	3
chr6:82923944|82924546	NA	IBTK	-	exon-exon	1	CDS,UTR,exon,gene,transcript	3	4	4	1.33	1.33	19	23	1	1.21	0.05
chr6:82933785|82941559	hsa_circ_0077183	IBTK	-	exon-exon	5	CDS,UTR,exon,gene,stop_codon,transcript	1	2	1	2	1	13	9	1	0.69	0.08
chr1:6291962|6293703	hsa_circ_0007427	ICMT	-	exon-exon	2	CDS,UTR,exon,gene,stop_codon,transcript	6	1	4	0.17	0.67	53	6	14	0.11	0.26
chr10:94291505|94297307	hsa_circ_0000251	IDE	-	exon-exon	3	CDS,UTR,exon,gene,transcript	3	3	5	1	1.67	31	14	18	0.45	0.58
chr21:34787195|34805178	hsa_circ_0002660	IFNGR2	+	exon-exon	9	CDS,UTR,exon,gene,start_codon,stop_codon,transcript	1	2	5	2	5	15	1	16	0.07	1.07
chr21:34793787|34805178	hsa_circ_0002113	IFNGR2	+	exon-exon	8	CDS,UTR,exon,gene,start_codon,stop_codon,transcript	4	4	3	1	0.75	21	10	24	0.48	1.14
chr21:34799191|34805178	hsa_circ_0008725	IFNGR2	+	exon-exon	7	CDS,UTR,exon,gene,transcript	0	1	1	2.00*	2.00*	37	17	50	0.46	1.35
chr21:34804484|34805178	hsa_circ_0001185	IFNGR2	+	exon-exon	6	CDS,UTR,exon,gene,transcript	7	4	5	0.57	0.71	3	9	0	3	0.17*
chr3:129182403|129188260	hsa_circ_0067291	IFT122	+	exon-exon	8	CDS,UTR,exon,gene,start_codon,transcript	0	3	1	6.00*	2.00*	4	6	0	1.5	0.13*
chr2:27693795|27695229	NA	IFT172	-	exon-exon	6	CDS,UTR,exon,gene,stop_codon,transcript	3	0	0	0.17*	0.17*	3	8	0	2.67	0.17*
chr2:27706156|27707133	NA	IFT172	-	exon-exon	5	CDS,exon,gene,transcript	0	1	0	2.00*	1.00*	10	0	8	0.05*	0.8
chr11:118425174|118430579	hsa_circ_0008157	IFT46	-	exon-exon	11	CDS,UTR,exon,gene,start_codon,transcript	1	3	3	3	3	1	0	5	0.00*	5
chr12:110566755|110570441	hsa_circ_0005591	IFT81	+	exon-exon	3	CDS,exon,gene,transcript	1	2	0	2	0.50*	7	8	7	1.14	1
chr15:99250791|99251336	hsa_circ_0005035	IGF1R	+	exon-exon	2	CDS,exon,gene,transcript	10	9	5	0.9	0.5	74	47	31	0.64	0.42
chr17:47118740|47119739	hsa_circ_0044396	IGF2BP1	+	exon-exon	2	CDS,exon,gene,transcript	1	2	0	2	0.50*	12	17	26	1.42	2.17
chr7:23381683|23391205	NA	IGF2BP3	-	exon-exon	18	CDS,UTR,exon,gene,transcript	2	6	3	3	1.5	9	0	0	0.06*	0.06*
chr6:160467530|160469575	NA	IGF2R	+	exon-exon	4	CDS,exon,gene,transcript	2	5	1	2.5	0.5	4	13	0	3.25	0.13*
chr8:42183488|42186732	hsa_circ_0001793	IKBKB	+	exon-exon	4	CDS,UTR,exon,gene,transcript	2	4	1	2	0.5	73	35	69	0.48	0.95
chr7:50358644|50367353	hsa_circ_0001708	IKZF1	+	exon-exon	4	CDS,UTR,exon,gene,start_codon,transcript	6	5	3	0.83	0.5	47	54	50	1.15	1.06
chr7:50358644|50459561	NA	IKZF1	+	exon-exon	17	CDS,UTR,exon,gene,start_codon,stop_codon,transcript	0	1	3	2.00*	6.00*	4	0	0	0.13*	0.13*
chr7:50444231|50459561	NA	IKZF1	+	exon-exon	7	CDS,UTR,exon,gene,stop_codon,transcript	2	0	0	0.25*	0.25*	0	16	11	32.00*	22.00*
chr19:14150320|14150722	NA	IL27RA	+	exon-exon	2	CDS,exon,gene,transcript	2	0	0	0.25*	0.25*	3	8	0	2.67	0.17*
chr19:50404896|50407578	NA	IL4I1	-	exon-exon	3	CDS,UTR,exon,gene,start_codon,transcript	0	2	0	4.00*	1.00*	3	0	0	0.17*	0.17*
chr1:153636519|153641033	NA	ILF2	-	exon-exon	8	CDS,UTR,exon,gene,stop_codon,transcript	3	0	0	0.17*	0.17*	3	2	4	0.67	1.33
chr1:153637696|153641033	hsa_circ_0000133	ILF2	-	exon-exon	6	CDS,UTR,exon,gene,stop_codon,transcript	4	1	4	0.25	1	43	16	33	0.37	0.77
chr2:239090706|239103511	hsa_circ_0058876	ILKAP	-	exon-exon	20	CDS,exon,gene,transcript	1	2	4	2	4	107	70	73	0.65	0.68
chr2:239090706|239093928	hsa_circ_0001116	ILKAP	-	exon-exon	7	CDS,exon,gene,transcript	13	11	5	0.85	0.38	28	5	0	0.18	0.02*
chr11:31474265|31484852	hsa_circ_0003712	IMMP1L	-	exon-exon	6	CDS,UTR,exon,gene,start_codon,transcript	1	0	3	0.50*	3	4	0	8	0.13*	2
chr7:111127294|111201979	hsa_circ_0081964	IMMP2L	-	exon-exon	7	CDS,UTR,exon,gene,start_codon,transcript	7	0	0	0.07*	0.07*	10	10	0	1	0.05*
chr11:61895623|61898062	hsa_circ_0022418	INCENP	+	exon-exon	5	CDS,UTR,exon,gene,start_codon,transcript	8	1	1	0.13	0.13	0	7	0	14.00*	1.00*
chr12:6764804|6765964	NA	ING4	-	exon-exon	5	CDS,UTR,exon,gene,stop_codon,transcript	1	1	0	1	0.50*	7	0	0	0.07*	0.07*
chr2:242644068|242651486	hsa_circ_0001124	ING5	+	exon-exon	8	CDS,UTR,exon,gene,stop_codon,transcript	5	1	0	0.2	0.10*	0	0	8	1.00*	16.00*
chr15:41313098|41319934	hsa_circ_0034657	INO80	-	exon-exon	6	CDS,UTR,exon,gene,transcript	0	1	3	2.00*	6.00*	3	6	0	2	0.17*
chr15:41377567|41379880	hsa_circ_0004279	INO80	-	exon-exon	2	CDS,exon,gene,transcript	3	3	7	1	2.33	4	1	11	0.25	2.75
chr1:38329984|38334286	hsa_circ_0011725	INPP5B	-	exon-exon	5	CDS,exon,gene,transcript	0	0	3	1.00*	6.00*	22	2	5	0.09	0.23
chr2:234098496|234104141	hsa_circ_0058754	INPP5D	+	exon-exon	4	CDS,exon,gene,transcript	1	1	3	1	3	12	9	0	0.75	0.04*
chr7:155093276|155094127	NA	INSIG1	+	exon-exon	3	CDS,exon,gene,transcript	2	0	3	0.25*	1.5	77	65	98	0.84	1.27
chr4:106613133|106614643	hsa_circ_0070573	INTS12	-	exon-exon	4	CDS,exon,gene,transcript	2	1	1	0.5	0.5	10	3	0	0.3	0.05*
chr17:59996761|60002460	hsa_circ_0007064	INTS2	-	exon-exon	3	CDS,exon,gene,transcript	4	2	1	0.5	0.25	50	52	23	1.04	0.46
chr17:59999086|60002460	hsa_circ_0007759	INTS2	-	exon-exon	2	CDS,exon,gene,transcript	8	4	1	0.5	0.13	10	38	78	3.8	7.8
chr1:153723571|153730239	hsa_circ_0014292	INTS3	+	exon-exon	11	CDS,UTR,exon,gene,start_codon,transcript	2	1	0	0.5	0.25*	4	5	0	1.25	0.13*
chr11:77690042|77702345	NA	INTS4	-	exon-exon	6	CDS,UTR,exon,gene,stop_codon,transcript	3	0	0	0.17*	0.17*	1	5	0	5	0.00*
chr1:212190228|212194554	hsa_circ_0016375	INTS7	-	exon-exon	4	CDS,exon,gene,transcript	0	2	1	4.00*	2.00*	3	15	11	5	3.67
chr8:95839491|95844402	hsa_circ_0084941	INTS8	+	exon-exon	10	CDS,UTR,exon,gene,transcript	2	1	0	0.5	0.25*	1	5	1	5	1
chr3:48726971|48728915	hsa_circ_0003748	IP6K2	-	exon-exon	3	CDS,exon,gene,transcript	1	2	1	2	1	30	35	0	1.17	0.02*
chr5:61846194|61857084	hsa_circ_0001491	IPO11	+	exon-exon	4	CDS,exon,gene,start_codon,transcript	1	2	1	2	1	31	9	0	0.29	0.02*
chr11:9424837|9442245	NA	IPO7	+	exon-exon	13	CDS,UTR,exon,gene,transcript	2	0	0	0.25*	0.25*	3	0	0	0.17*	0.17*
chr11:9441958|9446809	hsa_circ_0004672	IPO7	+	exon-exon	8	CDS,exon,gene,transcript	4	3	3	0.75	0.75	28	36	10	1.29	0.36
chr11:9444553|9446809	NA	IPO7	+	exon-exon	5	CDS,exon,gene,transcript	0	2	1	4.00*	2.00*	3	0	15	0.17*	5
chr11:9451221|9452550	hsa_circ_0005092	IPO7	+	exon-exon	3	CDS,exon,gene,transcript	14	8	11	0.57	0.79	221	126	158	0.57	0.71
chr11:9451221|9455393	hsa_circ_0003178	IPO7	+	exon-exon	6	CDS,exon,gene,transcript	1	4	1	4	1	9	0	23	0.06*	2.56
chr1:201816407|201817722	hsa_circ_0003115	IPO9	+	exon-exon	4	CDS,exon,gene,transcript	2	4	1	2	0.5	30	16	0	0.53	0.02*
chr1:201823723|201826322	hsa_circ_0003008	IPO9	+	exon-exon	5	CDS,exon,gene,transcript	2	0	0	0.25*	0.25*	4	2	8	0	2
chr1:201826224|201828122	NA	IPO9	+	exon-exon	3	CDS,exon,gene,transcript	2	0	0	0.25*	0.25*	36	72	14	2	0.39
chr15:90982564|90986710	hsa_circ_0000651	IQGAP1	+	exon-exon	5	CDS,exon,gene,transcript	3	6	8	2	2.67	7	7	0	1	0.07*
chr15:90984738|90986710	hsa_circ_0000652	IQGAP1	+	exon-exon	2	CDS,exon,gene,transcript	4	2	1	0.5	0.25	33	6	14	0.18	0.42
chr5:75737218|75757494	NA	IQGAP2	+	intron-exon	1	CDS,UTR,exon,gene,transcript	2	2	0	1	0.25*	3	0	0	0.17*	0.17*
chr12:66597491|66605377	hsa_circ_0000414	IRAK3	+	exon-exon	4	CDS,exon,gene,transcript	2	2	0	1	0.25*	16	7	0	0.44	0.03*
chr12:66597491|66611015	hsa_circ_0008381	IRAK3	+	exon-exon	5	CDS,exon,gene,transcript	7	6	9	0.86	1.29	9	12	0	1.33	0.06*
chr12:66597491|66622150	hsa_circ_0005505	IRAK3	+	exon-exon	7	CDS,exon,gene,transcript	7	21	13	3	1.86	10	20	1	2	0.1
chr12:66620503|66622150	hsa_circ_0006708	IRAK3	+	exon-exon	2	CDS,exon,gene,transcript	2	1	1	0.5	0.5	43	27	8	0.63	0.19
chr12:44161906|44177527	NA	IRAK4	+	exon-exon	16	CDS,UTR,exon,gene,start_codon,stop_codon,transcript	0	1	3	2.00*	6.00*	0	19	0	38.00*	1.00*
chr15:78762874|78764266	hsa_circ_0036466	IREB2	+	exon-exon	4	CDS,UTR,exon,gene,stop_codon,transcript	1	4	1	4	1	3	12	5	4	1.67
chr7:16298015|16317851	hsa_circ_0079480	ISPD	-	exon-exon	10	CDS,exon,gene,transcript	4	4	3	1	0.75	10	40	27	4	2.7
chr20:33001548|33030108	NA	ITCH	+	exon-exon	8	CDS,exon,gene,transcript	0	2	0	4.00*	1.00*	6	0	0	0.08*	0.08*
chr20:33057853|33069011	hsa_circ_0005868	ITCH	+	exon-exon	12	CDS,exon,gene,transcript	0	0	3	1.00*	6.00*	24	12	7	0	0.29
chr20:33065577|33067594	hsa_circ_0059958	ITCH	+	exon-exon	4	CDS,exon,gene,transcript	1	2	0	2	0.50*	16	22	5	1.38	0.31
chr20:33077071|33080402	hsa_circ_0003073	ITCH	+	exon-exon	3	CDS,exon,gene,transcript	3	0	0	0.17*	0.17*	10	21	8	2.1	0.8
chr12:2929252|2930958	hsa_circ_0000374	ITFG2	+	exon-exon	5	CDS,UTR,exon,gene,start_codon,stop_codon,transcript	5	2	7	0.4	1.4	16	7	8	0.44	0
chr16:30495148|30495584	hsa_circ_0000690	ITGAL	+	exon-exon	5	CDS,UTR,exon,gene,transcript	1	1	3	1	3	15	13	30	0.87	2
chr16:31276716|31277468	hsa_circ_0039158	ITGAM	+	exon-exon	3	CDS,exon,gene,transcript	1	1	1	1	1	13	58	101	4.46	7.77
chr16:31308835|31309275	hsa_circ_0000692	ITGAM	+	exon-exon	3	CDS,exon,gene,transcript	0	1	1	2.00*	2.00*	0	2	1	4.00*	2.00*
chr16:31373157|31374074	hsa_circ_0039161	ITGAX	+	exon-exon	3	CDS,exon,gene,transcript	0	3	3	6.00*	6.00*	4	29	26	7.25	6.5
chr1:63944435|63955889	NA	ITGB3BP	-	exon-exon	4	CDS,exon,gene,transcript	1	0	1	0.50*	1	1	0	7	0.00*	7
chr1:63944435|63974241	hsa_circ_0004586	ITGB3BP	-	exon-exon	5	CDS,exon,gene,transcript	2	2	0	1	0.25*	0	3	11	6.00*	22.00*
chr13:48830313|48832372	NA	ITM2B	+	exon-exon	2	CDS,UTR,exon,gene,transcript	0	0	1	1.00*	2.00*	0	0	18	1.00*	36.00*
chr19:41242891|41243674	hsa_circ_0004321	ITPKC	+	exon-exon	2	CDS,UTR,exon,gene,stop_codon,transcript	0	1	1	2.00*	2.00*	3	0	0	0.17*	0.17*
chr3:4732828|4741625	NA	ITPR1	+	exon-exon	4	CDS,exon,gene,transcript	13	14	24	1.08	1.85	0	6	3	12.00*	6.00*
chr12:26568236|26596583	hsa_circ_0025648	ITPR2	-	exon-exon	10	CDS,UTR,exon,gene,transcript	1	0	0	0.50*	0.50*	4	5	0	1.25	0.13*
chr12:26703180|26714885	NA	ITPR2	-	exon-exon	3	CDS,exon,gene,transcript	0	1	3	2.00*	6.00*	3	19	5	6.33	1.67
chr12:26703180|26755639	NA	ITPR2	-	exon-exon	11	CDS,exon,gene,transcript	10	14	9	1.4	0.9	0	0	11	1.00*	22.00*
chr12:26731646|26755639	NA	ITPR2	-	exon-exon	8	CDS,exon,gene,transcript	1	1	8	1	8	0	0	4	1.00*	8.00*
chr12:26748398|26755639	NA	ITPR2	-	exon-exon	6	CDS,exon,gene,transcript	0	1	7	2.00*	14.00*	1	5	0	5	0.00*
chr12:26774056|26784992	NA	ITPR2	-	exon-exon	9	CDS,exon,gene,transcript	2	3	5	1.5	2.5	0	0	10	1.00*	20.00*
chr12:26834807|26839565	NA	ITPR2	-	exon-exon	3	CDS,exon,gene,transcript	0	0	4	1.00*	8.00*	24	29	20	1.21	0.83
chr12:26848539|26869175	NA	ITPR2	-	exon-exon	7	CDS,UTR,exon,gene,transcript	1	2	8	2	8	0	0	18	1.00*	36.00*
chr12:26864106|26869175	NA	ITPR2	-	exon-exon	6	CDS,UTR,exon,gene,transcript	0	5	7	10.00*	14.00*	28	34	97	1.21	3.46
chr12:26875330|26878698	NA	ITPR2	-	exon-exon	4	CDS,UTR,exon,gene,stop_codon,transcript	0	0	3	1.00*	6.00*	0	0	3	1.00*	6.00*
chr12:26943090|26971438	NA	ITPR2	-	exon-intron	2	CDS,exon,gene,transcript	1	2	1	2	1	0	17	34	34.00*	68.00*
chr15:40699837|40700189	hsa_circ_0004818	IVD	+	exon-exon	4	CDS,exon,gene,transcript	2	0	0	0.25*	0.25*	15	0	10	0.03*	0.67
chr10:65140078|65164725	hsa_circ_0002313	JMJD1C	-	exon-intron	1	CDS,UTR,exon,gene,transcript	1	2	0	2	0.50*	4	2	0	0	0.13*
chr10:65140078|65214849	NA	JMJD1C	-	exon-intron	3	CDS,UTR,exon,gene,transcript	1	1	1	1	1	9	7	8	0.78	0.89
chr17:44143903|44145033	hsa_circ_0044185	KANSL1	-	exon-exon	2	CDS,UTR,exon,gene,transcript	1	2	4	2	4	6	2	11	0.33	1.83
chr17:44143903|44172067	hsa_circ_0004422	KANSL1	-	exon-exon	4	CDS,UTR,exon,gene,transcript	1	2	1	2	1	40	36	11	0.9	0.28
chr17:44159807|44172067	hsa_circ_0006669	KANSL1	-	exon-exon	2	CDS,UTR,exon,gene,transcript	0	1	4	2.00*	8.00*	18	5	41	0.28	2.28
chr17:44248221|44249598	hsa_circ_0005455	KANSL1	-	exon-exon	8	CDS,UTR,exon,gene,start_codon,transcript	8	9	7	1.13	0.88	77	86	65	1.12	0.84
chr2:210968828|211019335	hsa_circ_0002617	KANSL1L	-	exon-exon	9	CDS,UTR,exon,gene,start_codon,transcript	2	2	1	1	0.5	3	5	11	1.67	3.67
chr2:210993755|211019335	hsa_circ_0002822	KANSL1L	-	exon-exon	7	CDS,UTR,exon,gene,start_codon,transcript	4	3	1	0.75	0.25	25	34	0	1.36	0.02*
chr2:211018219|211019335	hsa_circ_0008459	KANSL1L	-	exon-exon	5	CDS,UTR,exon,gene,start_codon,transcript	4	7	7	1.75	1.75	36	41	3	1.14	0.08
chr8:41905896|41907225	hsa_circ_0002754	KAT6A	-	exon-exon	4	CDS,UTR,exon,gene,start_codon,transcript	1	0	3	0.50*	3	0	6	0	12.00*	1.00*
chr10:76598441|76603236	hsa_circ_0005164	KAT6B	+	exon-exon	4	CDS,UTR,exon,gene,start_codon,transcript	4	2	4	0.5	1	9	10	0	1.11	0.06*
chr10:76602358|76603236	hsa_circ_0005235	KAT6B	+	exon-exon	2	CDS,UTR,exon,gene,start_codon,transcript	1	1	7	1	7	6	10	14	1.67	2.33
chr6:149944239|149959696	NA	KATNA1	-	exon-exon	5	CDS,UTR,exon,gene,start_codon,transcript	1	5	0	5	0.50*	10	27	0	2.7	0.05*
chr6:149953895|149959696	hsa_circ_0078218	KATNA1	-	exon-exon	2	CDS,UTR,exon,gene,start_codon,transcript	0	0	3	1.00*	6.00*	37	37	50	1	1.35
chr13:30854200|30857928	hsa_circ_0008651	KATNAL1	-	exon-exon	3	CDS,UTR,exon,gene,start_codon,transcript	1	2	0	2	0.50*	25	35	16	1.4	0.64
chr2:85262139|85262970	NA	KCMF1	+	exon-intron	2	CDS,exon,gene,transcript	2	0	1	0.25*	0.5	4	19	19	4.75	4.75
chr12:109893923|109895883	NA	KCTD10	-	exon-exon	9	CDS,UTR,exon,gene,start_codon,stop_codon,transcript	0	2	0	4.00*	1.00*	0	7	4	14.00*	8.00*
chr1:215759838|215768813	hsa_circ_0005521	KCTD3	+	exon-exon	2	CDS,exon,gene,transcript	1	2	0	2	0.50*	9	0	0	0.06*	0.06*
chr11:108350028|108361894	NA	KDELC2	-	exon-exon	9	CDS,exon,gene,transcript	2	1	0	0.5	0.25*	0	0	5	1.00*	10.00*
chr1:23376880|23385660	hsa_circ_0003889	KDM1A	+	exon-exon	9	CDS,exon,gene,transcript	3	0	0	0.17*	0.17*	3	9	8	3	2.67
chr1:23397718|23398690	hsa_circ_0010835	KDM1A	+	exon-exon	2	CDS,exon,gene,transcript	0	1	0	2.00*	1.00*	21	24	26	1.14	1.24
chr6:18160114|18166609	hsa_circ_0001580	KDM1B	+	exon-exon	4	CDS,UTR,exon,gene,start_codon,transcript	2	2	0	1	0.25*	13	15	0	1.15	0.04*
chr6:18212719|18214012	hsa_circ_0075792	KDM1B	+	exon-exon	2	CDS,exon,gene,transcript	0	2	0	4.00*	1.00*	10	21	24	2.1	2.4
chr11:66947550|66949363	NA	KDM2A	+	exon-exon	4	CDS,exon,gene,transcript	0	0	3	1.00*	6.00*	4	7	3	1.75	0.75
chr5:137708363|137717279	hsa_circ_0074103	KDM3B	+	exon-exon	6	CDS,exon,gene,transcript	0	2	3	4.00*	6.00*	4	0	11	0.13*	2.75
chr5:137733867|137735701	hsa_circ_0074119	KDM3B	+	exon-exon	3	CDS,UTR,exon,gene,start_codon,transcript	2	0	0	0.25*	0.25*	31	34	4	1.1	0.13
chr5:137759764|137761271	hsa_circ_0004763	KDM3B	+	exon-exon	3	CDS,UTR,exon,gene,transcript	2	0	0	0.25*	0.25*	10	17	22	1.7	2.2
chr19:5047487|5082515	hsa_circ_0002926	KDM4B	+	exon-exon	8	CDS,exon,gene,transcript	3	0	1	0.17*	0.33	15	35	3	2.33	0.2
chr9:6849507|6893232	hsa_circ_0003124	KDM4C	+	exon-exon	5	CDS,UTR,exon,gene,start_codon,transcript	0	2	0	4.00*	1.00*	56	47	12	0.84	0.21
chr9:6880012|6893232	hsa_circ_0001839	KDM4C	+	exon-exon	4	CDS,exon,gene,transcript	7	9	13	1.29	1.86	182	164	122	0.9	0.67
chr12:459787|461490	hsa_circ_0006599	KDM5A	-	exon-exon	2	CDS,exon,gene,transcript	2	3	4	1.5	2	21	8	3	0.38	0.14
chr1:202724399|202729701	hsa_circ_0016040	KDM5B	-	exon-exon	5	CDS,exon,gene,transcript	2	0	0	0.25*	0.25*	12	0	4	0.04*	0.33
chr1:202724399|202733273	hsa_circ_0004981	KDM5B	-	exon-exon	7	CDS,exon,gene,transcript	1	0	3	0.50*	3	16	0	0	0.03*	0.03*
chr1:202742246|202746222	hsa_circ_0003126	KDM5B	-	exon-exon	6	CDS,UTR,exon,gene,transcript	1	3	3	3	3	6	2	0	0.33	0.08*
chr16:27222467|27226329	hsa_circ_0005642	KDM8	+	exon-exon	11	CDS,exon,gene,transcript	2	0	1	0.25*	0.5	9	8	14	0.89	1.56
chr16:27224906|27226329	hsa_circ_0038704	KDM8	+	exon-exon	8	CDS,exon,gene,transcript	6	0	0	0.08*	0.08*	96	101	65	1.05	0.68
chr19:10602253|10602938	hsa_circ_0006149	KEAP1	-	exon-exon	7	CDS,UTR,exon,gene,transcript	5	8	4	1.6	0.8	37	65	26	1.76	0.7
chr1:32495899|32498935	hsa_circ_0007777	KHDRBS1	+	exon-exon	3	CDS,exon,gene,transcript	1	5	4	5	4	3	0	0	0.17*	0.17*
chr9:2804257|2812362	hsa_circ_0007850	KIAA0020	-	exon-exon	7	CDS,UTR,exon,gene,stop_codon,transcript	6	8	1	1.33	0.17	13	7	22	0.54	1.69
chr9:2804322|2812362	NA	KIAA0020	-	exon-exon	6	CDS,UTR,exon,gene,stop_codon,transcript	2	0	1	0.25*	0.5	9	0	5	0.06*	0.56
chr4:6825912|6843931	hsa_circ_0069097	KIAA0232	+	exon-exon	3	CDS,UTR,exon,gene,start_codon,transcript	2	2	0	1	0.25*	22	21	7	0.95	0.32
chr1:35936464|35944813	hsa_circ_0011571	KIAA0319L	-	exon-exon	6	CDS,UTR,exon,gene,stop_codon,transcript	1	2	3	2	3	0	2	0	4.00*	1.00*
chr1:35940406|35944813	hsa_circ_0011572	KIAA0319L	-	exon-exon	4	CDS,UTR,exon,gene,stop_codon,transcript	1	3	0	3	0.50*	7	5	0	0.71	0.07*
chr9:114148657|114154104	hsa_circ_0001882	KIAA0368	-	exon-exon	4	CDS,UTR,exon,gene,transcript	43	51	38	1.19	0.88	820	676	551	0.82	0.67
chr16:27712910|27720241	hsa_circ_0008052	KIAA0556	+	exon-exon	7	CDS,exon,gene,transcript	0	1	3	2.00*	6.00*	3	5	0	1.67	0.17*
chr1:155891166|155891709	hsa_circ_0008998	KIAA0907	-	exon-exon	4	CDS,exon,gene,stop_codon,transcript	2	2	3	1	1.5	25	26	24	1.04	0.96
chr1:155896467|155896947	hsa_circ_0008339	KIAA0907	-	exon-exon	2	CDS,exon,gene,transcript	1	4	0	4	0.50*	27	31	26	1.15	0.96
chr10:70760180|70770771	NA	KIAA1279	+	exon-exon	6	CDS,exon,gene,transcript	0	3	0	6.00*	1.00*	3	2	0	0.67	0.17*
chr4:186096940|186097205	hsa_circ_0004697	KIAA1430	-	exon-exon	2	CDS,exon,gene,transcript	1	1	1	1	1	4	6	14	1.5	3.5
chr9:5689959|5720750	hsa_circ_0005707	KIAA1432	+	exon-exon	7	CDS,exon,gene,transcript	0	0	1	1.00*	2.00*	6	12	0	2	0.08*
chr9:5713896|5720750	NA	KIAA1432	+	exon-exon	5	CDS,exon,gene,transcript	0	0	1	1.00*	2.00*	3	1	0	0.33	0.17*
chr18:59888270|59899660	hsa_circ_0047870	KIAA1468	+	exon-exon	11	CDS,exon,gene,transcript	0	3	4	6.00*	8.00*	0	0	8	1.00*	16.00*
chr2:176835492|176860374	hsa_circ_0005775	KIAA1715	-	exon-exon	10	CDS,UTR,exon,gene,start_codon,transcript	7	0	3	0.07*	0.43	38	24	45	0.63	1.18
chr2:176844538|176860374	hsa_circ_0008624	KIAA1715	-	exon-exon	9	CDS,UTR,exon,gene,start_codon,transcript	6	6	3	1	0.5	16	37	15	2.31	0.94
chr11:93456207|93456455	NA	KIAA1731	+	exon-exon	2	CDS,UTR,exon,gene,transcript	0	2	0	4.00*	1.00*	0	10	1	20.00*	2.00*
chr6:111583460|111585149	hsa_circ_0001638	KIAA1919	+	exon-exon	2	CDS,exon,gene,transcript	1	6	4	6	4	47	37	56	0.79	1.19
chr9:115336337|115337531	hsa_circ_0002925	KIAA1958	+	exon-exon	1	CDS,UTR,exon,gene,start_codon,transcript	15	5	1	0.33	0.07	43	30	18	0.7	0.42
chr2:8910800|8917022	hsa_circ_0005315	KIDINS220	-	exon-exon	3	CDS,UTR,exon,gene,transcript	1	0	0	0.50*	0.50*	6	13	14	2.17	2.33
chr10:94396941|94405399	NA	KIF11	+	exon-exon	4	CDS,exon,gene,transcript	3	1	1	0.33	0.33	4	0	0	0.13*	0.13*
chr10:94407969|94410274	NA	KIF11	+	exon-exon	3	CDS,exon,gene,transcript	1	1	0	1	0.50*	4	3	0	0.75	0.13*
chr1:200558345|200561368	NA	KIF14	-	exon-exon	3	CDS,exon,gene,transcript	0	1	3	2.00*	6.00*	0	2	0	4.00*	1.00*
chr1:200583446|200584737	hsa_circ_0004522	KIF14	-	exon-exon	2	CDS,exon,gene,transcript	6	0	5	0.08*	0.83	68	92	31	1.35	0.46
chr3:44826337|44835918	hsa_circ_0006084	KIF15	+	exon-exon	4	CDS,UTR,exon,gene,transcript	1	2	0	2	0.50*	6	0	0	0.08*	0.08*
chr11:28098554|28113060	hsa_circ_0007496	KIF18A	-	exon-exon	9	CDS,exon,gene,transcript	0	1	3	2.00*	6.00*	4	7	0	1.75	0.13*
chr15:69713986|69714774	hsa_circ_0004266	KIF23	+	exon-exon	4	CDS,UTR,exon,gene,stop_codon,transcript	0	1	3	2.00*	6.00*	30	14	27	0.47	0.9
chr15:69715498|69718796	hsa_circ_0036084	KIF23	+	exon-exon	5	CDS,UTR,exon,gene,start_codon,transcript	0	2	1	4.00*	2.00*	3	10	5	3.33	1.67
chr15:69728477|69729061	hsa_circ_0003166	KIF23	+	exon-exon	4	CDS,UTR,exon,gene,transcript	1	4	5	4	5	49	26	30	0.53	0.61
chr9:34286615|34290387	hsa_circ_0007356	KIF24	-	exon-exon	2	CDS,exon,gene,transcript	5	3	1	0.6	0.2	12	0	0	0.04*	0.04*
chr5:61648415|61651081	NA	KIF2A	+	exon-exon	5	CDS,exon,gene,transcript	0	1	0	2.00*	1.00*	1	0	3	0.00*	3
chr5:61669514|61677080	NA	KIF2A	+	exon-exon	4	CDS,exon,gene,transcript	0	2	0	4.00*	1.00*	3	8	0	2.67	0.17*
chr1:45223228|45223812	hsa_circ_0002563	KIF2C	+	exon-exon	4	CDS,exon,gene,transcript	2	3	0	1.5	0.25*	64	56	50	0.88	0.78
chr1:45223228|45225020	hsa_circ_0012167	KIF2C	+	exon-exon	7	CDS,exon,gene,transcript	5	0	3	0.10*	0.6	0	0	8	1.00*	16.00*
chr20:30904021|30904677	hsa_circ_0002302	KIF3B	+	exon-exon	3	CDS,exon,gene,transcript	3	0	0	0.17*	0.17*	10	12	0	1.2	0.05*
chrX:69561649|69573657	hsa_circ_0004278	KIF4A	+	exon-exon	5	CDS,exon,gene,transcript	5	2	4	0.4	0.8	1	8	0	8	0.00*
chr7:129756285|129769416	hsa_circ_0082335	KLHDC10	+	exon-exon	10	CDS,UTR,exon,gene,transcript	1	6	1	6	1	13	21	0	1.62	0.04*
chr7:129756285|129762042	hsa_circ_0082333	KLHDC10	+	exon-exon	5	CDS,UTR,exon,gene,transcript	1	0	3	0.50*	3	9	19	8	2.11	0.89
chr7:129760589|129762042	hsa_circ_0002190	KLHDC10	+	exon-exon	3	CDS,exon,gene,transcript	3	7	4	2.33	1.33	80	109	72	1.36	0.9
chr16:87782279|87788898	hsa_circ_0040789	KLHDC4	-	exon-exon	8	CDS,UTR,exon,gene,stop_codon,transcript	1	0	1	0.50*	1	25	7	15	0.28	0.6
chr16:87782279|87795646	hsa_circ_0000724	KLHDC4	-	exon-exon	16	CDS,UTR,exon,gene,stop_codon,transcript	11	10	12	0.91	1.09	506	546	386	1.08	0.76
chr4:166141086|166160051	hsa_circ_0071374	KLHL2	+	exon-exon	7	CDS,UTR,exon,gene,start_codon,stop_codon,transcript	2	0	1	0.25*	0.5	1	2	0	2	0.00*
chr3:183361268|183369064	hsa_circ_0001367	KLHL24	+	exon-exon	12	CDS,UTR,exon,gene,start_codon,transcript	2	2	1	1	0.5	19	3	0	0.16	0.03*
chr3:183368084|183369064	hsa_circ_0001369	KLHL24	+	exon-exon	10	CDS,UTR,exon,gene,start_codon,transcript	2	0	0	0.25*	0.25*	1	0	8	0.00*	8
chr3:183368084|183390272	hsa_circ_0006667	KLHL24	+	exon-exon	16	CDS,UTR,exon,gene,start_codon,transcript	1	0	4	0.50*	4	6	7	0	1.17	0.08*
chr4:39077585|39088347	hsa_circ_0069443	KLHL5	+	exon-exon	5	CDS,UTR,exon,gene,start_codon,transcript	2	2	1	1	0.5	19	37	44	1.95	2.32
chr4:39077585|39098498	hsa_circ_0069444	KLHL5	+	exon-exon	6	CDS,UTR,exon,gene,start_codon,transcript	1	1	3	1	3	0	2	0	4.00*	1.00*
chr4:88091231|88116842	hsa_circ_0070389	KLHL8	-	exon-exon	9	CDS,UTR,exon,gene,start_codon,stop_codon,transcript	6	3	3	0.5	0.5	0	8	0	16.00*	1.00*
chr4:88099629|88116842	hsa_circ_0005384	KLHL8	-	exon-exon	5	CDS,UTR,exon,gene,start_codon,stop_codon,transcript	1	0	4	0.50*	4	15	13	11	0.87	0.73
chr4:88104355|88116842	hsa_circ_0006866	KLHL8	-	exon-exon	4	CDS,UTR,exon,gene,start_codon,transcript	2	2	4	1	2	28	27	7	0.96	0.25
chr4:88116476|88116842	hsa_circ_0002538	KLHL8	-	exon-exon	1	CDS,UTR,exon,gene,start_codon,transcript	45	48	21	1.07	0.47	592	555	483	0.94	0.82
chr7:151917608|151935911	hsa_circ_0002810	KMT2C	-	exon-exon	11	CDS,UTR,exon,gene,transcript	6	2	1	0.33	0.17	0	2	0	4.00*	1.00*
chr7:151927008|151935911	hsa_circ_0008206	KMT2C	-	exon-exon	4	CDS,UTR,exon,gene,transcript	3	3	1	1	0.33	7	1	0	0.14	0.07*
chr7:151960101|151962294	hsa_circ_0002932	KMT2C	-	exon-exon	2	CDS,exon,gene,transcript	2	2	1	1	0.5	22	33	16	1.5	0.73
chr7:151960101|152012423	hsa_circ_0006784	KMT2C	-	exon-exon	9	CDS,exon,gene,transcript	0	1	0	2.00*	1.00*	7	0	0	0.07*	0.07*
chr7:151970790|152012423	hsa_circ_0008800	KMT2C	-	exon-exon	7	CDS,exon,gene,transcript	0	2	0	4.00*	1.00*	0	0	18	1.00*	36.00*
chr7:152007051|152012423	hsa_circ_0001769	KMT2C	-	exon-exon	5	CDS,exon,gene,transcript	19	14	9	0.74	0.47	102	196	157	1.92	1.54
chr7:152007051|152132872	NA	KMT2C	-	exon-exon	12	CDS,UTR,exon,gene,start_codon,transcript	0	0	5	1.00*	10.00*	0	5	0	10.00*	1.00*
chr7:152027686|152055760	hsa_circ_0001770	KMT2C	-	exon-exon	3	CDS,exon,gene,transcript	0	1	0	2.00*	1.00*	34	27	18	0.79	0.53
chr7:104678573|104681470	hsa_circ_0007395	KMT2E	+	exon-exon	6	CDS,UTR,exon,gene,start_codon,transcript	5	5	5	1	1	65	104	99	1.6	1.52
chr12:123028706|123031221	NA	KNTC1	+	exon-exon	3	CDS,exon,gene,transcript	1	0	1	0.50*	1	10	22	12	2.2	1.2
chr12:123028706|123032516	hsa_circ_0007454	KNTC1	+	exon-exon	5	CDS,exon,gene,transcript	2	0	1	0.25*	0.5	24	15	18	0.63	0.75
chr12:123030723|123032516	hsa_circ_0029098	KNTC1	+	exon-exon	4	CDS,exon,gene,transcript	2	3	3	1.5	1.5	93	59	71	0.63	0.76
chr12:123052808|123061576	NA	KNTC1	+	exon-exon	10	CDS,exon,gene,transcript	8	1	5	0.13	0.63	7	2	11	0.29	1.57
chr12:123054228|123058927	hsa_circ_0029111	KNTC1	+	exon-exon	6	CDS,exon,gene,transcript	0	1	3	2.00*	6.00*	0	9	0	18.00*	1.00*
chr12:123062219|123065217	hsa_circ_0004265	KNTC1	+	exon-exon	3	CDS,exon,gene,transcript	4	2	3	0.5	0.75	3	14	0	4.67	0.17*
chr12:123064452|123067532	NA	KNTC1	+	exon-exon	3	CDS,exon,gene,transcript	1	1	3	1	3	7	15	4	2.14	0.57
chr12:123068825|123069537	NA	KNTC1	+	exon-exon	2	CDS,exon,gene,transcript	0	2	5	4.00*	10.00*	53	26	38	0.49	0.72
chr12:123068825|123073363	NA	KNTC1	+	exon-exon	6	CDS,exon,gene,transcript	1	0	3	0.50*	3	27	2	26	0.07	0.96
chr12:123102890|123109235	hsa_circ_0029145	KNTC1	+	exon-exon	10	CDS,UTR,exon,gene,start_codon,transcript	4	4	0	1	0.13*	19	10	0	0.53	0.03*
chr6:117010483|117026323	NA	KPNA5	+	exon-exon	6	CDS,UTR,exon,gene,transcript	1	1	1	1	1	10	0	14	0.05*	1.4
chr6:117013218|117047785	hsa_circ_0006146	KPNA5	+	exon-exon	10	CDS,exon,gene,transcript	4	3	3	0.75	0.75	4	14	0	3.5	0.13*
chr6:117019867|117026323	hsa_circ_0001639	KPNA5	+	exon-exon	3	CDS,exon,gene,transcript	4	4	4	1	1	56	31	44	0.55	0.79
chr6:117037382|117045538	NA	KPNA5	+	exon-exon	3	CDS,exon,gene,transcript	0	0	3	1.00*	6.00*	36	7	18	0.19	0
chr1:32628836|32632897	hsa_circ_0003880	KPNA6	+	exon-exon	3	CDS,UTR,exon,gene,transcript	2	2	1	1	0.5	31	22	11	0.71	0.35
chr17:45734226|45736026	hsa_circ_0044287	KPNB1	+	exon-exon	5	CDS,UTR,exon,gene,start_codon,transcript	1	3	0	3	0.50*	6	12	20	2	3.33
chr17:45740455|45745776	hsa_circ_0002854	KPNB1	+	exon-exon	5	CDS,exon,gene,transcript	5	1	7	0.2	1.4	64	61	30	0.95	0.47
chr17:45740455|45752148	hsa_circ_0003650	KPNB1	+	exon-exon	16	CDS,exon,gene,transcript	0	2	0	4.00*	1.00*	3	0	7	0.17*	2.33
chr17:45741525|45742524	hsa_circ_0044301	KPNB1	+	exon-exon	2	CDS,exon,gene,transcript	1	1	1	1	1	13	10	7	0.77	0.54
chr17:45741525|45745776	hsa_circ_0000779	KPNB1	+	exon-exon	4	CDS,exon,gene,transcript	7	13	1	1.86	0.14	129	30	38	0.23	0.29
chr17:45741525|45752148	hsa_circ_0000780	KPNB1	+	exon-exon	15	CDS,exon,gene,transcript	1	2	3	2	3	36	0	11	0.01*	0.31
chr19:10668228|10668915	NA	KRI1	-	exon-exon	8	CDS,exon,gene,transcript	1	3	1	3	1	0	3	0	6.00*	1.00*
chr14:56083235|56086030	NA	KTN1	+	exon-exon	3	CDS,exon,gene,transcript	2	0	0	0.25*	0.25*	1	7	0	7	0.00*
chr14:56119568|56126421	NA	KTN1	+	exon-exon	10	CDS,UTR,exon,gene,transcript	1	0	0	0.50*	0.50*	3	2	0	0.67	0.17*
chr1:183083666|183084772	hsa_circ_0004573	LAMC1	+	exon-exon	2	CDS,exon,gene,transcript	1	1	3	1	3	7	17	3	2.43	0.43
chr13:113959944|113964177	NA	LAMP1	+	exon-exon	2	CDS,exon,gene,transcript	2	0	0	0.25*	0.25*	9	0	1	0.06*	0.11
chr22:34157358|34161940	NA	LARGE	-	exon-intron	1	CDS,UTR,exon,gene,start_codon,transcript	2	0	1	0.25*	0.5	28	15	20	0.54	0.71
chr4:129042981|129043343	NA	LARP1B	+	exon-exon	2	CDS,UTR,exon,gene,transcript	3	3	1	1	0.33	0	5	4	10.00*	8.00*
chr12:50821545|50822873	hsa_circ_0003873	LARP4	+	exon-exon	6	CDS,UTR,exon,gene,start_codon,transcript	2	1	7	0.5	3.5	73	97	71	1.33	0.97
chr12:50821545|50824353	hsa_circ_0003664	LARP4	+	exon-exon	11	CDS,UTR,exon,gene,start_codon,transcript	8	9	7	1.13	0.88	241	304	294	1.26	1.22
chr12:50821545|50829407	NA	LARP4	+	exon-exon	14	CDS,UTR,exon,gene,start_codon,transcript	1	1	4	1	4	28	35	10	1.25	0.36
chr12:50821545|50835426	hsa_circ_0026228	LARP4	+	exon-exon	20	CDS,UTR,exon,gene,start_codon,transcript	6	5	4	0.83	0.67	3	2	10	0.67	3.33
chr12:50821545|50855130	hsa_circ_0026230	LARP4	+	exon-exon	24	CDS,UTR,exon,gene,start_codon,transcript	0	1	0	2.00*	1.00*	0	6	0	12.00*	1.00*
chr12:50824278|50835426	hsa_circ_0003248	LARP4	+	exon-exon	13	CDS,exon,gene,transcript	4	2	5	0.5	1.25	12	33	11	2.75	0.92
chr12:50829271|50835426	hsa_circ_0026235	LARP4	+	exon-exon	9	CDS,exon,gene,transcript	4	0	3	0.13*	0.75	7	3	29	0.43	4.14
chr12:50831518|50835426	hsa_circ_0002267	LARP4	+	exon-exon	6	CDS,exon,gene,transcript	1	1	0	1	0.50*	3	5	24	1.67	8
chr12:50848097|50855130	hsa_circ_0003222	LARP4	+	exon-exon	3	CDS,exon,gene,transcript	3	2	3	0.67	1	38	43	3	1.13	0.08
chr12:50854918|50860903	NA	LARP4	+	exon-exon	4	CDS,UTR,exon,gene,stop_codon,transcript	0	2	3	4.00*	6.00*	6	2	0	0.33	0.08*
chr10:882343|890995	hsa_circ_0008837	LARP4B	-	exon-exon	3	CDS,exon,gene,transcript	3	1	3	0.33	1	13	7	8	0.54	0.62
chr10:909683|910210	hsa_circ_0017412	LARP4B	-	exon-exon	5	CDS,UTR,exon,gene,stop_codon,transcript	1	1	3	1	3	74	41	48	0.55	0.65
chr10:930387|936769	hsa_circ_0004995	LARP4B	-	exon-intron	3	CDS,UTR,exon,gene,start_codon,transcript	0	0	3	1.00*	6.00*	3	0	14	0.17*	4.67
chr7:73634074|73635064	hsa_circ_0080543	LAT2	+	exon-exon	8	CDS,exon,gene,transcript	1	0	0	0.50*	0.50*	1	3	1	3	1
chr6:150022915|150023402	hsa_circ_0002101	LATS1	-	exon-exon	2	CDS,UTR,exon,gene,start_codon,transcript	2	1	3	0.5	1.5	16	23	14	1.44	0.88
chr1:225600156|225603034	hsa_circ_0016650	LBR	-	exon-exon	3	CDS,UTR,exon,gene,start_codon,stop_codon,transcript	0	4	3	8.00*	6.00*	22	24	0	1.09	0.02*
chr1:225600156|225607500	NA	LBR	-	exon-exon	9	CDS,UTR,exon,gene,start_codon,stop_codon,transcript	0	2	3	4.00*	6.00*	13	17	15	1.31	1.15
chr2:30748453|30756180	hsa_circ_0000987	LCLAT1	+	exon-exon	4	CDS,UTR,exon,gene,start_codon,transcript	6	0	4	0.08*	0.67	132	191	52	1.45	0.39
chr2:30785012|30791042	hsa_circ_0053378	LCLAT1	+	exon-exon	5	CDS,UTR,exon,gene,transcript	2	0	1	0.25*	0.5	10	2	0	0.2	0.05*
chr10:98618049|98667504	hsa_circ_0006198	LCOR	+	intron-exon	4	UTR,exon,gene,transcript	0	2	4	4.00*	8.00*	1	3	5	3	5
chr10:98703870|98711953	hsa_circ_0008102	LCOR	+	exon-exon	6	CDS,UTR,exon,gene,start_codon,transcript	1	3	3	3	3	3	20	0	6.67	0.17*
chr4:17910717|17974508	NA	LCORL	-	exon-exon	7	CDS,UTR,exon,gene,start_codon,stop_codon,transcript	0	1	3	2.00*	6.00*	1	14	3	14	3
chr4:17963526|17974508	hsa_circ_0069285	LCORL	-	exon-exon	3	CDS,UTR,exon,gene,start_codon,stop_codon,transcript	1	3	5	3	5	142	97	33	0.68	0.23
chr19:11223954|11224438	hsa_circ_0002579	LDLR	+	exon-exon	5	CDS,exon,gene,transcript	2	2	0	1	0.25*	22	15	23	0.68	1.05
chr19:11230768|11231198	hsa_circ_0006877	LDLR	+	exon-exon	3	CDS,UTR,exon,gene,transcript	4	2	5	0.5	1.25	124	66	170	0.53	1.37
chr19:11230768|11234020	hsa_circ_0049398	LDLR	+	exon-exon	4	CDS,UTR,exon,gene,transcript	1	1	3	1	3	3	0	5	0.17*	1.67
chr11:36248635|36248980	hsa_circ_0006988	LDLRAD3	+	exon-exon	2	CDS,exon,gene,transcript	1	2	0	2	0.50*	22	10	20	0.45	0.91
chr8:29959414|29962002	hsa_circ_0007353	LEPROTL1	+	exon-exon	3	CDS,UTR,exon,gene,start_codon,transcript	1	1	4	1	4	78	101	158	1.29	2.03
chr8:29959414|29964359	NA	LEPROTL1	+	exon-exon	6	CDS,UTR,exon,gene,start_codon,stop_codon,transcript	3	2	0	0.67	0.17*	3	6	0	2	0.17*
chr12:51442817|51450285	hsa_circ_0026297	LETMD1	+	exon-exon	28	CDS,UTR,exon,gene,start_codon,stop_codon,transcript	2	1	3	0.5	1.5	18	28	5	1.56	0.28
chr12:51442817|51451911	hsa_circ_0006668	LETMD1	+	exon-exon	37	CDS,UTR,exon,gene,start_codon,stop_codon,transcript	5	7	0	1.4	0.10*	46	34	60	0.74	1.3
chr12:51449618|51450285	hsa_circ_0004313	LETMD1	+	exon-exon	17	CDS,UTR,exon,gene,stop_codon,transcript	1	7	3	7	3	4	17	4	4.25	1
chr10:126176991|126186697	hsa_circ_0003766	LHPP	+	exon-exon	8	CDS,exon,gene,transcript	0	2	0	4.00*	1.00*	21	29	26	1.38	1.24
chr19:48630534|48631277	hsa_circ_0051718	LIG1	-	exon-exon	2	CDS,UTR,exon,gene,transcript	0	2	0	4.00*	1.00*	0	7	0	14.00*	1.00*
chr17:33310021|33313150	hsa_circ_0043082	LIG3	+	exon-exon	6	CDS,UTR,exon,gene,start_codon,transcript	2	1	1	0.5	0.5	6	0	3	0.08*	0
chr7:73510952|73511519	hsa_circ_0002690	LIMK1	+	exon-exon	3	CDS,exon,gene,transcript	2	1	1	0.5	0.5	7	1	1	0.14	0.14
chr22:31661932|31664186	hsa_circ_0062887	LIMK2	+	exon-exon	4	CDS,exon,gene,transcript	0	0	3	1.00*	6.00*	7	0	0	0.07*	0.07*
chr2:109288781|109289485	hsa_circ_0008348	LIMS1	+	exon-exon	2	CDS,UTR,exon,gene,stop_codon,transcript	1	1	1	1	1	12	17	5	1.42	0.42
chr3:195415404|195416309	hsa_circ_0008267	LINC00969	+	exon-exon	6	exon,gene,transcript	1	3	5	3	5	19	14	23	0.74	1.21
chr16:11647389|11650591	hsa_circ_0037858	LITAF	-	exon-exon	8	CDS,UTR,exon,gene,start_codon,stop_codon,transcript	1	0	0	0.50*	0.50*	19	22	16	1.16	0.84
chr7:156516806|156556489	hsa_circ_0083118	LMBR1	-	exon-exon	19	CDS,UTR,exon,gene,start_codon,stop_codon,transcript	0	0	3	1.00*	6.00*	4	1	0	0.25	0.13*
chr7:156516806|156619438	hsa_circ_0004673	LMBR1	-	exon-exon	27	CDS,UTR,exon,gene,start_codon,stop_codon,transcript	5	3	0	0.6	0.10*	7	24	26	3.43	3.71
chr7:156549087|156556489	hsa_circ_0003386	LMBR1	-	exon-exon	9	CDS,UTR,exon,gene,start_codon,stop_codon,transcript	0	3	0	6.00*	1.00*	74	42	24	0.57	0.32
chr7:156549087|156589186	NA	LMBR1	-	exon-exon	12	CDS,UTR,exon,gene,start_codon,stop_codon,transcript	0	0	3	1.00*	6.00*	12	3	10	0.25	0.83
chr7:156549087|156619438	hsa_circ_0003511	LMBR1	-	exon-exon	17	CDS,UTR,exon,gene,start_codon,stop_codon,transcript	7	5	3	0.71	0.43	50	113	59	2.26	1.18
chr7:156554828|156619438	hsa_circ_0004644	LMBR1	-	exon-exon	16	CDS,UTR,exon,gene,start_codon,stop_codon,transcript	1	1	0	1	0.50*	12	3	0	0.25	0.04*
chr7:156589083|156619438	hsa_circ_0083125	LMBR1	-	exon-exon	7	CDS,UTR,exon,gene,stop_codon,transcript	3	2	0	0.67	0.17*	37	102	78	2.76	2.11
chr7:156619299|156626486	hsa_circ_0083127	LMBR1	-	exon-exon	5	CDS,UTR,exon,gene,stop_codon,transcript	0	0	3	1.00*	6.00*	0	6	8	12.00*	16.00*
chr7:156619299|156629579	hsa_circ_0005939	LMBR1	-	exon-exon	9	CDS,UTR,exon,gene,stop_codon,transcript	19	28	26	1.47	1.37	413	443	332	1.07	0.8
chr12:49491349|49491888	hsa_circ_0004602	LMBR1L	-	exon-exon	5	CDS,UTR,exon,gene,stop_codon,transcript	1	3	4	3	4	21	13	59	0.62	2.81
chr6:70423537|70428973	NA	LMBRD1	-	exon-exon	2	CDS,exon,gene,transcript	0	2	0	4.00*	1.00*	0	0	4	1.00*	8.00*
chr16:984190|1004666	hsa_circ_0004652	LMF1	-	exon-exon	8	CDS,UTR,exon,gene,start_codon,stop_codon,transcript	4	0	0	0.13*	0.13*	28	26	26	0.93	0.93
chr16:1004357|1004666	hsa_circ_0007701	LMF1	-	exon-exon	1	CDS,UTR,exon,gene,start_codon,transcript	7	8	5	1.14	0.71	84	78	45	0.93	0.54
chr5:126140468|126141388	NA	LMNB1	+	exon-exon	3	CDS,exon,gene,transcript	2	1	0	0.5	0.25*	13	14	15	1.08	1.15
chr5:126140468|126147590	hsa_circ_0007726	LMNB1	+	exon-exon	7	CDS,exon,gene,transcript	3	0	0	0.17*	0.17*	0	0	5	1.00*	10.00*
chr19:5700800|5706003	hsa_circ_0048775	LONP1	-	exon-exon	6	CDS,UTR,exon,gene,transcript	1	2	1	2	1	25	6	5	0.24	0.2
chr16:48311249|48337216	hsa_circ_0008558	LONP2	+	exon-exon	6	CDS,UTR,exon,gene,transcript	1	0	1	0.50*	1	12	0	0	0.04*	0.04*
chr16:48381418|48382201	hsa_circ_0005813	LONP2	+	exon-exon	4	CDS,UTR,exon,gene,transcript	3	5	5	1.67	1.67	0	6	0	12.00*	1.00*
chr16:55583189|55585014	NA	LPCAT2	+	exon-exon	3	CDS,exon,gene,transcript	0	0	3	1.00*	6.00*	0	8	26	16.00*	52.00*
chr11:58317259|58318705	hsa_circ_0002904	LPXN	-	exon-exon	3	CDS,UTR,exon,gene,transcript	3	0	1	0.17*	0.33	0	10	0	20.00*	1.00*
chr4:151656410|151729550	hsa_circ_0071174	LRBA	-	exon-exon	5	CDS,exon,gene,transcript	2	4	0	2	0.25*	24	7	12	0.29	0
chr4:151682935|151729550	hsa_circ_0071185	LRBA	-	exon-exon	4	CDS,exon,gene,transcript	3	2	1	0.67	0.33	30	50	14	1.67	0.47
chr4:151719233|151729550	hsa_circ_0004636	LRBA	-	exon-exon	3	CDS,exon,gene,transcript	2	0	3	0.25*	1.5	19	16	20	0.84	1.05
chr4:151719233|151753128	hsa_circ_0071189	LRBA	-	exon-exon	6	CDS,exon,gene,transcript	2	0	0	0.25*	0.25*	0	3	0	6.00*	1.00*
chr4:151738276|151753128	NA	LRBA	-	exon-exon	3	CDS,exon,gene,transcript	0	1	0	2.00*	1.00*	6	8	0	1.33	0.08*
chr4:151792497|151814301	hsa_circ_0071238	LRBA	-	exon-exon	3	CDS,exon,gene,transcript	0	0	3	1.00*	6.00*	3	2	3	0.67	1
chr4:151814204|151830009	NA	LRBA	-	exon-exon	8	CDS,exon,gene,transcript	4	0	0	0.13*	0.13*	0	0	8	1.00*	16.00*
chr13:47269028|47275342	NA	LRCH1	+	exon-exon	3	CDS,exon,gene,transcript	2	1	0	0.5	0.25*	1	9	0	9	0.00*
chr13:47297356|47308133	hsa_circ_0002215	LRCH1	+	exon-exon	3	CDS,exon,gene,transcript	3	1	5	0.33	1.67	43	12	22	0.28	0.51
chr3:197541779|197547301	hsa_circ_0002266	LRCH3	+	exon-exon	4	CDS,UTR,exon,gene,stop_codon,transcript	3	2	3	0.67	1	6	7	0	1.17	0.08*
chr3:197592294|197602646	hsa_circ_0008351	LRCH3	+	exon-exon	12	CDS,UTR,exon,gene,stop_codon,transcript	2	1	0	0.5	0.25*	6	6	30	1	5
chr12:25216654|25222365	hsa_circ_0025630	LRMP	+	exon-exon	6	CDS,UTR,exon,gene,start_codon,transcript	1	2	5	2	5	25	9	15	0.36	0.6
chr12:25232178|25236427	hsa_circ_0025633	LRMP	+	exon-exon	7	CDS,UTR,exon,gene,start_codon,stop_codon,transcript	1	4	3	4	3	25	37	41	1.48	1.64
chr11:68115315|68115711	hsa_circ_0023179	LRP5	+	exon-exon	1	CDS,exon,gene,transcript	3	1	1	0.33	0.33	148	90	60	0.61	0.41
chr22:25771780|25777545	hsa_circ_0003102	LRP5L	-	exon-exon	4	UTR,exon,gene,transcript	7	3	1	0.43	0.14	142	33	42	0.23	0.3
chr12:12397196|12397589	hsa_circ_0000378	LRP6	-	exon-exon	2	CDS,exon,gene,transcript	3	4	1	1.33	0.33	133	58	33	0.44	0.25
chr2:44139571|44145537	hsa_circ_0054345	LRPPRC	-	exon-exon	3	CDS,exon,gene,transcript	5	5	4	1	0.8	70	49	50	0.7	0.71
chr2:44139571|44153100	hsa_circ_0005539	LRPPRC	-	exon-exon	5	CDS,exon,gene,transcript	0	4	1	8.00*	2.00*	74	35	29	0.47	0.39
chr2:44187680|44202356	hsa_circ_0054388	LRPPRC	-	exon-exon	9	CDS,UTR,exon,gene,stop_codon,transcript	1	2	3	2	3	1	14	0	14	0.00*
chr2:44187680|44209573	NA	LRPPRC	-	exon-exon	14	CDS,UTR,exon,gene,stop_codon,transcript	1	2	0	2	0.50*	3	0	0	0.17*	0.17*
chr2:44190727|44202356	hsa_circ_0054391	LRPPRC	-	exon-exon	7	CDS,exon,gene,transcript	2	2	0	1	0.25*	40	28	52	0.7	1.3
chr2:44190727|44209573	NA	LRPPRC	-	exon-exon	12	CDS,exon,gene,transcript	0	2	0	4.00*	1.00*	0	5	0	10.00*	1.00*
chr2:44200746|44209573	NA	LRPPRC	-	exon-exon	10	CDS,exon,gene,transcript	5	1	5	0.2	1	18	1	12	0.06	0.67
chr15:101550655|101551042	hsa_circ_0037078	LRRK1	+	exon-exon	2	CDS,exon,gene,transcript	1	2	1	2	1	46	56	18	1.22	0.39
chr12:40696591|40697936	hsa_circ_0025887	LRRK2	+	exon-exon	2	CDS,UTR,exon,gene,transcript	1	0	0	0.50*	0.50*	1	5	10	5	10
chr16:256003|258187	NA	LUC7L	-	exon-exon	3	CDS,UTR,exon,gene,transcript	1	2	0	2	0.50*	0	2	0	4.00*	1.00*
chr17:48814321|48819092	NA	LUC7L3	+	exon-exon	15	CDS,UTR,exon,gene,start_codon,stop_codon,transcript	3	0	3	0.17*	1	19	16	20	0.84	1.05
chr8:56854414|56866543	hsa_circ_0001803	LYN	+	exon-exon	9	CDS,UTR,exon,gene,start_codon,transcript	2	1	1	0.5	0.5	0	0	10	1.00*	20.00*
chr8:56863018|56866543	hsa_circ_0006022	LYN	+	exon-exon	5	CDS,exon,gene,transcript	0	3	3	6.00*	6.00*	12	3	27	0.25	2.25
chr8:56863018|56882352	hsa_circ_0007920	LYN	+	exon-exon	8	CDS,exon,gene,transcript	2	0	1	0.25*	0.5	0	0	18	1.00*	36.00*
chr8:56910905|56912108	NA	LYN	+	exon-exon	3	CDS,exon,gene,transcript	2	1	0	0.5	0.25*	9	0	0	0.06*	0.06*
chr1:219366424|219385094	NA	LYPLAL1	+	exon-exon	9	CDS,UTR,exon,gene,stop_codon,transcript	1	2	1	2	1	24	61	26	2.54	1.08
chr1:219366424|219392054	hsa_circ_0004314	LYPLAL1	+	exon-intergenic	11	CDS,UTR,exon,gene,stop_codon,transcript	2	2	1	1	0.5	28	59	15	2.11	0.54
chr1:235840391|235860572	hsa_circ_0017077	LYST	-	exon-exon	5	CDS,exon,gene,transcript	2	3	4	1.5	2	38	16	34	0.42	0.89
chr1:235850249|235860572	hsa_circ_0017078	LYST	-	exon-exon	3	CDS,exon,gene,transcript	0	1	1	2.00*	2.00*	102	68	120	0.67	1.18
chr1:235944165|235945387	NA	LYST	-	exon-exon	2	CDS,UTR,exon,gene,transcript	0	0	1	1.00*	2.00*	4	0	0	0.13*	0.13*
chr1:235954999|235955425	NA	LYST	-	exon-exon	1	CDS,exon,gene,transcript	2	1	0	0.5	0.25*	0	3	0	6.00*	1.00*
chr1:235956803|235964397	hsa_circ_0004550	LYST	-	exon-exon	3	CDS,exon,gene,transcript	1	3	0	3	0.50*	3	3	12	1	4
chr1:235963620|235964397	hsa_circ_0017092	LYST	-	exon-exon	2	CDS,exon,gene,transcript	1	4	3	4	3	41	62	18	1.51	0.44
chr1:235993526|235996967	hsa_circ_0005899	LYST	-	exon-exon	3	CDS,UTR,exon,gene,start_codon,transcript	4	5	5	1.25	1.25	59	63	56	1.07	0.95
chr1:9991949|9994918	hsa_circ_0000014	LZIC	-	exon-exon	4	CDS,exon,gene,transcript	12	6	12	0.5	1	349	306	208	0.88	0.6
chr1:9991949|9995685	hsa_circ_0007803	LZIC	-	exon-exon	6	CDS,exon,gene,transcript	4	6	9	1.5	2.25	96	90	44	0.94	0.46
chr1:9995550|9996685	NA	LZIC	-	exon-exon	3	CDS,UTR,exon,gene,start_codon,transcript	0	2	1	4.00*	2.00*	0	0	10	1.00*	20.00*
chr12:9096001|9096506	hsa_circ_0002373	M6PR	-	exon-exon	6	CDS,UTR,exon,gene,transcript	3	1	0	0.33	0.17*	12	2	5	0.17	0.42
chr1:39806174|39806625	NA	MACF1	+	exon-exon	2	CDS,exon,gene,transcript	1	0	4	0.50*	4	0	3	11	6.00*	22.00*
chr11:63918711|63919865	NA	MACROD1	-	exon-exon	2	CDS,exon,gene,transcript	2	1	0	0.5	0.25*	16	5	5	0.31	0.31
chr11:65269792|65272490	NA	MALAT1	+	exon-exon	2	exon,gene,transcript	1	2	0	2	0.50*	0	9	0	18.00*	1.00*
chr5:179195851|179198244	NA	MAML1	+	exon-exon	4	CDS,exon,gene,transcript	1	2	0	2	0.50*	1	2	0	2	0.00*
chr1:117944808|117957453	hsa_circ_0000117	MAN1A2	+	exon-exon	3	CDS,exon,gene,transcript	16	23	20	1.44	1.25	0	0	5	1.00*	10.00*
chr1:117944808|117963271	hsa_circ_0000118	MAN1A2	+	exon-exon	6	CDS,exon,gene,transcript	31	33	30	1.06	0.97	3	0	0	0.17*	0.17*
chr1:117944808|117984947	hsa_circ_0000119	MAN1A2	+	exon-exon	7	CDS,exon,gene,transcript	4	13	7	3.25	1.75	3	0	0	0.17*	0.17*
chr5:109049221|109051965	hsa_circ_0008058	MAN2A1	+	exon-exon	2	CDS,exon,gene,transcript	6	7	7	1.17	1.17	238	286	290	1.2	1.22
chr5:109049221|109065214	hsa_circ_0001519	MAN2A1	+	exon-exon	3	CDS,exon,gene,transcript	11	7	13	0.64	1.18	135	149	69	1.1	0.51
chr5:109049221|109091157	NA	MAN2A1	+	exon-exon	4	CDS,exon,gene,transcript	4	1	3	0.25	0.75	24	49	26	2.04	1.08
chr4:103585842|103590206	NA	MANBA	-	exon-exon	3	CDS,exon,gene,transcript	0	0	1	1.00*	2.00*	12	9	0	0.75	0.04*
chr4:103585842|103595227	hsa_circ_0070532	MANBA	-	exon-exon	5	CDS,exon,gene,transcript	1	0	4	0.50*	4	1	8	5	8	5
chr4:103610731|103612114	hsa_circ_0001429	MANBA	-	exon-exon	3	CDS,exon,gene,transcript	2	0	3	0.25*	1.5	4	5	5	1.25	1.25
chr4:103635595|103647840	hsa_circ_0001432	MANBA	-	exon-exon	7	CDS,UTR,exon,gene,transcript	4	1	9	0.25	2.25	25	31	60	1.24	2.4
chr4:103644028|103647840	hsa_circ_0006007	MANBA	-	exon-exon	5	CDS,UTR,exon,gene,transcript	3	1	0	0.33	0.17*	7	15	12	2.14	1.71
chr15:66727365|66729230	hsa_circ_0008798	MAP2K1	+	exon-exon	2	CDS,exon,gene,transcript	0	0	3	1.00*	6.00*	3	22	0	7.33	0.17*
chr17:11958206|11984847	hsa_circ_0007508	MAP2K4	+	exon-exon	4	CDS,UTR,exon,gene,stop_codon,transcript	1	5	1	5	1	1	2	0	2	0.00*
chr17:11998892|12016677	hsa_circ_0042098	MAP2K4	+	exon-exon	8	CDS,UTR,exon,gene,stop_codon,transcript	2	1	0	0.5	0.25*	18	9	0	0	0.03*
chr15:67956935|67995746	hsa_circ_0003440	MAP2K5	+	exon-exon	7	CDS,exon,gene,transcript	1	1	0	1	0.50*	0	2	0	4.00*	1.00*
chr5:56160561|56161804	hsa_circ_0001485	MAP3K1	+	exon-exon	3	CDS,exon,gene,transcript	14	6	7	0.43	0.5	266	179	102	0.67	0.38
chr6:161469648|161471011	hsa_circ_0078619	MAP3K4	+	exon-exon	2	CDS,exon,gene,transcript	2	6	7	3	3.5	21	8	5	0.38	0.24
chr6:136990421|137019820	hsa_circ_0009034	MAP3K5	-	exon-exon	5	CDS,exon,gene,transcript	3	1	0	0.33	0.17*	7	16	8	2.29	1.14
chr6:137015278|137018525	hsa_circ_0006554	MAP3K5	-	exon-exon	3	CDS,exon,gene,transcript	1	3	3	3	3	31	1	22	0.03	0.71
chr6:137015278|137019820	hsa_circ_0006856	MAP3K5	-	exon-exon	4	CDS,exon,gene,transcript	1	4	4	4	4	80	44	23	0.55	0.29
chr22:22123484|22160234	NA	MAPK1	-	exon-exon	8	CDS,UTR,exon,gene,stop_codon,transcript	1	2	1	2	1	7	7	5	1	0.71
chr22:22153301|22162135	hsa_circ_0004872	MAPK1	-	exon-exon	3	CDS,exon,gene,transcript	0	2	0	4.00*	1.00*	3	3	12	1	4
chr22:22160139|22162135	hsa_circ_0008870	MAPK1	-	exon-exon	2	CDS,exon,gene,transcript	4	2	1	0.5	0.25	7	2	10	0.29	1.43
chr10:49609655|49613024	hsa_circ_0018315	MAPK8	+	exon-exon	6	CDS,UTR,exon,gene,start_codon,transcript	0	1	3	2.00*	6.00*	30	14	24	0.47	0.8
chr10:49609655|49618211	hsa_circ_0002968	MAPK8	+	exon-exon	10	CDS,UTR,exon,gene,start_codon,transcript	2	2	4	1	2	75	45	31	0.6	0.41
chr5:179665332|179668155	hsa_circ_0075341	MAPK9	-	exon-exon	3	CDS,UTR,exon,gene,transcript	2	1	3	0.5	1.5	15	7	20	0.47	1.33
chr5:179688684|179707608	hsa_circ_0001566	MAPK9	-	exon-exon	8	CDS,UTR,exon,gene,start_codon,stop_codon,transcript	3	5	8	1.67	2.67	59	78	14	1.32	0.24
chr9:128419930|128434922	hsa_circ_0001890	MAPKAP1	-	exon-exon	9	CDS,UTR,exon,gene,start_codon,transcript	6	4	9	0.67	1.5	46	43	59	0.93	1.28
chr9:128432097|128434922	hsa_circ_0088602	MAPKAP1	-	exon-exon	5	CDS,UTR,exon,gene,start_codon,transcript	4	4	1	1	0.25	0	3	0	6.00*	1.00*
chr12:112303054|112308984	hsa_circ_0004466	MAPKAPK5	+	exon-exon	7	CDS,exon,gene,transcript	4	1	3	0.25	0.75	1	3	11	3	11
chr12:112305376|112308984	hsa_circ_0005985	MAPKAPK5	+	exon-exon	5	CDS,exon,gene,transcript	1	2	3	2	3	37	17	16	0.46	0.43
chr1:220935000|220943898	NA	MARC2	+	exon-intron	3	CDS,exon,gene,transcript	0	3	1	6.00*	2.00*	6	1	0	0.17	0.08*
chr5:10414545|10415781	hsa_circ_0071865	MARC6	+	exon-exon	4	CDS,exon,gene,transcript	2	0	0	0.25*	0.25*	3	7	7	2.33	2.33
chr5:10415600|10417516	hsa_circ_0001467	MARC6	+	exon-exon	3	CDS,exon,gene,transcript	14	15	9	1.07	0.64	164	77	72	0.47	0.44
chr2:160585520|160599764	NA	MARC7	+	exon-exon	4	CDS,UTR,exon,gene,start_codon,transcript	1	2	0	2	0.50*	10	1	0	0.1	0.05*
chr2:160599572|160602448	hsa_circ_0056840	MARC7	+	exon-exon	3	CDS,exon,gene,transcript	1	1	3	1	3	30	22	5	0.73	0.17
chr2:160602281|160605414	NA	MARC7	+	exon-exon	3	CDS,exon,gene,transcript	3	0	3	0.17*	1	0	0	10	1.00*	20.00*
chr19:45766371|45766625	hsa_circ_0000940	MARK4	+	exon-exon	2	CDS,UTR,exon,gene,transcript	2	2	1	1	0.5	44	37	44	0.84	1
chr19:45781181|45783992	hsa_circ_0004440	MARK4	+	exon-exon	7	CDS,UTR,exon,gene,stop_codon,transcript	1	0	3	0.50*	3	7	0	1	0.07*	0.14
chr12:57891940|57892406	hsa_circ_0027261	MARS	+	exon-exon	4	CDS,UTR,exon,gene,transcript	1	1	3	1	3	58	30	14	0.52	0.24
chr10:27453993|27454468	hsa_circ_0000225	MASTL	+	exon-exon	2	CDS,exon,gene,transcript	1	2	3	2	3	16	0	12	0.03*	0.75
chr5:162940561|162944680	hsa_circ_0074854	MAT2B	+	exon-exon	8	CDS,UTR,exon,gene,stop_codon,transcript	0	2	0	4.00*	1.00*	3	0	4	0.17*	1.33
chr5:138642928|138644016	hsa_circ_0003816	MATR3	+	exon-exon	12	CDS,UTR,exon,gene,start_codon,transcript	1	1	0	1	0.50*	0	3	0	6.00*	1.00*
chr5:138652742|138655190	hsa_circ_0074206	MATR3	+	exon-exon	11	CDS,UTR,exon,gene,transcript	2	0	1	0.25*	0.5	7	0	0	0.07*	0.07*
chr14:65542492|65544754	NA	MAX	-	exon-exon	13	CDS,UTR,exon,gene,start_codon,stop_codon,transcript	0	1	3	2.00*	6.00*	0	2	0	4.00*	1.00*
chr6:74138432|74150168	NA	MB21D1	-	exon-exon	4	CDS,exon,gene,transcript	2	0	3	0.25*	1.5	0	16	0	32.00*	1.00*
chr6:74149932|74150168	hsa_circ_0004092	MB21D1	-	exon-exon	1	CDS,exon,gene,transcript	2	0	0	0.25*	0.25*	3	15	16	5	5.33
chr3:152132730|152150709	hsa_circ_0001349	MBNL1	+	exon-exon	5	CDS,UTR,exon,gene,transcript	0	2	3	4.00*	6.00*	52	68	56	1.31	1.08
chr3:152163071|152165562	hsa_circ_0007630	MBNL1	+	exon-exon	5	CDS,exon,gene,transcript	5	5	3	1	0.6	33	37	14	1.12	0.42
[truncated: 2,317 more rows]
