# Supplementary material for: Profiling and functional analysis of circular RNAs in acute promyelocytic leukemia and their dynamic regulation during all-trans retinoic acid treatment
Source: Cell Death Dis. 2018 May 29;9(6):651. doi: 10.1038/s41419-018-0699-2 (PMC5973936; doi:10.1038/s41419-018-0699-2)
Supplement: Supplementary file 7 — Dataset 3 [file 41419_2018_699_MOESM7_ESM.xlsx]

## Sheet: Sheet1
Table S3. CircRNA profiles of naive B cells (CD19+), hematopoietic stem cells (CD34+) and neutrophils
CircRNA	Gene_name	Strand	Head & tail locate	Span region	CircRNA (normalized reads)
					CD19 (1,278)	CD34 (460)	neutrophils (592)
chr1:1158624|1159348	SDF4	-	exon-exon	CDS,exon,gene,transcript	24	0	0
chr1:1735858|1737977	GNB1	-	exon-exon	CDS,exon,gene,transcript	21	0	0
chr1:1747195|1749314	GNB1	-	exon-exon	CDS,exon,gene,transcript	15	0	0
chr1:1747195|1756938	GNB1	-	exon-exon	CDS,UTR,exon,gene,start_codon,transcript	24	0	0
chr1:1747195|1770677	GNB1	-	exon-exon	CDS,UTR,exon,gene,start_codon,transcript	32	0	0
chr1:2337209|2339920	PEX10	-	exon-exon	CDS,UTR,exon,gene,stop_codon,transcript	0	62	0
chr1:2521315|2521523	FAM213B	+	exon-exon	UTR,exon,gene,transcript	0	34	0
chr1:3416235|3416397	MEGF6	-	exon-exon	CDS,exon,gene,transcript	0	0	21
chr1:3417970|3418048	MEGF6	-	intron-intron	gene,transcript	24	0	0
chr1:3421986|3423265	MEGF6	-	exon-intron	CDS,exon,gene,transcript	9	0	0
chr1:8555123|8568734	RERE	-	exon-exon	CDS,UTR,exon,gene,transcript	0	0	17
chr1:8601273|8674745	RERE	-	exon-exon	CDS,exon,gene,transcript	3	91	0
chr1:8716032|8716500	RERE	-	exon-exon	CDS,UTR,exon,gene,start_codon,transcript	18	77	0
chr1:9180385|9180587	GPR157	-	intron-intron	gene,transcript	0	0	9
chr1:9329840|9329875	H6PD	+	exon-exon	UTR,exon,gene,transcript	0	0	9
chr1:9931245|9938047	CTNNBIP1	-	exon-exon	CDS,UTR,exon,gene,start_codon,transcript	0	11	0
chr1:9991949|9995685	LZIC	-	exon-exon	CDS,exon,gene,transcript	0	88	0
chr1:11141149|11147616	EXOSC10	-	exon-exon	CDS,exon,gene,transcript	6	0	0
chr1:11150611|11151654	EXOSC10	-	exon-exon	CDS,UTR,exon,gene,transcript	18	0	0
chr1:11810340|11810446	AGTRAP	+	exon-exon	UTR,exon,gene,stop_codon,transcript	0	0	9
chr1:12061458|12062160	MFN2	+	exon-exon	CDS,exon,gene,transcript	0	40	0
chr1:14057495|14075982	PRDM2	+	exon-exon	CDS,UTR,exon,gene,transcript	9	0	4
chr1:14095613|14099683	PRDM2	+	exon-exon	CDS,UTR,exon,gene,start_codon,transcript	0	0	9
chr1:15964802|15970145	DDI2	+	exon-exon	CDS,UTR,exon,gene,transcript	24	0	0
chr1:21076216|21100103	HP1BP3	-	exon-exon	CDS,UTR,exon,gene,start_codon,transcript	9	0	0
chr1:21083659|21100103	HP1BP3	-	exon-exon	CDS,UTR,exon,gene,start_codon,transcript	12	0	4
chr1:21220010|21221994	EIF4G3	-	exon-exon	CDS,exon,gene,transcript	6	0	0
chr1:22041882|22048257	USP48	-	exon-exon	CDS,exon,gene,transcript	6	0	0
chr1:22074631|22079612	USP48	-	exon-exon	CDS,exon,gene,transcript	0	37	0
chr1:22165318|22166510	HSPG2	-	exon-exon	CDS,exon,gene,transcript	0	34	0
chr1:23836177|23836434	E2F2	-	exon-exon	CDS,UTR,exon,gene,stop_codon,transcript	24	0	0
chr1:24019109|24020403	RPL11	+	exon-exon	CDS,exon,gene,transcript	15	0	0
chr1:26439220|26439550	PDIK1L	+	intron-intron	gene,transcript	6	0	0
chr1:26584088|26586293	CEP85	+	exon-exon	CDS,exon,gene,transcript	12	0	0
chr1:26594974|26596105	CEP85	+	exon-exon	CDS,exon,gene,transcript	9	0	17
chr1:27267948|27268309	NUDC	+	exon-exon	CDS,exon,gene,transcript	15	0	0
chr1:27747416|27747744	WASF2	-	intron-intron	gene,transcript	9	0	0
chr1:28199933|28200152	THEMIS2	+	intron-intron	gene,transcript	0	0	9
chr1:28362055|28384605	EYA3	-	exon-exon	CDS,UTR,exon,gene,start_codon,transcript	12	0	0
chr1:28800066|28802803	PHACTR4	+	exon-exon	CDS,exon,gene,transcript	32	0	0
chr1:29068915|29070498	YTHDF2	+	exon-exon	CDS,UTR,exon,gene,start_codon,transcript	0	40	0
chr1:29319842|29344954	EPB41	+	exon-exon	CDS,UTR,exon,gene,start_codon,transcript	12	0	0
chr1:31465237|31468067	PUM1	-	exon-exon	CDS,UTR,exon,gene,transcript	15	0	0
chr1:31465237|31479949	PUM1	-	exon-exon	CDS,UTR,exon,gene,transcript	9	0	0
chr1:33244983|33248140	YARS	-	exon-exon	CDS,exon,gene,transcript	15	0	0
chr1:33413823|33415375	RNF19B	-	exon-exon	CDS,exon,gene,transcript	21	0	0
chr1:33645870|33645942	TRIM62	-	intron-intron	gene,transcript	12	0	0
chr1:35656678|35657028	SFPQ	-	intron-exon	CDS,exon,gene,transcript	9	0	0
chr1:36367549|36367938	AGO1	+	exon-exon	CDS,exon,gene,transcript	0	68	0
chr1:36939397|36941065	CSF3R	-	exon-exon	CDS,exon,gene,transcript	0	31	0
chr1:38019750|38019824	SNIP1	-	exon-exon	CDS,exon,gene,transcript	0	0	13
chr1:39309812|39309925	RRAGC	-	intron-intron	gene,transcript	0	0	17
chr1:40319642|40323089	TRIT1	-	exon-exon	CDS,UTR,exon,gene,transcript	0	31	0
chr1:40506436|40525830	CAP1	+	exon-exon	CDS,UTR,exon,gene,start_codon,transcript	0	62	0
chr1:40506474|40506637	CAP1	+	intron-exon	UTR,exon,gene,transcript	0	0	9
chr1:41474466|41475926	CTPS1	+	exon-exon	CDS,UTR,exon,gene,stop_codon,transcript	27	0	0
chr1:41536267|41541123	SCMH1	-	exon-exon	CDS,exon,gene,transcript	97	108	0
chr1:41578955|41608784	SCMH1	-	exon-exon	CDS,UTR,exon,gene,start_codon,transcript	6	0	0
chr1:43162414|43162933	YBX1	+	exon-exon	CDS,exon,gene,transcript	27	0	0
chr1:44713611|44717214	ERI3	-	exon-intron	CDS,exon,gene,transcript	0	82	0
chr1:46032241|46032692	AKR1A1	+	exon-exon	CDS,exon,gene,transcript	27	0	0
chr1:46079768|46082065	NASP	+	exon-exon	CDS,UTR,exon,gene,transcript	9	0	0
chr1:46093767|46095350	GPBP1L1	-	exon-exon	CDS,UTR,exon,gene,stop_codon,transcript	0	0	9
chr1:46124700|46126897	GPBP1L1	-	exon-exon	CDS,UTR,exon,gene,start_codon,transcript	21	0	0
chr1:47745913|47748131	STIL	-	exon-exon	CDS,exon,gene,transcript	12	0	0
chr1:51253672|51267349	FAF1	-	exon-exon	CDS,exon,gene,transcript	21	0	0
chr1:51864704|51887530	EPS15	-	exon-exon	CDS,exon,gene,transcript	15	0	0
chr1:55622695|55622998	USP24	-	exon-exon	CDS,exon,gene,transcript	44	0	0
chr1:59787208|59812070	FGGY	+	exon-exon	CDS,UTR,exon,gene,start_codon,transcript	38	0	4
chr1:59805630|59812070	FGGY	+	exon-exon	CDS,exon,gene,transcript	9	0	0
chr1:59805630|59844509	FGGY	+	exon-exon	CDS,exon,gene,transcript	6	0	0
chr1:62171488|62175109	TM2D1	-	intron-exon	CDS,UTR,exon,gene,transcript	15	0	0
chr1:62908830|62913182	USP1	+	exon-exon	CDS,exon,gene,transcript	6	0	0
chr1:62908830|62914337	USP1	+	exon-exon	CDS,exon,gene,transcript	6	0	0
chr1:62910409|62914337	USP1	+	exon-exon	CDS,exon,gene,transcript	6	0	0
chr1:62976248|62979277	DOCK7	-	exon-exon	CDS,exon,gene,transcript	6	0	0
chr1:64515363|64516388	ROR1	+	exon-exon	CDS,exon,gene,transcript	12	0	0
chr1:66817113|66817652	PDE4B	+	intron-intron	gene,transcript	18	0	0
chr1:67405711|67425426	MIER1	+	exon-exon	CDS,UTR,exon,gene,start_codon,stop_codon,transcript	6	0	0
chr1:67405711|67428843	MIER1	+	exon-exon	CDS,UTR,exon,gene,start_codon,stop_codon,transcript	15	0	0
chr1:67423742|67428843	MIER1	+	exon-exon	CDS,UTR,exon,gene,start_codon,transcript	0	11	0
chr1:70710433|70715730	SRSF11	+	exon-exon	CDS,exon,gene,transcript	12	0	0
chr1:76194086|76205795	ACADM	+	exon-exon	CDS,UTR,exon,gene,start_codon,stop_codon,transcript	9	0	0
chr1:76877693|76878102	ST6GALNAC3	+	exon-exon	CDS,exon,gene,transcript	0	0	9
chr1:77077654|77099878	ST6GALNAC3	+	intron-exon	CDS,UTR,exon,gene,stop_codon,transcript	21	0	0
chr1:78177432|78180468	USP33	-	exon-exon	CDS,UTR,exon,gene,transcript	9	0	0
chr1:78177432|78181553	USP33	-	exon-exon	CDS,UTR,exon,gene,transcript	12	0	0
chr1:78183552|78191447	USP33	-	exon-exon	CDS,exon,gene,transcript	18	0	0
chr1:78267016|78272786	FAM73A	+	exon-exon	CDS,exon,gene,transcript	0	51	0
chr1:78324623|78327007	FAM73A	+	exon-exon	CDS,exon,gene,transcript	24	0	0
chr1:87380513|87380589	HS2ST1	+	exon-exon	UTR,exon,gene,transcript	0	40	0
chr1:87794975|87795237	LMO4	+	intron-intron	gene,transcript	0	6	0
chr1:92733662|92757094	GLMN	-	exon-exon	CDS,exon,gene,transcript	9	0	0
chr1:92789002|92811471	RPAP2	+	exon-exon	CDS,exon,gene,transcript	29	0	0
chr1:93070864|93073284	EVI5	-	exon-exon	CDS,exon,gene,transcript	21	0	0
chr1:93305054|93305167	RPL5	+	intron-intron	gene,transcript	0	6	0
chr1:93676359|93698150	CCDC18	+	exon-exon	CDS,UTR,exon,gene,start_codon,transcript	6	0	0
chr1:94953098|94956803	ABCD3	+	exon-exon	CDS,exon,gene,transcript	0	37	0
chr1:100883838|100883921	CDC14A	+	intron-intron	gene,transcript	9	0	0
chr1:100889778|100908552	CDC14A	+	exon-exon	CDS,exon,gene,transcript	0	0	9
chr1:109336204|109339348	STXBP3	+	exon-exon	CDS,exon,gene,transcript	15	0	0
chr1:109642826|109642895	SCARNA2	+	exon-exon	exon,gene,transcript	0	26	0
chr1:109642881|109642923	SCARNA2	+	exon-exon	exon,gene,transcript	124	324	0
chr1:110026946|110027015	ATXN7L2	+	intron-intron	gene,transcript	0	17	0
chr1:110167209|110167281	AMPD2	+	intron-intron	gene,transcript	0	0	9
chr1:110170705|110170875	AMPD2	+	exon-exon	CDS,exon,gene,transcript	0	23	0
chr1:111690264|111703918	CEPT1	+	exon-exon	CDS,UTR,exon,gene,start_codon,transcript	6	0	0
chr1:113098490|113159517	ST7L	-	exon-exon	CDS,UTR,exon,gene,start_codon,transcript	0	9	0
chr1:113140593|113143470	ST7L	-	exon-exon	CDS,UTR,exon,gene,start_codon,transcript	0	65	0
chr1:113143416|113153625	ST7L	-	exon-exon	CDS,UTR,exon,gene,transcript	12	0	0
chr1:113196220|113209767	CAPZA1	+	exon-exon	CDS,exon,gene,transcript	6	0	0
chr1:113196220|113202401	CAPZA1	+	exon-exon	CDS,exon,gene,transcript	44	0	0
chr1:114372214|114377061	PTPN22	-	exon-exon	CDS,UTR,exon,gene,transcript	0	0	9
chr1:114377532|114397671	PTPN22	-	exon-exon	CDS,UTR,exon,gene,start_codon,stop_codon,transcript	6	0	0
chr1:114391162|114397671	PTPN22	-	exon-exon	CDS,UTR,exon,gene,start_codon,stop_codon,transcript	9	0	0
chr1:114505061|114505308	HIPK1	+	intron-intron	gene,transcript	0	0	9
chr1:115276353|115280693	CSDE1	-	exon-exon	CDS,UTR,exon,gene,start_codon,transcript	18	0	0
chr1:117944808|117948267	MAN1A2	+	exon-exon	CDS,exon,gene,transcript	59	0	0
chr1:117944808|117957453	MAN1A2	+	exon-exon	CDS,exon,gene,transcript	29	0	0
chr1:117944808|117963271	MAN1A2	+	exon-exon	CDS,exon,gene,transcript	194	71	34
chr1:117944808|117984947	MAN1A2	+	exon-exon	CDS,exon,gene,transcript	47	0	0
chr1:117944808|118009049	MAN1A2	+	exon-exon	CDS,exon,gene,transcript	12	0	0
chr1:120285607|120286575	PHGDH	+	exon-exon	CDS,exon,gene,transcript	0	60	0
chr1:145441534|145441699	TXNIP	+	exon-exon	UTR,exon,gene,transcript	18	0	0
chr1:145592633|145595220	POLR3C	-	exon-exon	CDS,UTR,exon,gene,stop_codon,transcript	6	0	0
chr1:145646115|145687091	RNF115	+	exon-exon	CDS,UTR,exon,gene,stop_codon,transcript	12	0	0
chr1:149813924|149814299	HIST2H2AA3	-	exon-exon	CDS,UTR,exon,gene,start_codon,transcript	0	23	0
chr1:149813966|149814235	HIST2H2AA3	-	exon-exon	CDS,exon,gene,transcript	0	17	0
chr1:149832390|149832725	HIST2H4B	-	exon-intergenic	CDS,UTR,exon,gene,start_codon,transcript	6	0	0
chr1:149899152|149899690	SF3B4	-	exon-exon	CDS,UTR,exon,gene,start_codon,transcript	0	9	0
chr1:150470978|150471769	TARS2	+	exon-exon	CDS,UTR,exon,gene,transcript	12	0	0
chr1:150597716|150597876	ENSA	-	exon-exon	UTR,exon,gene,transcript	0	0	21
chr1:150997087|150999803	PRUNE	+	exon-exon	CDS,UTR,exon,gene,start_codon,transcript	6	0	0
chr1:151139410|151139890	SCNM1	+	exon-exon	CDS,exon,gene,transcript	112	0	0
chr1:151209034|151209239	PIP5K1A	+	exon-exon	CDS,exon,gene,transcript	0	65	0
chr1:151260979|151261110	ZNF687	+	intron-exon	CDS,exon,gene,transcript	9	0	0
chr1:151288049|151288985	PI4KB	-	exon-exon	CDS,UTR,exon,gene,start_codon,transcript	29	0	0
chr1:151594791|151594847	SNX27	+	intron-intron	gene,transcript	0	0	9
chr1:151611364|151641111	SNX27	+	exon-exon	CDS,UTR,exon,gene,stop_codon,transcript	0	20	0
chr1:151611364|151611595	SNX27	+	exon-exon	CDS,UTR,exon,gene,stop_codon,transcript	9	0	0
chr1:152733218|152733265	KPRP	+	exon-exon	CDS,exon,gene,transcript	0	0	13
chr1:154148591|154155660	TPM3	-	exon-exon	CDS,UTR,exon,gene,start_codon,transcript	6	0	0
chr1:154420601|154427057	IL6R	+	exon-exon	CDS,exon,gene,transcript	21	0	0
chr1:154441387|154441567	IL6R	+	exon-exon	UTR,exon,gene,transcript	0	0	13
chr1:155408118|155408859	ASH1L	-	exon-exon	CDS,exon,gene,transcript	9	0	0
chr1:155408118|155429689	ASH1L	-	exon-exon	CDS,exon,gene,transcript	6	0	0
chr1:155774740|155774932	GON4L	-	exon-exon	CDS,exon,gene,transcript	0	0	9
chr1:155823067|155823597	GON4L	-	exon-exon	CDS,UTR,exon,gene,start_codon,transcript	0	34	0
chr1:155891166|155895634	KIAA0907	-	exon-exon	CDS,exon,gene,stop_codon,transcript	0	77	0
chr1:156220622|156220731	SMG5	-	intron-exon	CDS,exon,gene,transcript	12	0	0
chr1:156236249|156236371	SMG5	-	intron-exon	CDS,exon,gene,transcript	0	0	26
chr1:156286957|156287338	CCT3	-	exon-exon	CDS,UTR,exon,gene,transcript	21	0	0
chr1:156436176|156436245	MEF2D	-	exon-exon	UTR,exon,gene,transcript	0	0	26
chr1:158816573|158816829	MNDA	+	intron-intron	gene,transcript	0	0	17
chr1:159894572|159894708	TAGLN2	-	intron-intron	gene,transcript	6	0	0
chr1:160472467|160472794	SLAMF6	-	intron-intron	gene,transcript	27	0	0
chr1:161016107|161016223	N/A	.	intergenic-intergenic	.	6	0	0
chr1:161018394|161018670	ARHGAP30	-	exon-exon	CDS,UTR,exon,gene,transcript	12	0	0
chr1:161071838|161072165	PFDN2	-	exon-exon	CDS,exon,gene,transcript	0	102	0
chr1:165878069|165878169	UCK2	+	exon-exon	exon,gene,transcript	0	9	0
chr1:167659286|167666701	RCSD1	+	exon-exon	CDS,exon,gene,transcript	6	0	0
chr1:167677563|167677724	N/A	.	intergenic-intergenic	.	24	0	0
chr1:168007609|168014465	DCAF6	+	exon-exon	CDS,exon,gene,transcript	12	0	0
chr1:171519225|171530242	PRRC2C	+	exon-exon	CDS,exon,gene,transcript	0	0	9
chr1:172520652|172526934	SUCO	+	exon-exon	CDS,exon,gene,transcript	24	0	21
chr1:172520652|172539870	SUCO	+	exon-exon	CDS,exon,gene,transcript	0	0	9
chr1:172525009|172539870	SUCO	+	exon-exon	CDS,exon,gene,transcript	0	0	17
chr1:172525009|172548407	SUCO	+	exon-exon	CDS,exon,gene,transcript	6	0	0
chr1:174963510|174963594	RABGAP1L	+	exon-exon	UTR,exon,gene,transcript	0	0	13
chr1:176145046|176153828	RFWD2	-	exon-exon	CDS,UTR,exon,gene,start_codon,transcript	0	0	13
chr1:176176158|176176310	RFWD2	-	exon-exon	UTR,exon,gene,transcript	0	0	9
chr1:178745817|178754742	RALGPS2	+	exon-exon	CDS,UTR,exon,gene,start_codon,transcript	9	0	0
chr1:179050726|179050918	TOR3A	+	exon-exon	UTR,exon,gene,transcript	24	0	0
chr1:180053172|180053313	CEP350	+	exon-exon	CDS,exon,gene,transcript	12	0	0
chr1:180171388|180171482	QSOX1	+	exon-exon	UTR,exon,gene,transcript	9	0	0
chr1:180962499|180974599	STX6	-	exon-exon	CDS,UTR,exon,gene,start_codon,transcript	35	0	0
chr1:184663178|184677344	EDEM3	-	exon-exon	CDS,UTR,exon,gene,stop_codon,transcript	6	0	0
chr1:184822122|184822246	FAM129A	-	intron-intron	gene,transcript	0	0	17
chr1:185285976|185286336	IVNS1ABP	-	intron-exon	UTR,exon,gene,transcript	0	0	9
chr1:186375215|186388209	C1orf27	+	exon-exon	CDS,UTR,exon,gene,stop_codon,transcript	12	0	0
chr1:193181195|193205486	CDC73	+	exon-exon	CDS,exon,gene,transcript	0	74	0
chr1:198612580|198612912	PTPRC	+	intron-intron	gene,transcript	21	0	0
chr1:198662596|198662726	PTPRC	+	intron-intron	gene,transcript	0	0	13
chr1:198703491|198704278	PTPRC	+	exon-exon	CDS,exon,gene,transcript	6	0	0
chr1:200586740|200587307	KIF14	-	exon-exon	CDS,exon,gene,transcript	6	0	0
chr1:200979281|200979326	KIF21B	-	intron-intron	gene,transcript	12	0	0
chr1:202457661|202465950	PPP1R12B	+	exon-exon	CDS,UTR,exon,gene,start_codon,transcript	0	0	21
chr1:203816312|203816815	ZC3H11A	+	exon-exon	CDS,exon,gene,transcript	12	0	0
chr1:204437998|204439014	PIK3C2B	-	exon-exon	CDS,UTR,exon,gene,start_codon,transcript	15	0	0
chr1:205286686|205286819	NUAK2	-	intron-intron	gene,transcript	0	0	17
chr1:205585606|205593019	ELK4	-	exon-exon	CDS,UTR,exon,gene,start_codon,stop_codon,transcript	6	0	0
chr1:205693054|205698749	NUCKS1	-	exon-exon	CDS,exon,gene,transcript	9	0	0
chr1:206867753|206868050	MAPKAPK2	+	intron-intron	gene,transcript	0	0	9
chr1:212977662|212981190	TATDN3	+	exon-exon	CDS,UTR,exon,gene,stop_codon,transcript	0	51	0
chr1:213037067|213058738	FLVCR1	+	exon-exon	CDS,exon,gene,transcript	0	26	0
chr1:213037067|213062599	FLVCR1	+	exon-exon	CDS,exon,gene,transcript	0	26	0
chr1:213039858|213046160	FLVCR1	+	intron-exon	CDS,exon,gene,transcript	0	0	9
chr1:213234724|213234843	RPS6KC1	+	intron-intron	gene,transcript	0	0	21
chr1:213403840|213405598	RPS6KC1	+	exon-exon	CDS,exon,gene,transcript	9	0	0
chr1:215749244|215752480	KCTD3	+	exon-exon	CDS,exon,gene,transcript	0	34	0
chr1:220170325|220180680	EPRS	-	exon-exon	CDS,UTR,exon,gene,transcript	9	0	0
chr1:220253069|220263134	BPNT1	-	exon-exon	CDS,UTR,exon,gene,start_codon,transcript	9	0	0
chr1:221886626|221886692	DUSP10	-	intron-intron	gene,transcript	6	0	0
chr1:224462790|224463160	NVL	-	intron-exon	CDS,exon,gene,transcript	9	0	0
chr1:224553581|224559125	CNIH4	+	exon-exon	CDS,exon,gene,transcript	0	102	0
chr1:227074479|227074748	PSEN2	+	intron-intron	gene,transcript	0	43	0
chr1:228604576|228604639	N/A	.	intergenic-intergenic	.	9	0	0
chr1:229422233|229439747	RAB4A	+	exon-exon	CDS,UTR,exon,gene,stop_codon,transcript	6	0	0
chr1:231081135|231097049	TTC13	-	exon-exon	CDS,UTR,exon,gene,stop_codon,transcript	0	51	0
chr1:235954999|235956912	LYST	-	exon-exon	CDS,exon,gene,transcript	0	0	9
chr1:243468015|243493994	SDCCAG8	+	exon-exon	CDS,UTR,exon,gene,stop_codon,transcript	12	0	0
chr1:243579004|243589860	SDCCAG8	+	exon-exon	CDS,exon,gene,transcript	15	0	0
chr1:245633163|245633464	KIF26B	+	intron-intron	gene,transcript	0	0	9
chr1:246078832|246093239	SMYD3	-	exon-exon	CDS,UTR,exon,gene,transcript	3	51	0
chr1:247039339|247040604	AHCTF1	-	exon-exon	CDS,exon,gene,transcript	21	0	0
chr1:247095062|247095200	AHCTF1	-	exon-exon	UTR,exon,gene,transcript	3	0	13
chr1:247319708|247323115	ZNF124	-	exon-exon	CDS,UTR,exon,gene,stop_codon,transcript	18	0	0
chr10:888872|931700	LARP4B	-	exon-exon	CDS,UTR,exon,gene,start_codon,stop_codon,transcript	0	26	0
chr10:1117079|1118233	WDR37	+	intron-exon	CDS,UTR,exon,gene,start_codon,transcript	0	37	0
chr10:1118056|1142186	WDR37	+	exon-exon	CDS,UTR,exon,gene,start_codon,transcript	0	57	4
chr10:1130343|1142186	WDR37	+	exon-exon	CDS,exon,gene,transcript	9	0	0
chr10:3823907|3823958	KLF6	-	exon-exon	CDS,exon,gene,transcript	0	0	30
chr10:3916268|3916516	N/A	.	intergenic-intergenic	.	6	0	0
chr10:5798576|5803434	FAM208B	+	exon-exon	CDS,exon,gene,transcript	15	0	0
chr10:7405840|7423911	SFMBT2	-	intron-exon	CDS,UTR,exon,gene,start_codon,transcript	6	0	0
chr10:7839010|7844817	ATP5C1	+	exon-exon	CDS,UTR,exon,gene,start_codon,transcript	21	0	0
chr10:8504290|8504504	N/A	.	intergenic-intergenic	.	9	0	0
chr10:12160748|12162266	DHTKD1	+	exon-exon	CDS,exon,gene,transcript	9	0	0
chr10:12459408|12459460	CAMK1D	+	intron-intron	gene,transcript	0	0	17
chr10:13214376|13217681	MCM10	+	exon-exon	CDS,exon,gene,transcript	0	20	0
chr10:14643338|14643566	FAM107B	-	intron-intron	gene,transcript	9	0	0
chr10:14643550|14643833	FAM107B	-	intron-intron	gene,transcript	0	0	9
chr10:15858834|15889942	FAM188A	-	exon-exon	CDS,UTR,exon,gene,transcript	9	0	0
chr10:15875629|15889942	FAM188A	-	exon-exon	CDS,UTR,exon,gene,transcript	0	0	13
chr10:20436713|20466338	PLXDC2	+	exon-exon	CDS,exon,gene,transcript	0	62	0
chr10:22002701|22016857	MLLT10	+	exon-exon	CDS,exon,gene,transcript	0	71	0
chr10:26305749|26463486	MYO3A	+	exon-exon	CDS,UTR,exon,gene,stop_codon,transcript	9	0	0
chr10:26822368|26830621	APBB1IP	+	exon-exon	CDS,exon,gene,transcript	0	40	0
chr10:27406505|27410377	YME1L1	-	exon-exon	CDS,exon,gene,transcript	0	37	0
chr10:27453993|27454468	MASTL	+	exon-exon	CDS,exon,gene,transcript	15	0	0
chr10:27821436|27822923	RAB18	+	exon-exon	CDS,exon,gene,transcript	9	0	0
chr10:28409523|28438988	MPP7	-	exon-exon	CDS,UTR,exon,gene,start_codon,transcript	0	0	9
chr10:28571984|28572036	MPP7	-	intron-intron	gene,transcript	0	0	13
chr10:28872328|28879761	WAC	+	exon-exon	CDS,UTR,exon,gene,transcript	12	0	0
chr10:29799534|29799724	SVIL	-	intron-intron	gene,transcript	0	0	9
chr10:29799544|29799735	SVIL	-	intron-intron	gene,transcript	0	0	9
chr10:32300284|32304563	KIF5B	-	exon-exon	CDS,UTR,exon,gene,stop_codon,transcript	12	0	0
chr10:32330528|32330880	KIF5B	-	intron-intron	gene,transcript	18	0	0
chr10:35805451|35819171	CCNY	+	exon-exon	CDS,exon,gene,transcript	9	0	0
chr10:43888006|43888094	HNRNPF	-	intron-intron	gene,transcript	9	0	0
chr10:46248036|46248685	FAM21C	+	exon-exon	CDS,exon,gene,transcript	0	57	0
chr10:50028321|50028470	WDFY4	+	exon-exon	CDS,UTR,exon,gene,transcript	9	0	0
chr10:51629986|51633029	PARGP1	+	exon-exon	exon,gene,transcript	9	0	0
chr10:51630970|51633029	PARGP1	+	exon-exon	exon,gene,transcript	9	0	0
chr10:51829307|51840691	FAM21A	+	exon-exon	CDS,exon,gene,start_codon,transcript	12	0	0
chr10:58118566|58118669	ZWINT	-	exon-exon	CDS,exon,gene,transcript	9	0	0
chr10:60121098|60128521	UBE2D1	+	exon-exon	CDS,exon,gene,transcript	15	0	0
chr10:70152895|70154208	RUFY2	-	exon-exon	CDS,UTR,exon,gene,stop_codon,transcript	18	0	0
chr10:70847875|70856944	SRGN	+	exon-exon	CDS,UTR,exon,gene,start_codon,transcript	0	37	21
chr10:71883874|71883959	AIFM2	-	intron-intron	gene,transcript	9	0	0
chr10:72509849|72510028	ADAMTS14	+	intron-intron	gene,transcript	0	0	13
chr10:74100547|74100928	DNAJB12	-	exon-exon	CDS,UTR,exon,gene,start_codon,transcript	0	0	21
chr10:74468041|74475660	MCU	+	exon-exon	CDS,UTR,exon,gene,stop_codon,transcript	21	0	0
chr10:75173577|75173769	ANXA7	-	intron-exon	gene,transcript	0	11	0
chr10:75870852|75870966	VCL	+	intron-intron	gene,transcript	0	0	9
chr10:76388346|76388676	ADK	+	intron-intron	gene,transcript	9	0	0
chr10:79764406|79764485	POLR3A	-	intron-exon	CDS,UTR,exon,gene,transcript	0	0	9
chr10:89898412|89898474	N/A	.	intergenic-intergenic	.	0	0	9
chr10:90653628|90665417	STAMBPL1	+	exon-exon	CDS,UTR,exon,gene,start_codon,transcript	6	0	0
chr10:93699709|93713630	BTAF1	+	exon-exon	CDS,exon,gene,transcript	9	0	0
chr10:94291505|94297307	IDE	-	exon-exon	CDS,UTR,exon,gene,transcript	9	0	0
chr10:94396941|94405399	KIF11	+	exon-exon	CDS,exon,gene,transcript	9	0	0
chr10:99150297|99150454	RRP12	-	intron-intron	gene,transcript	0	0	9
chr10:101648582|101656154	DNMBP	-	exon-exon	CDS,UTR,exon,gene,start_codon,transcript	0	0	9
chr10:102494394|102494441	N/A	.	intergenic-intergenic	.	0	0	9
chr10:102684661|102689642	FAM178A	+	exon-exon	CDS,UTR,exon,gene,stop_codon,transcript	6	0	0
chr10:103126260|103126442	BTRC	+	intron-intron	gene,transcript	9	0	0
chr10:103432672|103436193	FBXW4	-	exon-exon	CDS,exon,gene,transcript	24	0	0
chr10:103550653|103550795	MGEA5	-	exon-exon	CDS,exon,gene,transcript	18	0	0
chr10:103557737|103567658	MGEA5	-	exon-exon	CDS,UTR,exon,gene,transcript	6	0	0
chr10:103558599|103573363	MGEA5	-	exon-exon	CDS,UTR,exon,gene,stop_codon,transcript	12	0	0
chr10:103916776|103917971	NOLC1	+	exon-exon	CDS,UTR,exon,gene,stop_codon,transcript	12	0	0
chr10:104282172|104282231	SUFU	+	intron-intron	gene,transcript	0	0	17
chr10:105197772|105198565	PDCD11	+	exon-exon	CDS,exon,gene,transcript	32	62	0
chr10:105382227|105420872	SH3PXD2A	-	exon-exon	CDS,UTR,exon,gene,start_codon,transcript	18	0	0
chr10:105767935|105778666	SLK	+	exon-exon	CDS,exon,gene,transcript	6	0	0
chr10:111768776|111769064	ADD3	+	intron-intron	gene,transcript	0	99	0
chr10:112356156|112358048	SMC3	+	exon-exon	CDS,exon,gene,transcript	68	0	0
chr10:112640991|112650428	PDCD4	+	exon-exon	CDS,exon,gene,transcript	6	0	0
chr10:112645011|112650428	PDCD4	+	exon-exon	CDS,exon,gene,transcript	9	0	0
chr10:112679940|112680043	SHOC2	+	intron-intron	gene,transcript	6	0	0
chr10:112723883|112724819	SHOC2	+	exon-exon	CDS,UTR,exon,gene,start_codon,transcript	24	0	0
chr10:115720003|115720135	N/A	.	intergenic-intergenic	.	9	0	0
chr10:119043225|119043518	PDZD8	-	exon-exon	CDS,exon,gene,transcript	0	0	9
chr10:120446110|120460920	CACUL1	-	exon-exon	CDS,UTR,exon,gene,stop_codon,transcript	0	23	0
chr10:121338238|121347760	TIAL1	-	exon-exon	CDS,UTR,exon,gene,start_codon,stop_codon,transcript	12	0	0
chr10:122640338|122649521	WDR11	+	exon-exon	CDS,UTR,exon,gene,transcript	24	0	0
chr10:125798031|125806240	CHST15	-	exon-exon	CDS,UTR,exon,gene,start_codon,transcript	50	0	0
chr10:125799505|125799635	CHST15	-	intron-intron	gene,transcript	0	0	9
chr10:125850352|125850534	CHST15	-	intron-intron	gene,transcript	0	0	9
chr10:126743795|126743937	CTBP2	-	intron-intron	gene,transcript	0	0	13
chr10:126745136|126745264	CTBP2	-	intron-intron	gene,transcript	0	0	9
chr10:126799559|126811437	CTBP2	-	exon-exon	UTR,exon,gene,transcript	21	0	0
chr10:132684016|132684229	N/A	.	intergenic-intergenic	.	0	0	9
chr11:581492|582081	PHRF1	+	exon-exon	CDS,UTR,exon,gene,start_codon,transcript	21	0	0
chr11:1491501|1492649	MOB2	-	exon-exon	CDS,exon,gene,transcript	21	0	0
chr11:4095778|4095909	STIM1	+	exon-exon	CDS,exon,gene,transcript	0	54	0
chr11:9834079|9853967	SBF2	-	exon-exon	CDS,exon,gene,transcript	0	0	9
chr11:13435077|13443385	BTBD10	-	exon-exon	CDS,UTR,exon,gene,start_codon,stop_codon,transcript	9	0	0
chr11:14665068|14665122	PSMA1	-	exon-exon	UTR,exon,gene,transcript	0	0	17
chr11:14793483|14810788	PDE3B	+	exon-exon	CDS,exon,gene,transcript	9	0	9
chr11:18312989|18313566	HPS5	-	exon-exon	CDS,exon,gene,transcript	0	31	0
chr11:18312989|18314523	HPS5	-	exon-exon	CDS,UTR,exon,gene,transcript	0	0	9
chr11:22304373|22304688	ANO5	+	exon-exon	UTR,exon,gene,transcript	21	0	0
chr11:28130191|28130267	METTL15	+	intron-intron	gene,transcript	0	0	17
chr11:28250418|28255132	METTL15	+	intron-intron	gene,transcript	0	0	13
chr11:33307959|33309057	HIPK3	+	exon-exon	CDS,UTR,exon,gene,start_codon,transcript	15	0	0
chr11:33362514|33363232	HIPK3	+	exon-exon	CDS,exon,gene,transcript	29	0	0
chr11:34101175|34111003	CAPRIN1	+	exon-exon	CDS,exon,gene,transcript	0	6	0
chr11:34111726|34112225	CAPRIN1	+	exon-exon	CDS,exon,gene,transcript	0	34	0
chr11:34489907|34493056	CAT	+	exon-exon	CDS,UTR,exon,gene,stop_codon,transcript	0	79	0
chr11:34978931|34999729	PDHX	+	exon-exon	CDS,exon,gene,transcript	9	0	0
chr11:34991686|35006275	PDHX	+	exon-exon	CDS,exon,gene,transcript	12	0	0
chr11:46098305|46113774	PHF21A	-	exon-exon	CDS,UTR,exon,gene,start_codon,transcript	21	0	0
chr11:46700539|46700969	ARHGAP1	-	exon-exon	CDS,UTR,exon,gene,stop_codon,transcript	0	28	0
chr11:47187819|47189802	ARFGAP2	-	exon-exon	CDS,UTR,exon,gene,transcript	27	0	0
chr11:47368977|47370092	MYBPC3	-	exon-exon	CDS,exon,gene,transcript	9	0	0
chr11:47380395|47381591	SPI1	-	exon-exon	CDS,exon,gene,transcript	0	9	4
chr11:47380395|47397280	SPI1	-	exon-exon	CDS,exon,gene,transcript	6	0	13
chr11:47380407|47380548	SPI1	-	exon-exon	CDS,exon,gene,transcript	0	0	9
chr11:47522413|47528449	CELF1	-	exon-exon	UTR,exon,gene,transcript	18	0	0
chr11:47540450|47541488	CELF1	-	intron-intron	gene,transcript	9	0	0
chr11:47765505|47772842	FNBP4	-	exon-exon	CDS,exon,gene,transcript	6	0	0
chr11:57461274|57461387	ZDHHC5	+	exon-exon	CDS,exon,gene,transcript	6	0	0
chr11:58965641|58966410	DTX4	+	intron-intron	gene,transcript	0	0	86
chr11:59361077|59361728	OSBP	-	exon-exon	CDS,exon,gene,transcript	0	0	9
chr11:61734308|61734460	FTH1	-	intron-exon	gene,transcript	0	0	17
chr11:61912499|61913166	INCENP	+	exon-exon	CDS,exon,gene,transcript	56	0	0
chr11:61912705|61913166	INCENP	+	exon-exon	CDS,exon,gene,transcript	3	14	0
chr11:62568581|62568689	NXF1	-	exon-intron	CDS,exon,gene,transcript	0	0	13
chr11:63662631|63672515	MARK2	+	exon-exon	CDS,UTR,exon,gene,start_codon,transcript	15	0	0
chr11:64538244|64538337	SF1	-	intron-intron	gene,transcript	9	0	0
chr11:64557696|64559582	MAP4K2	-	exon-exon	CDS,UTR,exon,gene,transcript	0	40	0
chr11:64846523|64847170	CDCA5	-	exon-exon	CDS,UTR,exon,gene,stop_codon,transcript	21	0	0
chr11:65034948|65036200	POLA2	+	exon-exon	CDS,UTR,exon,gene,stop_codon,transcript	6	0	0
chr11:65211305|65211570	NEAT1	+	exon-exon	exon,gene,transcript	0	0	21
chr11:65268042|65268112	MALAT1	+	exon-exon	exon,gene,transcript	21	0	0
chr11:65271200|65272066	MALAT1	+	exon-exon	exon,gene,transcript	21	0	0
chr11:65271377|65271568	MALAT1	+	exon-exon	exon,gene,transcript	0	0	9
chr11:65272136|65272272	MALAT1	+	exon-exon	exon,gene,transcript	0	0	9
chr11:65273229|65273273	MALAT1	+	exon-exon	exon,gene,transcript	6	0	13
chr11:67046712|67047348	ADRBK1	+	exon-exon	CDS,exon,gene,transcript	6	0	0
chr11:67047148|67048236	ADRBK1	+	exon-exon	CDS,exon,gene,transcript	12	0	0
chr11:67052549|67052607	ADRBK1	+	exon-exon	CDS,exon,gene,transcript	0	6	0
chr11:67055227|67055391	N/A	.	intergenic-intergenic	.	6	0	0
chr11:68552283|68560870	CPT1A	-	exon-exon	CDS,UTR,exon,gene,stop_codon,transcript	38	0	0
chr11:68552283|68552478	CPT1A	-	exon-exon	CDS,exon,gene,transcript	3	28	0
chr11:72525475|72528852	ATG16L2	+	exon-exon	CDS,UTR,exon,gene,start_codon,transcript	0	0	9
chr11:73418465|73429763	RAB6A	-	exon-exon	CDS,UTR,exon,gene,stop_codon,transcript	15	51	0
chr11:73418465|73431944	RAB6A	-	exon-exon	CDS,UTR,exon,gene,stop_codon,transcript	12	3	0
chr11:74042928|74043203	PGM2L1	-	exon-exon	UTR,exon,gene,transcript	6	0	0
chr11:77330651|77336863	CLNS1A	-	exon-exon	CDS,UTR,exon,gene,stop_codon,transcript	21	0	0
chr11:77336008|77336863	CLNS1A	-	exon-exon	CDS,UTR,exon,gene,stop_codon,transcript	0	37	0
chr11:77961097|77961202	GAB2	-	intron-exon	gene,transcript	0	0	9
chr11:82822155|82828239	RP11-113K21.2	-	exon-intergenic	exon,gene,transcript	24	0	4
chr11:82880281|82880397	PCF11	+	exon-exon	CDS,exon,gene,transcript	0	0	9
chr11:82984690|82991303	CCDC90B	-	exon-exon	CDS,UTR,exon,gene,start_codon,stop_codon,transcript	9	0	0
chr11:83497733|83499966	DLG2	-	exon-intron	CDS,UTR,exon,gene,transcript	6	0	0
chr11:85685751|85695016	PICALM	-	exon-exon	CDS,exon,gene,transcript	0	0	9
chr11:85692788|85707972	PICALM	-	exon-exon	CDS,exon,gene,transcript	9	0	0
chr11:85692788|85722179	PICALM	-	exon-exon	CDS,UTR,exon,gene,transcript	0	40	0
chr11:85718585|85742653	PICALM	-	exon-exon	CDS,UTR,exon,gene,start_codon,stop_codon,transcript	9	0	9
chr11:85722073|85742653	PICALM	-	exon-exon	CDS,UTR,exon,gene,start_codon,stop_codon,transcript	9	0	4
chr11:93523740|93527201	MED17	+	exon-exon	CDS,UTR,exon,gene,stop_codon,transcript	6	0	0
chr11:94219090|94224131	MRE11A	-	exon-exon	CDS,exon,gene,transcript	24	0	0
chr11:94528177|94533477	AMOTL1	+	exon-exon	CDS,exon,gene,transcript	12	0	0
chr11:102195836|102196253	BIRC3	+	exon-exon	CDS,exon,gene,transcript	15	0	0
chr11:102323096|102323199	TMEM123	-	exon-intron	UTR,exon,gene,transcript	9	0	0
chr11:102962264|102962412	DCUN1D5	-	exon-exon	CDS,UTR,exon,gene,stop_codon,transcript	0	0	13
chr11:107940823|107948967	CUL5	+	exon-exon	CDS,exon,gene,transcript	0	26	0
chr11:108350028|108361894	KDELC2	-	exon-exon	CDS,exon,gene,transcript	0	31	0
chr11:111221420|111221629	N/A	.	intergenic-intergenic	.	12	0	0
chr11:114041466|114041778	ZBTB16	+	intron-intron	gene,transcript	0	26	0
chr11:116766969|116798096	SIK3	-	exon-exon	CDS,UTR,exon,gene,start_codon,transcript	0	57	0
chr11:116966119|116966169	SIK3	-	intron-intron	gene,transcript	0	0	9
chr11:118422501|118423050	IFT46	-	exon-exon	CDS,exon,gene,transcript	12	0	0
chr11:118461943|118463571	ARCN1	+	intron-exon	CDS,exon,gene,transcript	6	0	0
chr11:118629483|118634015	DDX6	-	exon-exon	CDS,exon,gene,transcript	12	0	0
chr11:118650341|118651893	DDX6	-	exon-exon	CDS,exon,gene,transcript	6	0	0
chr11:119144578|119145663	CBL	+	exon-exon	CDS,exon,gene,transcript	0	65	0
chr11:119144578|119156276	CBL	+	exon-exon	CDS,exon,gene,transcript	18	0	0
chr11:120916383|120924441	TBCEL	+	exon-exon	CDS,UTR,exon,gene,start_codon,stop_codon,transcript	12	0	0
chr11:121360395|121360666	SORL1	+	intron-intron	gene,transcript	0	0	13
chr11:121379732|121379878	SORL1	+	intron-intron	gene,transcript	0	0	9
chr11:121454180|121454287	SORL1	+	exon-exon	CDS,exon,gene,transcript	0	0	9
chr11:124517261|124518071	SIAE	-	exon-exon	CDS,exon,gene,transcript	35	45	0
chr11:126141458|126142894	FOXRED1	+	exon-exon	CDS,UTR,exon,gene,transcript	24	0	0
chr11:128354718|128360471	ETS1	-	exon-exon	CDS,UTR,exon,gene,transcript	21	0	0
chr11:128628010|128642880	FLI1	+	exon-exon	CDS,UTR,exon,gene,start_codon,stop_codon,transcript	21	0	0
chr11:128628010|128651918	FLI1	+	exon-exon	CDS,UTR,exon,gene,start_codon,stop_codon,transcript	3	0	30
chr11:128628010|128638167	FLI1	+	exon-exon	CDS,UTR,exon,gene,start_codon,stop_codon,transcript	6	0	0
chr11:128993341|128994789	ARHGAP32	-	exon-exon	CDS,exon,gene,transcript	18	0	0
chr11:129979324|129980556	APLP2	+	exon-exon	CDS,UTR,exon,gene,start_codon,transcript	0	40	0
chr11:134048577|134048670	NCAPD3	-	exon-intron	CDS,UTR,exon,gene,transcript	0	0	9
chr12:459787|475270	KDM5A	-	exon-exon	CDS,exon,gene,transcript	9	0	0
chr12:1136914|1137738	ERC1	+	exon-exon	CDS,UTR,exon,gene,start_codon,transcript	12	0	0
chr12:2929252|2930958	ITFG2	+	exon-exon	CDS,UTR,exon,gene,start_codon,stop_codon,transcript	9	0	0
chr12:3242771|3242836	TSPAN9	+	intron-intron	gene,transcript	0	0	17
chr12:6657591|6657991	IFFO1	-	exon-exon	CDS,UTR,exon,gene,transcript	0	77	0
chr12:7069556|7070099	PTPN6	+	exon-exon	CDS,UTR,exon,gene,stop_codon,transcript	0	0	9
chr12:9096001|9096506	M6PR	-	exon-exon	CDS,UTR,exon,gene,transcript	12	0	0
chr12:9462935|9464427	RP11-22B23.1	+	exon-exon	exon,gene,transcript	0	0	26
chr12:9465213|9465625	RP11-22B23.1	+	exon-exon	exon,gene,transcript	6	0	0
chr12:12672796|12674397	DUSP16	-	exon-exon	CDS,UTR,exon,gene,start_codon,transcript	0	0	21
chr12:12788711|12788908	CREBL2	+	exon-exon	CDS,exon,gene,transcript	6	0	0
chr12:15103466|15114488	ARHGDIB	-	exon-exon	CDS,UTR,exon,gene,start_codon,transcript	0	48	0
chr12:22800275|22800436	ETNK1	+	intron-intron	gene,transcript	9	0	0
chr12:25214526|25222365	LRMP	+	exon-exon	CDS,UTR,exon,gene,start_codon,transcript	6	0	0
chr12:25232178|25236427	LRMP	+	exon-exon	CDS,UTR,exon,gene,start_codon,stop_codon,transcript	12	0	0
chr12:26864106|26869175	ITPR2	-	exon-exon	CDS,UTR,exon,gene,transcript	6	0	0
chr12:26875330|26878698	ITPR2	-	exon-exon	CDS,UTR,exon,gene,stop_codon,transcript	6	0	0
chr12:27075549|27081838	ASUN	-	exon-exon	CDS,UTR,exon,gene,start_codon,transcript	12	0	0
chr12:27867713|27877119	MRPS35	+	exon-exon	CDS,UTR,exon,gene,stop_codon,transcript	9	0	0
chr12:28408514|28412375	CCDC91	+	exon-exon	CDS,UTR,exon,gene,start_codon,transcript	9	0	0
chr12:28408514|28460682	CCDC91	+	exon-exon	CDS,UTR,exon,gene,start_codon,stop_codon,transcript	6	0	0
chr12:32760891|32764217	FGD4	+	exon-exon	CDS,UTR,exon,gene,transcript	0	0	13
chr12:32772632|32778002	FGD4	+	exon-exon	CDS,UTR,exon,gene,stop_codon,transcript	0	0	17
chr12:42604157|42604482	YAF2	-	exon-exon	CDS,UTR,exon,gene,stop_codon,transcript	0	0	17
chr12:46622936|46624417	SLC38A1	-	exon-intron	CDS,exon,gene,transcript	12	0	0
chr12:49491349|49491888	LMBR1L	-	exon-exon	CDS,UTR,exon,gene,stop_codon,transcript	6	0	0
chr12:50398018|50410502	RACGAP1	-	exon-exon	CDS,UTR,exon,gene,start_codon,stop_codon,transcript	12	0	0
chr12:50398180|50398506	RACGAP1	-	intron-intron	gene,transcript	6	0	0
chr12:50821545|50822873	LARP4	+	exon-exon	CDS,UTR,exon,gene,start_codon,transcript	21	0	0
chr12:51449618|51450285	LETMD1	+	exon-exon	CDS,UTR,exon,gene,stop_codon,transcript	0	20	0
chr12:53670404|53671011	ESPL1	+	exon-exon	CDS,UTR,exon,gene,transcript	15	0	0
chr12:54066378|54066429	ATP5G2	-	exon-exon	CDS,UTR,exon,gene,start_codon,transcript	6	0	0
chr12:56742313|56743420	STAT2	-	exon-exon	CDS,UTR,exon,gene,stop_codon,transcript	15	0	0
chr12:56824665|56826308	TIMELESS	-	exon-exon	CDS,exon,gene,transcript	35	77	0
chr12:57135219|57137907	PRIM1	-	exon-exon	CDS,UTR,exon,gene,transcript	0	31	0
chr12:57463017|57466695	TMEM194A	-	exon-exon	CDS,UTR,exon,gene,stop_codon,transcript	0	0	13
chr12:58340778|58347472	XRCC6BP1	+	exon-exon	CDS,UTR,exon,gene,transcript	0	0	9
chr12:62070519|62070588	N/A	.	intergenic-intergenic	.	0	0	17
chr12:64878083|64879797	TBK1	+	exon-exon	CDS,exon,gene,transcript	0	48	0
chr12:66597491|66605377	IRAK3	+	exon-exon	CDS,exon,gene,transcript	0	6	0
chr12:69128488|69136223	NUP107	+	exon-exon	CDS,UTR,exon,gene,transcript	12	0	0
chr12:69742257|69747067	LYZ	+	exon-exon	CDS,UTR,exon,gene,stop_codon,transcript	0	48	0
chr12:70636447|70636553	RP11-611E13.2	-	exon-exon	exon,gene,transcript	29	0	0
chr12:72050665|72054207	ZFC3H1	-	exon-exon	CDS,exon,gene,transcript	6	0	0
chr12:76476907|76477009	NAP1L1	-	intron-intron	gene,transcript	3	43	0
chr12:80703399|80703550	OTOGL	+	intron-intron	gene,transcript	0	0	9
chr12:90021455|90024422	ATP2B1	-	exon-exon	CDS,exon,gene,transcript	9	0	0
chr12:90035935|90049884	ATP2B1	-	exon-exon	CDS,UTR,exon,gene,start_codon,transcript	6	0	0
chr12:91349302|91349374	N/A	.	intergenic-intergenic	.	0	0	13
chr12:94721981|94735290	CCDC41	-	exon-intron	CDS,UTR,exon,gene,stop_codon,transcript	15	0	0
chr12:100489445|100497729	UHRF1BP1L	-	exon-exon	CDS,UTR,exon,gene,transcript	12	0	0
chr12:102301964|102308010	DRAM1	+	exon-exon	CDS,UTR,exon,gene,stop_codon,transcript	0	51	9
chr12:102542008|102559661	PARPBP	+	exon-exon	CDS,UTR,exon,gene,start_codon,stop_codon,transcript	12	0	0
chr12:105122332|105122404	CHST11	+	intron-intron	gene,transcript	0	0	39
chr12:105587290|105587495	APPL2	-	intron-intron	gene,transcript	6	0	0
chr12:106638888|106639311	CKAP4	-	intron-intron	gene,transcript	0	0	13
chr12:109016832|109016947	SELPLG	-	exon-exon	CDS,UTR,exon,gene,stop_codon,transcript	0	23	0
chr12:109046048|109048186	CORO1C	-	exon-exon	CDS,UTR,exon,gene,stop_codon,transcript	53	162	0
chr12:109072048|109113453	CORO1C	-	exon-intron	CDS,UTR,exon,gene,start_codon,transcript	0	0	9
chr12:110345331|110349040	TCHP	+	exon-exon	CDS,exon,gene,transcript	9	0	0
chr12:110910883|110927976	FAM216A	+	exon-exon	CDS,UTR,exon,gene,stop_codon,transcript	0	17	0
chr12:110922883|110925748	FAM216A	+	exon-exon	CDS,UTR,exon,gene,stop_codon,transcript	0	48	0
chr12:110941611|110944498	RAD9B	+	exon-exon	CDS,UTR,exon,gene,start_codon,transcript	0	0	9
chr12:111951161|111957880	ATXN2	-	exon-exon	CDS,exon,gene,transcript	6	0	0
chr12:111991962|111993723	ATXN2	-	exon-exon	CDS,UTR,exon,gene,start_codon,transcript	18	0	0
chr12:116434281|116435035	MED13L	-	exon-exon	CDS,exon,gene,transcript	12	0	0
chr12:116442785|116442856	MED13L	-	intron-intron	gene,transcript	0	0	17
chr12:116647118|116647245	MED13L	-	intron-intron	gene,transcript	0	0	9
chr12:116668238|116675510	MED13L	-	intron-exon	CDS,exon,gene,transcript	0	0	13
chr12:116668338|116675510	MED13L	-	intron-exon	CDS,exon,gene,transcript	18	0	17
chr12:116668338|116678267	MED13L	-	intron-intron	CDS,exon,gene,transcript	21	0	0
chr12:116675273|116675510	MED13L	-	exon-exon	CDS,exon,gene,transcript	6	0	0
chr12:120755071|120755342	N/A	.	intergenic-intergenic	.	0	31	0
chr12:121154726|121157906	UNC119B	+	exon-exon	CDS,UTR,exon,gene,stop_codon,transcript	15	0	0
chr12:122468606|122481959	BCL7A	+	exon-exon	CDS,exon,gene,transcript	29	0	0
chr12:122468606|122473333	BCL7A	+	exon-exon	CDS,exon,gene,transcript	6	0	0
chr12:122812494|122817690	CLIP1	-	exon-exon	CDS,exon,gene,transcript	9	0	0
chr12:122995656|122999774	RSRC2	-	exon-exon	CDS,UTR,exon,gene,transcript	6	0	0
chr12:123782562|123782718	SBNO1	-	exon-exon	CDS,exon,gene,transcript	0	0	9
chr12:124071294|124074996	TMED2	+	exon-exon	CDS,UTR,exon,gene,start_codon,transcript	9	0	0
chr12:124218473|124221818	ATP6V0A2	+	exon-exon	CDS,exon,gene,transcript	12	0	0
chr12:124911168|124934413	NCOR2	-	exon-exon	CDS,UTR,exon,gene,start_codon,transcript	9	0	0
chr12:125436944|125438757	DHX37	-	exon-exon	CDS,exon,gene,transcript	24	0	0
chr12:125451339|125451764	DHX37	-	exon-exon	CDS,UTR,exon,gene,transcript	18	0	0
chr12:129299320|129299615	SLC15A4	-	exon-exon	CDS,UTR,exon,gene,transcript	0	0	21
chr12:129373184|129411699	GLT1D1	+	exon-exon	CDS,UTR,exon,gene,start_codon,stop_codon,transcript	0	0	13
chr12:132237668|132241189	SFSWAP	+	exon-exon	CDS,UTR,exon,gene,transcript	15	0	0
chr12:132402062|132402140	ULK1	+	exon-intron	CDS,exon,gene,transcript	0	0	9
chr12:132489622|132491422	EP400	+	exon-exon	CDS,exon,gene,transcript	18	0	0
chr12:132609080|132609271	EP400NL	+	intron-intron	gene,transcript	0	0	17
chr13:20632715|20641530	ZMYM2	+	exon-exon	CDS,UTR,exon,gene,stop_codon,transcript	0	0	9
chr13:20638591|20641530	ZMYM2	+	exon-exon	CDS,exon,gene,transcript	12	0	0
chr13:21361104|21362755	XPO4	-	exon-exon	CDS,exon,gene,transcript	0	79	0
chr13:21742127|21742538	SKA3	-	exon-exon	CDS,UTR,exon,gene,transcript	12	0	0
chr13:21957059|21977005	ZDHHC20	-	exon-exon	CDS,exon,gene,transcript	12	0	0
chr13:28141777|28155940	LNX2	-	exon-exon	CDS,UTR,exon,gene,start_codon,transcript	0	60	0
chr13:28844838|28855516	PAN3	+	exon-exon	CDS,exon,gene,transcript	15	0	0
chr13:30510771|30510988	LINC00544	+	exon-intron	exon,gene,transcript	0	0	9
chr13:33091994|33101669	N4BP2L2	-	exon-exon	CDS,UTR,exon,gene,start_codon,transcript	29	0	34
chr13:37614542|37625720	SUPT20H	-	exon-exon	CDS,UTR,exon,gene,start_codon,transcript	12	0	0
chr13:41571135|41571192	ELF1	-	intron-intron	gene,transcript	15	0	0
chr13:41808026|41837620	MTRF1	-	exon-exon	CDS,UTR,exon,gene,start_codon,transcript	0	0	9
chr13:42044680|42044825	RGCC	+	exon-exon	UTR,exon,gene,transcript	0	0	9
chr13:42439872|42442613	VWA8	-	exon-exon	CDS,exon,gene,transcript	15	0	0
chr13:43528084|43544806	EPSTI1	-	exon-exon	CDS,UTR,exon,gene,stop_codon,transcript	6	0	0
chr13:46090278|46099186	COG3	+	exon-exon	CDS,exon,gene,transcript	24	0	0
chr13:46559798|46563115	ZC3H13	-	exon-exon	CDS,exon,gene,transcript	6	0	0
chr13:46728940|46730705	LCP1	-	exon-exon	CDS,exon,gene,transcript	0	0	9
chr13:50025689|50026045	SETDB2	+	exon-exon	CDS,UTR,exon,gene,start_codon,transcript	0	0	9
chr13:50054355|50057699	SETDB2	+	exon-exon	CDS,exon,gene,transcript	12	0	0
chr13:50140754|50141436	RCBTB1	-	exon-exon	CDS,UTR,exon,gene,start_codon,transcript	0	0	17
chr13:50280234|50280508	KPNA3	-	exon-exon	CDS,exon,gene,transcript	0	26	0
chr13:50285027|50299637	KPNA3	-	exon-exon	CDS,exon,gene,transcript	9	0	0
chr13:50655755|50656296	DLEU2	-	intron-intron	exon,gene,transcript	6	0	0
chr13:51501543|51523641	RNASEH2B	+	exon-exon	CDS,exon,gene,transcript	6	0	26
chr13:75900333|75923438	TBC1D4	-	exon-exon	CDS,UTR,exon,gene,transcript	6	0	0
chr13:77791975|77818086	MYCBP2	-	exon-exon	CDS,UTR,exon,gene,transcript	9	0	0
chr13:78293667|78327493	SLAIN1	+	exon-exon	CDS,UTR,exon,gene,start_codon,transcript	0	0	9
chr13:79896484|79940905	RBM26	-	exon-exon	CDS,exon,gene,transcript	12	0	0
chr13:79940777|79940857	RBM26	-	exon-exon	CDS,exon,gene,transcript	6	0	0
chr13:96375496|96377506	DNAJC3	+	exon-exon	CDS,exon,gene,transcript	0	0	30
chr13:100779275|100779340	PCCA	+	intron-intron	gene,transcript	9	0	0
chr13:100909849|100925600	PCCA	+	exon-exon	CDS,exon,gene,transcript	15	31	0
chr13:101039023|101101559	PCCA	+	intron-exon	CDS,exon,gene,transcript	0	77	0
chr13:110076476|110076585	N/A	.	intergenic-intergenic	.	0	0	13
chr13:110076476|110076555	N/A	.	intergenic-intergenic	.	12	0	26
chr13:111870083|111896595	ARHGEF7	+	exon-exon	CDS,UTR,exon,gene,start_codon,transcript	0	0	17
chr13:113845186|113854830	PCID2	-	exon-exon	CDS,exon,gene,transcript	15	0	0
chr13:113960800|113964177	LAMP1	+	exon-exon	CDS,exon,gene,transcript	0	6	0
chr14:20811283|20811436	RPPH1	-	exon-exon	exon,gene,transcript	41	57	0
chr14:20811288|20811436	RPPH1	-	exon-exon	exon,gene,transcript	9	6	0
chr14:20811306|20811436	RPPH1	-	exon-exon	exon,gene,transcript	38	105	34
chr14:20811405|20811492	RPPH1	-	exon-exon	exon,gene,transcript	0	23	4
chr14:20811405|20811554	RPPH1	-	exon-exon	exon,gene,transcript	0	241	4
chr14:20811437|20811534	RPPH1	-	exon-exon	exon,gene,transcript	106	488	26
chr14:20811437|20811559	RPPH1	-	exon-exon	exon,gene,transcript	41	0	9
chr14:20811437|20811492	RPPH1	-	exon-exon	exon,gene,transcript	21	136	9
chr14:20811493|20811554	RPPH1	-	exon-exon	exon,gene,transcript	133	321	26
chr14:20811493|20811559	RPPH1	-	exon-exon	exon,gene,transcript	0	6	0
chr14:20924073|20925019	APEX1	+	exon-exon	CDS,UTR,exon,gene,stop_codon,transcript	15	0	0
chr14:21679565|21679685	HNRNPC	-	exon-exon	CDS,UTR,exon,gene,transcript	6	0	0
chr14:21825356|21829372	SUPT16H	-	exon-exon	CDS,exon,gene,transcript	6	0	0
chr14:21971316|21972024	METTL3	-	exon-exon	CDS,UTR,exon,gene,stop_codon,transcript	6	128	0
chr14:23282109|23282649	SLC7A7	-	exon-exon	CDS,UTR,exon,gene,start_codon,transcript	15	0	0
chr14:23282109|23284660	SLC7A7	-	exon-exon	CDS,UTR,exon,gene,start_codon,transcript	6	0	0
chr14:23378692|23380612	RBM23	-	exon-exon	CDS,UTR,exon,gene,start_codon,transcript	41	0	17
chr14:31185130|31204064	SCFD1	+	exon-exon	CDS,UTR,exon,gene,transcript	15	23	0
chr14:31404369|31425448	STRN3	-	exon-exon	CDS,UTR,exon,gene,transcript	0	0	13
chr14:31602444|31602881	HECTD1	-	exon-exon	CDS,exon,gene,transcript	6	0	0
chr14:32559708|32563592	ARHGAP5	+	exon-exon	CDS,UTR,exon,gene,start_codon,transcript	15	0	0
chr14:35036892|35037219	SNX6	-	exon-exon	CDS,UTR,exon,gene,transcript	0	9	0
chr14:35231275|35231334	BAZ1A	-	exon-exon	CDS,exon,gene,transcript	0	0	13
chr14:35871840|35872396	NFKBIA	-	exon-exon	CDS,UTR,exon,gene,transcript	0	43	0
chr14:39648295|39648666	PNN	+	exon-exon	CDS,UTR,exon,gene,transcript	9	0	0
chr14:45564424|45566208	PRPF39	+	exon-exon	CDS,UTR,exon,gene,start_codon,stop_codon,transcript	15	0	0
chr14:45587231|45599993	FKBP3	-	exon-exon	CDS,UTR,exon,gene,transcript	12	0	0
chr14:45701993|45705147	MIS18BP1	-	exon-exon	CDS,exon,gene,transcript	21	0	0
chr14:50130033|50136316	POLE2	-	exon-exon	CDS,exon,gene,transcript	15	0	0
chr14:50269171|50272851	NEMF	-	exon-exon	CDS,exon,gene,transcript	0	0	9
chr14:50942846|50949134	MAP4K5	-	exon-exon	CDS,UTR,exon,gene,stop_codon,transcript	0	37	0
chr14:51208300|51211083	NIN	-	exon-exon	CDS,exon,gene,transcript	21	0	0
chr14:53145152|53150625	ERO1L	-	exon-exon	CDS,exon,gene,transcript	24	0	0
chr14:53174430|53174754	PSMC6	+	intron-intron	gene,transcript	12	0	0
chr14:55604146|55604407	LGALS3	+	exon-exon	exon,gene,transcript	0	0	9
chr14:55647931|55650471	DLGAP5	-	exon-exon	CDS,UTR,exon,gene,transcript	0	0	9
chr14:55739945|55740047	FBXO34	+	intron-intron	gene,transcript	6	0	0
chr14:56746394|56757174	PELI2	+	exon-exon	CDS,UTR,exon,gene,transcript	0	6	0
chr14:59730182|59758024	DAAM1	+	exon-exon	CDS,UTR,exon,gene,start_codon,transcript	9	0	0
chr14:68228083|68229536	ZFYVE26	-	exon-exon	CDS,UTR,exon,gene,start_codon,transcript	18	0	0
chr14:69376035|69376106	ACTN1	-	exon-exon	CDS,exon,gene,transcript	0	0	17
chr14:70079267|70079376	KIAA0247	+	intron-intron	gene,transcript	6	0	0
chr14:70099534|70099870	KIAA0247	+	intron-intron	gene,transcript	0	0	13
chr14:70177904|70177957	KIAA0247	+	exon-exon	UTR,exon,gene,transcript	0	0	17
chr14:70234855|70235968	SRSF5	+	exon-exon	CDS,UTR,exon,gene,start_codon,stop_codon,transcript	9	0	0
chr14:70236228|70236759	SRSF5	+	exon-exon	CDS,UTR,exon,gene,stop_codon,transcript	18	0	0
chr14:70633356|70635201	SLC8A3	-	exon-exon	CDS,UTR,exon,gene,start_codon,transcript	0	9	0
chr14:73588294|73588434	N/A	.	intergenic-intergenic	.	6	0	0
chr14:73614503|73614802	PSEN1	+	exon-exon	CDS,UTR,exon,gene,start_codon,transcript	0	0	9
chr14:73673127|73673180	PSEN1	+	exon-exon	CDS,exon,gene,transcript	0	0	13
chr14:73789838|73822474	NUMB	-	exon-exon	CDS,UTR,exon,gene,start_codon,transcript	0	57	0
chr14:74551678|74551959	LIN52	+	exon-exon	CDS,exon,gene,transcript	15	0	0
chr14:75139534|75143455	AREL1	-	exon-exon	CDS,UTR,exon,gene,stop_codon,transcript	21	0	0
chr14:75576388|75577074	NEK9	-	exon-exon	CDS,exon,gene,transcript	21	0	0
chr14:76366021|76366067	TTLL5	+	intron-intron	gene,transcript	21	0	0
chr14:77972644|77972695	SPTLC2	-	exon-exon	UTR,exon,gene,transcript	6	0	0
chr14:89628045|89629313	FOXN3	-	exon-exon	CDS,UTR,exon,gene,stop_codon,transcript	15	3	21
chr14:91247082|91252672	TTC7B	-	exon-exon	CDS,UTR,exon,gene,transcript	0	6	0
chr14:91947920|91957146	SMEK1	-	exon-exon	CDS,exon,gene,transcript	6	0	0
chr14:93118616|93118705	RIN3	+	exon-exon	CDS,UTR,exon,gene,transcript	0	43	0
chr14:95898416|95942172	SYNE3	-	exon-exon	CDS,UTR,exon,gene,start_codon,stop_codon,transcript	6	0	0
chr14:97299804|97327072	VRK1	+	exon-exon	CDS,UTR,exon,gene,start_codon,transcript	65	6	13
chr14:97319168|97327072	VRK1	+	exon-exon	CDS,exon,gene,transcript	9	0	0
chr14:99924616|99932150	SETD3	-	exon-exon	CDS,UTR,exon,gene,start_codon,stop_codon,transcript	18	3	0
chr14:100595900|100596021	EVL	+	exon-exon	CDS,UTR,exon,gene,transcript	9	0	0
chr14:103352526|103363738	TRAF3	+	exon-exon	CDS,UTR,exon,gene,transcript	6	0	0
chr14:103805103|103805203	EIF5	+	exon-exon	CDS,exon,gene,transcript	0	0	9
chr14:104219337|104220581	PPP1R13B	-	exon-exon	CDS,UTR,exon,gene,transcript	9	0	0
chr14:105685335|105707751	BRF1	-	exon-exon	CDS,UTR,exon,gene,start_codon,transcript	6	0	0
chr14:105718844|105739231	BRF1	-	exon-exon	CDS,UTR,exon,gene,start_codon,stop_codon,transcript	0	45	0
chr14:105995720|105995914	TMEM121	+	exon-exon	CDS,exon,gene,transcript	0	11	0
chr14:106318250|106321061	IGHM	-	intergenic-exon	CDS,UTR,exon,gene,transcript	6	0	0
chr14:106321062|106321244	IGHM	-	exon-exon	CDS,exon,gene,transcript	27	0	0
chr14:106321267|106321744	IGHM	-	exon-exon	CDS,exon,gene,transcript	12	0	0
chr14:106321602|106321669	IGHM	-	exon-exon	CDS,exon,gene,transcript	6	0	0
chr14:106321620|106321709	IGHM	-	exon-exon	CDS,exon,gene,transcript	6	0	0
chr14:106322114|106322230	IGHM	-	exon-exon	CDS,exon,gene,transcript	18	0	0
chr15:25936862|25947247	ATP10A	-	exon-exon	CDS,UTR,exon,gene,transcript	0	6	0
chr15:28491027|28518150	HERC2	-	exon-exon	CDS,UTR,exon,gene,transcript	9	0	0
chr15:31629012|31629079	KLF13	+	intron-intron	gene,transcript	0	0	13
chr15:31645078|31645307	KLF13	+	intron-intron	gene,transcript	6	0	0
chr15:32815230|32825569	RP11-632K20.7	-	exon-exon	exon,gene,transcript	18	0	0
chr15:32819014|32825569	RP11-632K20.7	-	exon-exon	exon,gene,transcript	29	77	4
chr15:34542499|34543258	SLC12A6	-	exon-exon	CDS,exon,gene,transcript	0	0	9
chr15:35240493|35245121	AQR	-	exon-exon	CDS,exon,gene,transcript	9	0	0
chr15:41643186|41669502	NUSAP1	+	exon-exon	CDS,UTR,exon,gene,transcript	0	51	0
chr15:41961026|41962156	MGA	+	exon-exon	CDS,UTR,exon,gene,start_codon,transcript	6	0	0
chr15:41988273|41991357	MGA	+	exon-exon	CDS,exon,gene,transcript	12	0	0
chr15:42804031|42807552	SNAP23	+	exon-exon	CDS,UTR,exon,gene,start_codon,stop_codon,transcript	0	51	0
chr15:42851537|42856055	HAUS2	+	exon-exon	CDS,UTR,exon,gene,stop_codon,transcript	0	0	17
chr15:42943214|42944790	STARD9	+	exon-exon	CDS,exon,gene,transcript	0	0	21
chr15:43120126|43164956	TTBK2	-	exon-exon	CDS,exon,gene,transcript	6	3	0
chr15:43163643|43170882	TTBK2	-	intron-exon	CDS,UTR,exon,gene,start_codon,transcript	0	17	0
chr15:43670045|43675702	TUBGCP4	+	exon-exon	CDS,UTR,exon,gene,start_codon,transcript	0	9	0
chr15:44615163|44630515	CASC4	+	exon-exon	CDS,UTR,exon,gene,stop_codon,transcript	6	0	0
chr15:44861596|44862856	SPG11	-	exon-exon	CDS,exon,gene,transcript	9	0	0
chr15:45009907|45009989	B2M	+	exon-exon	UTR,exon,gene,transcript	12	0	0
chr15:48713755|48714265	FBN1	-	exon-exon	CDS,UTR,exon,gene,transcript	0	0	9
chr15:50294350|50339661	ATP8B4	-	exon-exon	CDS,UTR,exon,gene,stop_codon,transcript	0	0	17
chr15:50330965|50366382	ATP8B4	-	exon-exon	CDS,exon,gene,transcript	0	0	13
chr15:50875286|50884823	TRPM7	-	exon-exon	CDS,exon,gene,transcript	0	0	9
chr15:50929619|50941082	TRPM7	-	exon-exon	CDS,exon,gene,transcript	15	0	0
chr15:52638558|52646211	MYO5A	-	exon-exon	CDS,exon,gene,transcript	6	0	0
chr15:52725372|52726564	MYO5A	-	exon-intron	CDS,exon,gene,transcript	9	0	0
chr15:52839898|52840133	ARPP19	-	exon-exon	UTR,exon,gene,transcript	9	0	0
chr15:55516087|55527154	RAB27A	-	exon-exon	CDS,UTR,exon,gene,start_codon,transcript	0	28	0
chr15:56944557|56944624	ZNF280D	-	intron-intron	gene,transcript	6	0	0
chr15:58913670|58936177	ADAM10	-	exon-exon	CDS,UTR,exon,gene,transcript	9	0	0
chr15:60734615|60737990	NARG2	-	exon-intron	CDS,UTR,exon,gene,transcript	68	0	0
chr15:62219290|62223458	VPS13C	-	exon-exon	CDS,exon,gene,transcript	0	0	13
chr15:62299507|62306191	VPS13C	-	exon-exon	CDS,exon,gene,transcript	18	0	0
chr15:62312678|62340013	VPS13C	-	exon-intron	CDS,exon,gene,transcript	12	0	0
chr15:62312678|62336454	VPS13C	-	exon-exon	CDS,exon,gene,transcript	0	0	60
chr15:62315610|62327251	VPS13C	-	exon-exon	CDS,exon,gene,transcript	9	0	0
chr15:64410316|64411053	SNX1	+	exon-exon	CDS,UTR,exon,gene,stop_codon,transcript	0	74	0
chr15:64791492|64792365	ZNF609	+	exon-exon	CDS,UTR,exon,gene,start_codon,transcript	32	0	0
chr15:65771218|65773953	DPP8	-	exon-exon	CDS,exon,gene,transcript	0	0	13
chr15:65992882|65994228	DENND4A	-	exon-exon	CDS,exon,gene,transcript	9	0	0
chr15:66006937|66006998	DENND4A	-	intron-intron	gene,transcript	18	0	0
chr15:70347083|70347209	TLE3	-	exon-exon	exon,gene,transcript	0	0	17
chr15:70361394|70361571	TLE3	-	intron-intron	gene,transcript	0	0	13
chr15:72154841|72180457	MYO9A	-	exon-exon	CDS,exon,gene,transcript	9	0	0
chr15:72190368|72190535	MYO9A	-	exon-exon	CDS,exon,gene,transcript	0	0	9
chr15:72501153|72501209	PKM	-	exon-exon	CDS,UTR,exon,gene,transcript	18	0	0
chr15:72501176|72501232	PKM	-	exon-exon	CDS,UTR,exon,gene,transcript	0	26	0
chr15:72789132|72848248	ARIH1	+	exon-exon	CDS,UTR,exon,gene,stop_codon,transcript	12	0	0
chr15:72810408|72848248	ARIH1	+	exon-exon	CDS,UTR,exon,gene,stop_codon,transcript	6	0	0
chr15:72810408|72853890	ARIH1	+	exon-exon	CDS,UTR,exon,gene,stop_codon,transcript	0	43	0
chr15:74590484|74590713	CCDC33	+	intron-intron	gene,transcript	9	0	0
chr15:74865203|74865545	ARID3B	+	exon-exon	CDS,exon,gene,transcript	0	0	9
chr15:74963796|74967483	EDC3	-	exon-exon	CDS,UTR,exon,gene,start_codon,transcript	12	0	0
chr15:74988221|74988302	EDC3	-	exon-exon	UTR,exon,gene,transcript	0	17	0
chr15:75091746|75091826	CSK	+	exon-exon	CDS,exon,gene,transcript	6	0	0
chr15:75506373|75506482	N/A	.	intergenic-intergenic	.	0	0	9
chr15:76152219|76165909	UBE2Q2	+	exon-exon	CDS,exon,gene,transcript	6	0	0
chr15:76165769|76165909	UBE2Q2	+	exon-exon	CDS,exon,gene,transcript	12	0	0
chr15:76576098|76585041	ETFA	-	exon-exon	CDS,UTR,exon,gene,stop_codon,transcript	6	0	0
chr15:77020936|77025725	SCAPER	-	exon-exon	CDS,UTR,exon,gene,transcript	0	9	0
chr15:77046149|77067458	SCAPER	-	exon-exon	CDS,UTR,exon,gene,transcript	15	0	0
chr15:77339074|77344801	TSPAN3	-	exon-exon	CDS,UTR,exon,gene,start_codon,stop_codon,transcript	6	0	0
chr15:77713151|77713209	HMG20A	+	exon-exon	UTR,exon,gene,transcript	12	0	0
chr15:78837211|78838106	PSMA4	+	exon-exon	CDS,exon,gene,transcript	18	0	0
chr15:80390758|80415142	ZFAND6	+	exon-exon	CDS,UTR,exon,gene,start_codon,transcript	0	68	0
chr15:80412670|80415142	ZFAND6	+	exon-exon	CDS,UTR,exon,gene,start_codon,transcript	6	0	4
chr15:81271272|81274523	MESDC2	-	exon-exon	CDS,UTR,exon,gene,stop_codon,transcript	41	0	0
chr15:83819967|83832827	HDGFRP3	-	exon-exon	CDS,UTR,exon,gene,transcript	29	0	0
chr15:85641242|85643429	PDE8A	+	exon-exon	CDS,UTR,exon,gene,transcript	6	0	0
chr15:85643246|85656678	PDE8A	+	exon-exon	CDS,UTR,exon,gene,transcript	0	0	17
chr15:85657104|85658718	PDE8A	+	exon-exon	CDS,UTR,exon,gene,transcript	6	0	0
chr15:90760671|90764997	SEMA4B	+	exon-exon	CDS,UTR,exon,gene,start_codon,stop_codon,transcript	27	0	0
chr15:90982564|90986710	IQGAP1	+	exon-exon	CDS,exon,gene,transcript	18	0	4
chr15:90984738|90986710	IQGAP1	+	exon-exon	CDS,exon,gene,transcript	9	0	0
chr15:91029262|91030814	IQGAP1	+	exon-exon	CDS,exon,gene,transcript	24	0	0
chr15:93480748|93482948	CHD2	+	exon-exon	CDS,exon,gene,transcript	6	0	0
chr15:93540187|93541851	CHD2	+	exon-exon	CDS,UTR,exon,gene,transcript	12	0	0
chr15:93543742|93552553	CHD2	+	exon-exon	CDS,UTR,exon,gene,transcript	12	0	0
chr15:94841430|94841959	MCTP2	+	exon-exon	CDS,UTR,exon,gene,start_codon,transcript	0	17	9
chr15:94847150|94848651	MCTP2	+	intron-intron	gene,transcript	41	0	0
chr15:94899366|94928754	MCTP2	+	exon-exon	CDS,UTR,exon,gene,start_codon,stop_codon,transcript	0	26	0
chr15:94983405|94986189	MCTP2	+	exon-exon	CDS,UTR,exon,gene,transcript	35	0	0
chr15:100645331|100645426	ADAMTS17	-	intron-intron	gene,transcript	0	0	9
chr16:347056|348251	AXIN1	-	exon-exon	CDS,exon,gene,transcript	12	0	0
chr16:424005|427848	TMEM8A	-	exon-exon	CDS,UTR,exon,gene,start_codon,transcript	18	0	0
chr16:1797030|1798721	MAPK8IP3	+	exon-exon	CDS,UTR,exon,gene,transcript	6	40	0
chr16:2138074|2138185	TSC2	+	exon-intron	CDS,UTR,exon,gene,transcript	0	0	17
chr16:3900298|3901010	CREBBP	-	exon-exon	CDS,exon,gene,transcript	12	0	0
chr16:10527382|10534319	ATF7IP2	+	exon-exon	CDS,exon,gene,transcript	9	0	0
chr16:11940358|11940700	RSL1D1	-	exon-exon	CDS,UTR,exon,gene,transcript	9	0	0
chr16:12142229|12146079	SNX29	+	exon-exon	CDS,UTR,exon,gene,transcript	9	0	0
chr16:12626585|12626653	SNX29	+	intron-intron	gene,transcript	0	0	13
chr16:15789765|15790717	NDE1	+	exon-exon	CDS,exon,gene,transcript	9	0	0
chr16:16101673|16110478	ABCC1	+	exon-exon	CDS,exon,gene,transcript	12	0	0
chr16:16101673|16130460	ABCC1	+	exon-exon	CDS,exon,gene,transcript	18	0	0
chr16:16101673|16162159	ABCC1	+	exon-exon	CDS,exon,gene,transcript	24	0	0
chr16:16215832|16219768	ABCC1	+	exon-exon	CDS,exon,gene,transcript	0	14	0
chr16:17292069|17294511	XYLT1	-	exon-exon	CDS,exon,gene,transcript	0	0	9
chr16:18839353|18845760	SMG1	-	exon-exon	CDS,exon,gene,transcript	18	0	0
chr16:18852887|18856973	SMG1	-	exon-exon	CDS,exon,gene,transcript	12	0	0
chr16:20740552|20740875	ACSM3	+	intron-intron	gene,transcript	6	0	0
chr16:21809071|21812158	RRN3P1	-	exon-exon	exon,gene,transcript	6	0	0
chr16:23999829|24046868	PRKCB	+	exon-exon	CDS,exon,gene,transcript	15	0	4
chr16:24043457|24046868	PRKCB	+	exon-exon	CDS,exon,gene,transcript	56	0	52
chr16:24190104|24190921	PRKCB	+	intron-intron	gene,transcript	27	0	0
chr16:25011285|25011498	ARHGAP17	-	intron-intron	gene,transcript	12	0	0
chr16:27357788|27364017	IL4R	+	exon-exon	CDS,UTR,exon,gene,stop_codon,transcript	9	0	0
chr16:27373961|27374248	IL4R	+	exon-exon	CDS,UTR,exon,gene,transcript	21	0	0
chr16:28132991|28143724	XPO6	-	exon-exon	CDS,exon,gene,transcript	0	0	9
chr16:28187253|28188627	XPO6	-	exon-exon	CDS,UTR,exon,gene,transcript	0	0	13
chr16:28950068|28950299	CD19	+	exon-exon	CDS,UTR,exon,gene,stop_codon,transcript	12	0	0
chr16:29191729|29191916	RP11-426C22.5	+	intron-intron	gene,transcript	0	9	0
chr16:29845054|29845387	MVP	+	exon-exon	CDS,UTR,exon,gene,stop_codon,transcript	6	0	0
chr16:30535983|30536066	ZNF768	-	exon-exon	CDS,exon,gene,transcript	0	6	0
chr16:31282275|31284740	ITGAM	+	exon-exon	CDS,exon,gene,transcript	0	0	9
chr16:31308835|31309275	ITGAM	+	exon-exon	CDS,exon,gene,transcript	0	11	4
chr16:31733947|31734674	ZNF720	+	exon-exon	CDS,UTR,exon,gene,stop_codon,transcript	6	0	0
chr16:47001425|47002076	DNAJA2	-	exon-exon	CDS,UTR,exon,gene,transcript	12	0	0
chr16:48333573|48333673	LONP2	+	exon-exon	CDS,UTR,exon,gene,transcript	12	0	0
chr16:48381418|48382201	LONP2	+	exon-exon	CDS,UTR,exon,gene,transcript	0	0	17
chr16:50321823|50322261	ADCY7	+	exon-exon	CDS,UTR,exon,gene,start_codon,transcript	0	23	0
chr16:53155460|53155541	CHD9	+	exon-exon	exon,gene,transcript	0	54	0
chr16:53188359|53191453	CHD9	+	intron-exon	CDS,UTR,exon,gene,start_codon,transcript	21	0	0
chr16:57054880|57056290	NLRC5	+	exon-intron	CDS,exon,gene,transcript	9	0	0
chr16:57197913|57207781	FAM192A	-	exon-exon	CDS,UTR,exon,gene,start_codon,stop_codon,transcript	6	0	0
chr16:58564150|58568299	CNOT1	-	exon-exon	CDS,exon,gene,transcript	15	0	0
chr16:66357093|66357325	N/A	.	intergenic-intergenic	.	15	0	0
chr16:67070542|67116242	CBFB	+	exon-exon	CDS,UTR,exon,gene,start_codon,transcript	24	0	0
chr16:67973789|67974381	LCAT	-	exon-exon	CDS,UTR,exon,gene,stop_codon,transcript	0	85	0
chr16:68059318|68083453	DUS2	+	exon-exon	CDS,UTR,exon,gene,start_codon,transcript	0	43	0
chr16:68264756|68264905	ESRP2	-	exon-exon	CDS,UTR,exon,gene,transcript	0	0	9
chr16:69402279|69406258	TERF2	-	exon-exon	CDS,UTR,exon,gene,stop_codon,transcript	18	0	0
chr16:70154364|70154622	PDPR	+	exon-exon	CDS,UTR,exon,gene,start_codon,transcript	21	0	0
chr16:70177413|70182456	PDPR	+	exon-exon	CDS,UTR,exon,gene,start_codon,stop_codon,transcript	24	0	0
chr16:72137685|72137796	DHX38	+	exon-exon	CDS,exon,gene,transcript	0	0	26
chr16:74394531|74394789	RP11-252A24.2	-	exon-exon	exon,gene,transcript	24	0	0
chr16:75654164|75656362	ADAT1	-	exon-exon	CDS,UTR,exon,gene,start_codon,transcript	21	0	0
chr16:75659735|75659794	N/A	.	intergenic-intergenic	.	35	0	0
chr16:80718435|80719026	CDYL2	-	exon-exon	CDS,exon,gene,transcript	12	0	0
chr16:81916874|81929532	PLCG2	+	exon-exon	CDS,UTR,exon,gene,transcript	21	0	0
chr16:81929412|81942196	PLCG2	+	exon-exon	CDS,UTR,exon,gene,transcript	41	71	0
chr16:84767041|84801964	USP10	+	exon-exon	CDS,UTR,exon,gene,stop_codon,transcript	0	0	9
chr16:85667520|85667738	GSE1	+	exon-exon	CDS,exon,gene,transcript	0	372	4
chr16:85932784|85932829	IRF8	+	exon-exon	UTR,exon,gene,transcript	0	14	0
chr16:87395106|87395209	FBXO31	-	intron-intron	gene,transcript	9	0	0
chr16:88008654|88052273	BANP	+	exon-exon	CDS,UTR,exon,gene,start_codon,stop_codon,transcript	15	0	0
chr16:88884415|88893246	GALNS	-	exon-exon	CDS,UTR,exon,gene,transcript	0	0	9
chr16:89371614|89383483	ANKRD11	-	exon-exon	CDS,UTR,exon,gene,start_codon,stop_codon,transcript	6	0	0
chr16:89824985|89828430	FANCA	-	exon-exon	CDS,UTR,exon,gene,transcript	15	0	0
chr16:90044086|90045286	AFG3L1P	+	exon-exon	exon,gene,transcript	12	0	0
chr17:1457064|1457152	PITPNA	-	intron-intron	gene,transcript	50	0	0
chr17:1540003|1540356	SCARF1	-	exon-exon	CDS,UTR,exon,gene,transcript	0	48	0
chr17:1561547|1562030	PRPF8	-	exon-exon	CDS,exon,gene,transcript	0	6	0
chr17:1580270|1580452	PRPF8	-	exon-exon	CDS,exon,gene,transcript	0	0	13
chr17:1746097|1756483	RPA1	+	exon-exon	CDS,UTR,exon,gene,transcript	6	0	0
chr17:2579799|2583614	PAFAH1B1	+	exon-exon	CDS,exon,gene,transcript	12	0	0
chr17:3802928|3808661	P2RX1	-	exon-exon	CDS,UTR,exon,gene,transcript	0	71	0
chr17:3853805|3854067	ATP2A3	-	exon-exon	CDS,UTR,exon,gene,transcript	9	0	0
chr17:3988964|3989949	ZZEF1	-	exon-exon	CDS,exon,gene,transcript	6	0	0
chr17:4186093|4200109	UBE2G1	-	exon-exon	CDS,UTR,exon,gene,start_codon,stop_codon,transcript	0	14	0
chr17:4849216|4849954	PFN1	-	exon-exon	CDS,exon,gene,transcript	12	0	0
chr17:5314023|5320002	NUP88	-	exon-exon	CDS,UTR,exon,gene,transcript	9	0	0
chr17:5364259|5365866	DHX33	-	exon-exon	CDS,UTR,exon,gene,transcript	27	0	0
chr17:7402358|7402810	POLR2A	+	exon-exon	CDS,exon,gene,transcript	15	0	0
chr17:7496726|7496779	FXR2	-	exon-exon	CDS,exon,gene,transcript	29	0	0
chr17:8092280|8092408	C17orf59	-	exon-exon	CDS,UTR,exon,gene,stop_codon,transcript	0	54	0
chr17:10626587|10629581	TMEM220	-	exon-exon	CDS,exon,gene,transcript	0	40	0
chr17:15619373|15620627	ZNF286A	+	exon-exon	CDS,UTR,exon,gene,stop_codon,transcript	12	0	0
chr17:15968184|15971435	NCOR1	-	exon-exon	CDS,exon,gene,transcript	6	0	0
chr17:18196103|18196166	TOP3A	-	exon-exon	CDS,UTR,exon,gene,transcript	0	34	0
chr17:18217048|18217113	TOP3A	-	intron-intron	gene,transcript	27	0	0
chr17:26955355|26955526	KIAA0100	-	exon-exon	CDS,exon,gene,transcript	0	0	9
chr17:27209638|27210251	FLOT2	-	exon-intron	CDS,UTR,exon,gene,stop_codon,transcript	0	0	17
chr17:27430617|27434207	MYO18A	-	exon-exon	CDS,UTR,exon,gene,transcript	18	0	4
chr17:29061915|29086557	SUZ12P	+	exon-exon	exon,gene,transcript	0	68	0
chr17:29124329|29131126	CRLF3	-	exon-exon	CDS,UTR,exon,gene,start_codon,transcript	21	0	0
chr17:29854860|29855796	RAB11FIP4	+	exon-exon	CDS,exon,gene,transcript	6	0	0
chr17:34052572|34052615	AP2B1	+	exon-exon	UTR,exon,gene,transcript	0	0	13
chr17:34869272|34871833	MYO19	-	exon-exon	CDS,UTR,exon,gene,stop_codon,transcript	0	37	0
chr17:36865428|36865487	MLLT6	+	exon-exon	CDS,exon,gene,transcript	0	0	34
chr17:36865778|36868169	MLLT6	+	exon-exon	CDS,exon,gene,transcript	12	0	0
chr17:36868128|36868169	MLLT6	+	exon-exon	CDS,exon,gene,transcript	0	0	13
chr17:37425080|37437716	FBXL20	-	exon-exon	CDS,exon,gene,transcript	27	0	0
chr17:37455243|37457328	FBXL20	-	exon-exon	CDS,exon,gene,transcript	0	0	13
chr17:37564535|37564979	MED1	-	exon-exon	CDS,UTR,exon,gene,transcript	0	23	0
chr17:37828206|37828266	PGAP3	-	exon-exon	UTR,exon,gene,transcript	0	0	9
chr17:40120401|40120586	CNP	+	exon-exon	CDS,exon,gene,transcript	0	57	0
chr17:40176085|40176486	NKIRAS2	+	exon-exon	UTR,exon,gene,transcript	0	51	0
chr17:40266711|40266909	KAT2A	-	intron-exon	gene,transcript	0	6	0
chr17:40456360|40456670	STAT5A	+	exon-exon	CDS,exon,gene,transcript	0	0	17
chr17:40879653|40880970	EZH1	-	exon-exon	CDS,UTR,exon,gene,start_codon,transcript	29	0	0
chr17:42163940|42165064	HDAC5	-	exon-exon	CDS,exon,gene,transcript	18	0	0
chr17:42231924|42232779	C17orf53	+	exon-exon	CDS,exon,gene,transcript	9	0	0
chr17:42428410|42428779	GRN	+	exon-exon	CDS,UTR,exon,gene,transcript	0	0	26
chr17:43159012|43164020	NMT1	+	exon-exon	CDS,UTR,exon,gene,transcript	18	0	0
chr17:43300904|43301181	FMNL1	+	intron-intron	gene,transcript	0	0	9
chr17:44248221|44249598	KANSL1	-	exon-exon	CDS,UTR,exon,gene,start_codon,transcript	47	3	0
chr17:45438744|45456619	EFCAB13	+	exon-exon	CDS,exon,gene,transcript	9	0	0
chr17:45543097|45543322	MRPL45P2	-	intron-intron	gene,transcript	0	0	9
chr17:45741525|45752148	KPNB1	+	exon-exon	CDS,exon,gene,transcript	0	108	0
chr17:46053248|46053364	CDK5RAP3	+	exon-exon	CDS,UTR,exon,gene,transcript	0	0	9
chr17:47388674|47389404	ZNF652	-	exon-exon	CDS,exon,gene,transcript	0	0	9
chr17:47388674|47390207	ZNF652	-	exon-exon	CDS,exon,gene,transcript	0	102	17
chr17:47882725|47888936	KAT7	+	exon-exon	CDS,exon,gene,transcript	0	23	0
chr17:48226928|48226996	PPP1R9B	-	exon-exon	CDS,exon,gene,transcript	0	17	0
chr17:49057107|49064598	SPAG9	-	exon-exon	CDS,UTR,exon,gene,transcript	18	0	0
chr17:54921380|54925426	DGKE	+	exon-exon	CDS,exon,gene,transcript	9	20	0
chr17:54926057|54933986	DGKE	+	exon-exon	CDS,exon,gene,transcript	6	0	0
chr17:54978780|54981849	TRIM25	-	exon-exon	CDS,UTR,exon,gene,transcript	0	0	13
chr17:56166912|56167040	DYNLL2	+	exon-exon	UTR,exon,gene,transcript	9	0	0
chr17:56350155|56351009	MPO	-	exon-exon	CDS,exon,gene,transcript	0	77	0
chr17:56780557|56801461	RAD51C	+	exon-exon	CDS,UTR,exon,gene,transcript	0	0	9
chr17:58342773|58348842	USP32	-	exon-exon	CDS,exon,gene,transcript	0	60	0
chr17:59821793|59857762	BRIP1	-	exon-exon	CDS,UTR,exon,gene,transcript	9	0	0
chr17:59853762|59858366	BRIP1	-	exon-exon	CDS,UTR,exon,gene,transcript	9	0	0
chr17:59968874|59981946	INTS2	-	exon-exon	CDS,exon,gene,transcript	9	0	0
chr17:61896295|61896416	DDX42	+	exon-exon	UTR,exon,gene,transcript	0	0	9
chr17:62557618|62559084	SMURF2	-	exon-exon	CDS,UTR,exon,gene,transcript	0	0	17
chr17:62817885|62820990	PLEKHM1P	-	exon-exon	exon,gene,transcript	0	57	0
chr17:65346672|65346732	PSMD12	-	intron-intron	gene,transcript	0	0	9
chr17:65916131|65919106	BPTF	+	exon-exon	CDS,exon,gene,transcript	6	0	0
chr17:70789097|70789197	SLC39A11	-	intron-intron	gene,transcript	0	0	9
chr17:73142761|73143748	HN1	-	exon-exon	CDS,UTR,exon,gene,stop_codon,transcript	0	23	0
chr17:73587764|73587811	MYO15B	+	exon-intron	CDS,exon,gene,transcript	0	0	9
chr17:73772370|73774515	H3F3B	-	intergenic-exon	UTR,exon,gene,transcript	32	0	0
chr17:73775124|73775857	H3F3B	-	exon-exon	CDS,UTR,exon,gene,start_codon,transcript	0	0	13
chr17:73775151|73775265	H3F3B	-	exon-exon	CDS,UTR,exon,gene,start_codon,transcript	50	0	0
chr17:73836869|73836907	UNC13D	-	exon-exon	CDS,exon,gene,transcript	0	91	0
chr17:73946855|73952028	ACOX1	-	exon-exon	CDS,UTR,exon,gene,transcript	21	0	0
chr17:74056389|74060252	SRP68	-	exon-exon	CDS,UTR,exon,gene,transcript	9	0	0
chr17:74060057|74066525	SRP68	-	exon-exon	CDS,UTR,exon,gene,start_codon,stop_codon,transcript	12	0	0
chr17:75484864|75486866	2017-09-09	+	exon-exon	CDS,exon,gene,transcript	21	0	0
chr17:75484867|75486869	2017-09-09	+	exon-exon	CDS,exon,gene,transcript	9	0	0
chr17:76046915|76047097	TNRC6C	+	exon-exon	CDS,exon,gene,transcript	9	0	0
chr17:76396816|76397138	PGS1	+	exon-intron	CDS,UTR,exon,gene,transcript	6	0	0
chr17:76967344|76968212	LGALS3BP	-	exon-exon	CDS,UTR,exon,gene,stop_codon,transcript	15	0	0
chr17:77073512|77073946	ENGASE	+	exon-exon	CDS,UTR,exon,gene,start_codon,transcript	15	0	0
chr17:77127559|77127635	RBFOX3	-	intron-intron	gene,transcript	0	0	9
chr17:78313421|78313637	RNF213	+	exon-exon	CDS,exon,gene,transcript	15	0	0
chr17:78865520|78867665	RPTOR	+	exon-exon	CDS,exon,gene,transcript	0	34	0
chr17:79225336|79226021	SLC38A10	-	exon-exon	CDS,exon,gene,transcript	0	0	26
chr17:80017941|80018830	DUS1L	-	exon-exon	CDS,exon,gene,transcript	6	0	0
chr17:80521230|80529746	FOXK2	+	exon-exon	CDS,UTR,exon,gene,transcript	15	9	0
chr17:80685323|80685382	FN3KRP	+	exon-exon	UTR,exon,gene,transcript	27	0	0
chr17:81006347|81006661	B3GNTL1	-	exon-exon	CDS,UTR,exon,gene,stop_codon,transcript	0	0	17
chr18:2577745|2579028	NDC80	+	exon-exon	CDS,exon,gene,transcript	9	0	0
chr18:6263946|6312055	L3MBTL4	-	exon-exon	CDS,UTR,exon,gene,start_codon,transcript	0	26	0
chr18:6462692|6462892	RPL6P27	-	exon-exon	exon,gene,transcript	6	0	0
chr18:6462695|6462892	RPL6P27	-	exon-exon	exon,gene,transcript	9	0	0
chr18:9524592|9525849	RALBP1	+	exon-exon	CDS,exon,gene,transcript	29	0	13
chr18:9533431|9535813	RALBP1	+	exon-exon	CDS,exon,gene,transcript	29	0	0
chr18:12794383|12814344	PTPN2	-	exon-exon	CDS,UTR,exon,gene,transcript	6	0	0
chr18:12818166|12818510	PTPN2	-	intron-intron	gene,transcript	9	0	0
chr18:12999420|13008630	CEP192	+	exon-exon	CDS,UTR,exon,gene,start_codon,stop_codon,transcript	0	23	0
chr18:12999420|13019205	CEP192	+	exon-exon	CDS,UTR,exon,gene,start_codon,stop_codon,transcript	9	0	4
chr18:12999420|13030607	CEP192	+	exon-exon	CDS,UTR,exon,gene,start_codon,stop_codon,transcript	24	0	0
chr18:13087016|13087645	CEP192	+	exon-exon	CDS,UTR,exon,gene,transcript	6	0	0
chr18:13278104|13293065	LDLRAD4	+	exon-intron	UTR,exon,gene,transcript	9	0	0
chr18:20569184|20581692	RBBP8	+	exon-exon	CDS,UTR,exon,gene,transcript	27	0	0
chr18:20964954|20979611	TMEM241	-	exon-exon	CDS,UTR,exon,gene,stop_codon,transcript	0	37	0
chr18:22647588|22647666	ZNF521	-	intron-intron	gene,transcript	0	0	9
chr18:23895193|23901164	TAF4B	+	exon-exon	CDS,UTR,exon,gene,transcript	12	0	0
chr18:29432409|29432626	TRAPPC8	-	exon-exon	CDS,UTR,exon,gene,transcript	9	0	4
chr18:32915452|32915755	ZNF24	-	exon-exon	UTR,exon,gene,transcript	0	28	0
chr18:39595440|39613921	PIK3C3	+	exon-exon	CDS,UTR,exon,gene,start_codon,transcript	0	40	0
chr18:42281140|42281797	SETBP1	+	exon-exon	CDS,UTR,exon,gene,start_codon,transcript	18	0	0
chr18:42281140|42287187	SETBP1	+	exon-intron	CDS,UTR,exon,gene,start_codon,transcript	15	0	0
chr18:42281140|42292759	SETBP1	+	exon-intron	CDS,UTR,exon,gene,start_codon,transcript	12	0	0
chr18:44579251|44589732	KATNAL2	+	exon-exon	CDS,UTR,exon,gene,start_codon,transcript	12	0	0
chr18:46470602|46470865	SMAD7	-	intron-intron	gene,transcript	12	0	0
chr18:46889531|46906128	DYM	-	exon-exon	CDS,UTR,exon,gene,start_codon,stop_codon,transcript	0	37	0
chr18:48444480|48450582	ME2	+	exon-exon	CDS,exon,gene,transcript	6	0	0
chr18:48444480|48458730	ME2	+	exon-exon	CDS,exon,gene,transcript	0	0	13
chr18:52921728|52924622	TCF4	-	exon-exon	CDS,exon,gene,transcript	6	0	0
chr18:57567528|57567581	PMAIP1	+	intron-intron	gene,transcript	12	0	0
chr18:60206914|60217693	ZCCHC2	+	exon-exon	CDS,UTR,exon,gene,start_codon,transcript	0	0	17
chr18:72167172|72168707	CNDP2	+	exon-exon	CDS,UTR,exon,gene,start_codon,stop_codon,transcript	12	0	0
chr18:74561482|74587620	ZNF236	+	exon-exon	CDS,exon,gene,transcript	18	0	0
chr18:74638993|74648017	ZNF236	+	exon-exon	CDS,exon,gene,transcript	12	0	0
chr18:77208782|77211816	NFATC1	+	exon-exon	CDS,UTR,exon,gene,start_codon,transcript	15	0	0
chr18:77455225|77457988	CTDP1	+	exon-exon	CDS,UTR,exon,gene,transcript	6	0	0
chr18:77700972|77701039	PQLC1	-	intron-intron	gene,transcript	0	0	13
chr19:694846|694932	PRSS57	-	exon-exon	CDS,exon,gene,transcript	0	20	0
chr19:695400|695461	PRSS57	-	exon-intergenic	CDS,UTR,exon,gene,start_codon,transcript	0	28	0
chr19:829623|830850	AZU1	+	exon-exon	CDS,exon,gene,transcript	0	0	9
chr19:860661|860741	CFD	+	exon-exon	CDS,exon,gene,transcript	0	11	0
chr19:1271328|1271466	CIRBP	+	exon-exon	CDS,UTR,exon,gene,stop_codon,transcript	18	28	0
chr19:1439002|1439241	RPS15	+	exon-exon	exon,gene,transcript	12	0	0
chr19:2273019|2273120	OAZ1	+	exon-exon	CDS,UTR,exon,gene,stop_codon,transcript	0	26	0
chr19:2428563|2434034	LMNB2	-	exon-exon	CDS,UTR,exon,gene,stop_codon,transcript	21	0	0
chr19:3651824|3664912	PIP5K1C	-	exon-exon	CDS,exon,gene,transcript	6	0	0
chr19:3660964|3661999	PIP5K1C	-	exon-exon	CDS,exon,gene,transcript	0	74	0
chr19:3976435|3976629	EEF2	-	exon-exon	CDS,UTR,exon,gene,stop_codon,transcript	6	0	0
chr19:3976630|3977333	EEF2	-	exon-exon	CDS,exon,gene,transcript	6	0	0
chr19:3977271|3977333	EEF2	-	exon-exon	CDS,exon,gene,transcript	6	0	0
chr19:3977558|3977861	EEF2	-	exon-exon	CDS,exon,gene,transcript	18	0	0
chr19:3977581|3978020	EEF2	-	exon-exon	CDS,exon,gene,transcript	32	0	0
chr19:3979481|3979556	EEF2	-	intron-intron	gene,transcript	0	71	0
chr19:4045159|4045263	ZBTB7A	-	exon-exon	UTR,exon,gene,transcript	0	0	9
chr19:4053969|4055245	ZBTB7A	-	exon-exon	CDS,UTR,exon,gene,start_codon,transcript	9	0	9
chr19:4405909|4409756	CHAF1A	+	exon-exon	CDS,exon,gene,transcript	0	54	0
chr19:4589739|4589839	N/A	.	intergenic-intergenic	.	0	43	0
chr19:4944144|4947223	UHRF1	+	exon-exon	exon,gene,transcript	18	0	0
chr19:5077378|5082515	KDM4B	+	exon-exon	CDS,exon,gene,transcript	0	26	0
chr19:5598804|5600271	SAFB2	-	exon-exon	CDS,UTR,exon,gene,transcript	6	0	0
chr19:5604594|5604947	SAFB2	-	exon-exon	CDS,UTR,exon,gene,transcript	15	0	0
chr19:5653126|5654467	SAFB	+	exon-exon	CDS,UTR,exon,gene,transcript	15	0	0
chr19:5653126|5657358	SAFB	+	exon-exon	CDS,UTR,exon,gene,transcript	6	0	0
chr19:6026174|6040252	RFX2	-	exon-exon	CDS,UTR,exon,gene,transcript	0	82	0
chr19:7267356|7267907	INSR	-	exon-exon	CDS,exon,gene,transcript	44	0	0
chr19:7433578|7437957	CTB-133G6.1	+	intron-exon	CDS,exon,gene,transcript	9	0	0
chr19:7625534|7626881	PNPLA6	+	exon-intergenic	CDS,UTR,exon,gene,stop_codon,transcript	6	0	0
chr19:8591673|8591809	MYO1F	-	exon-exon	CDS,UTR,exon,gene,transcript	0	0	26
chr19:8601136|8604912	MYO1F	-	exon-exon	CDS,exon,gene,transcript	0	0	43
chr19:8615159|8615503	MYO1F	-	exon-exon	CDS,exon,gene,transcript	0	0	21
chr19:10251457|10260644	DNMT1	-	exon-exon	CDS,UTR,exon,gene,transcript	18	0	0
chr19:10279006|10292753	DNMT1	-	exon-exon	CDS,UTR,exon,gene,stop_codon,transcript	6	0	0
chr19:10476291|10476366	TYK2	-	exon-exon	CDS,exon,gene,transcript	0	0	21
chr19:10502292|10504000	CDC37	-	exon-exon	CDS,UTR,exon,gene,transcript	6	0	0
chr19:10798307|10799354	ILF3	+	exon-exon	CDS,exon,gene,transcript	0	9	0
chr19:10914675|10914734	DNM2	+	intron-intron	gene,transcript	0	28	0
chr19:11118677|11121156	SMARCA4	+	exon-exon	CDS,exon,gene,transcript	15	0	0
chr19:12790271|12791139	DHPS	-	exon-exon	CDS,UTR,exon,gene,stop_codon,transcript	24	0	0
chr19:12825635|12826553	TNPO2	-	exon-exon	CDS,UTR,exon,gene,stop_codon,transcript	0	0	26
chr19:13039156|13039661	FARSA	-	exon-exon	CDS,UTR,exon,gene,stop_codon,transcript	3	6	0
chr19:13054581|13054850	CALR	+	exon-exon	CDS,UTR,exon,gene,stop_codon,transcript	0	20	0
chr19:13063590|13063634	RAD23A	+	exon-exon	CDS,UTR,exon,gene,transcript	0	28	0
chr19:13875796|13875858	MRI1	+	exon-exon	CDS,exon,gene,transcript	0	6	0
chr19:15471659|15473062	AKAP8	-	exon-exon	CDS,UTR,exon,gene,transcript	0	20	0
chr19:15510547|15510663	AKAP8L	-	intron-intron	gene,transcript	0	37	0
chr19:15569350|15572056	RASAL3	-	exon-exon	CDS,exon,gene,transcript	0	23	0
chr19:16437345|16437462	KLF2	+	intron-intron	gene,transcript	6	0	0
chr19:17212470|17213367	MYO9B	+	exon-exon	CDS,UTR,exon,gene,start_codon,transcript	50	77	0
chr19:17213011|17213252	MYO9B	+	exon-exon	CDS,exon,gene,transcript	18	0	0
chr19:17311102|17311638	MYO9B	+	exon-exon	CDS,exon,gene,transcript	9	0	0
chr19:17325367|17325491	N/A	.	intergenic-intergenic	.	0	0	9
chr19:17424832|17426804	DDA1	+	exon-exon	CDS,exon,gene,transcript	6	0	0
chr19:17448966|17449496	GTPBP3	+	exon-exon	CDS,UTR,exon,gene,stop_codon,transcript	0	17	0
chr19:17641564|17643197	FAM129C	+	exon-exon	CDS,UTR,exon,gene,transcript	6	0	0
chr19:17670120|17690418	COLGALT1	+	exon-exon	CDS,UTR,exon,gene,transcript	0	0	9
chr19:17837766|17837813	MAP1S	+	exon-exon	CDS,exon,gene,transcript	0	0	30
chr19:18419447|18419614	LSM4	-	intron-intron	gene,transcript	0	0	9
chr19:18451397|18468263	PGPEP1	+	exon-exon	CDS,UTR,exon,gene,start_codon,stop_codon,transcript	0	20	0
chr19:18648411|18649246	FKBP8	-	exon-exon	CDS,UTR,exon,gene,transcript	24	62	4
chr19:18650181|18650530	FKBP8	-	exon-exon	CDS,UTR,exon,gene,stop_codon,transcript	68	289	17
chr19:18963826|18964110	UPF1	+	exon-exon	CDS,exon,gene,transcript	18	0	0
chr19:19452091|19453381	MAU2	+	exon-exon	CDS,exon,gene,transcript	0	0	13
chr19:19603115|19603521	GATAD2A	+	exon-exon	CDS,UTR,exon,gene,start_codon,stop_codon,transcript	0	0	9
chr19:19603115|19607028	GATAD2A	+	exon-exon	CDS,UTR,exon,gene,start_codon,stop_codon,transcript	0	0	26
chr19:19750894|19751380	GMIP	-	exon-exon	CDS,UTR,exon,gene,transcript	21	0	0
chr19:19760862|19761115	ATP13A1	-	exon-exon	exon,gene,transcript	6	0	0
chr19:30476130|30477324	URI1	+	exon-exon	CDS,UTR,exon,gene,start_codon,stop_codon,transcript	6	0	0
chr19:30502106|30503292	URI1	+	exon-exon	CDS,UTR,exon,gene,transcript	6	0	0
chr19:33116780|33119755	ANKRD27	-	exon-exon	CDS,exon,gene,transcript	0	6	0
chr19:33134029|33134537	ANKRD27	-	exon-exon	CDS,UTR,exon,gene,transcript	12	0	0
chr19:34687539|34712643	LSM14A	+	exon-exon	CDS,UTR,exon,gene,transcript	18	94	0
chr19:34876612|34876770	GPI	+	intron-intron	gene,transcript	0	0	26
chr19:36252920|36253257	C19orf55	+	exon-exon	CDS,UTR,exon,gene,transcript	0	11	0
chr19:37916770|37917280	ZNF569	-	exon-exon	CDS,exon,gene,transcript	15	0	0
chr19:38755079|38755154	SPINT2	+	intron-exon	UTR,exon,gene,transcript	0	0	34
chr19:38916709|38916785	RASGRP4	-	exon-exon	CDS,UTR,exon,gene,start_codon,transcript	0	0	9
chr19:39943996|39944161	SUPT5H	+	exon-exon	CDS,exon,gene,transcript	15	0	0
chr19:40331076|40331155	FBL	-	exon-exon	CDS,exon,gene,transcript	18	3	0
chr19:40964081|40964342	BLVRB	-	exon-exon	CDS,exon,gene,transcript	0	28	0
chr19:41089304|41089623	SHKBP1	+	exon-exon	CDS,exon,gene,transcript	9	6	4
chr19:42383649|42383723	CD79A	+	exon-exon	CDS,exon,gene,transcript	6	0	0
chr19:42387296|42392864	ARHGEF1	+	exon-exon	CDS,UTR,exon,gene,start_codon,transcript	0	0	9
chr19:42776078|42776250	CIC	+	exon-exon	CDS,exon,gene,transcript	9	0	0
chr19:42797761|42798887	CIC	+	exon-exon	CDS,UTR,exon,gene,transcript	0	40	0
chr19:44105794|44106901	SRRM5	+	intron-intron	gene,transcript	21	0	0
chr19:45528587|45532250	RELB	+	exon-exon	CDS,exon,gene,transcript	18	0	0
chr19:45766371|45766625	MARK4	+	exon-exon	CDS,UTR,exon,gene,transcript	6	91	0
chr19:45781181|45781873	MARK4	+	exon-exon	CDS,UTR,exon,gene,transcript	0	79	0
chr19:46357433|46357765	SYMPK	-	exon-exon	CDS,UTR,exon,gene,start_codon,transcript	9	0	0
chr19:47767860|47768203	CCDC9	+	exon-exon	CDS,exon,gene,transcript	3	28	4
chr19:48248830|48248993	GLTSCR2	+	exon-exon	CDS,exon,gene,transcript	6	20	0
chr19:49376047|49376111	PPP1R15A	+	intron-intron	gene,transcript	12	0	0
chr19:49469099|49469173	FTL	+	exon-exon	CDS,exon,gene,transcript	6	0	0
chr19:49606307|49606382	SNRNP70	+	exon-exon	UTR,exon,gene,transcript	0	0	9
chr19:49607931|49607992	SNRNP70	+	exon-exon	CDS,UTR,exon,gene,transcript	0	14	0
chr19:50285014|50285981	AP2A1	+	exon-exon	CDS,exon,gene,transcript	6	0	0
chr19:50902108|50902741	POLD1	+	exon-exon	CDS,exon,gene,start_codon,transcript	0	23	0
chr19:50932062|50932262	SPIB	+	exon-exon	UTR,exon,gene,transcript	12	0	0
chr19:52364157|52384130	ZNF577	-	exon-exon	CDS,UTR,exon,gene,start_codon,stop_codon,transcript	6	0	0
chr19:52785364|52786666	ZNF766	+	exon-exon	CDS,UTR,exon,gene,transcript	9	0	0
chr19:54377095|54377343	MYADM	+	exon-exon	CDS,exon,gene,transcript	0	17	0
chr19:55399609|55399661	FCAR	+	exon-exon	CDS,exon,gene,transcript	0	0	21
chr19:55604159|55604583	PPP1R12C	-	exon-exon	CDS,exon,gene,transcript	9	0	0
chr19:55610152|55614936	PPP1R12C	-	exon-exon	CDS,exon,gene,transcript	0	62	0
chr19:55742787|55743007	PPP6R1	-	exon-exon	CDS,exon,gene,transcript	6	0	0
chr19:55748068|55748333	PPP6R1	-	exon-exon	CDS,exon,gene,transcript	12	0	0
chr19:55758340|55758435	PPP6R1	-	exon-exon	CDS,exon,gene,transcript	0	0	9
chr19:56167367|56167744	U2AF2	+	intron-intron	gene,transcript	0	26	0
chr19:58472759|58476205	C19orf18	-	exon-intron	CDS,exon,gene,transcript	15	0	0
chr19:59027204|59027598	ZBTB45	-	intron-intron	gene,transcript	0	23	0
chr2:7160604|7170346	RNF144A	+	exon-exon	CDS,exon,gene,transcript	0	68	0
chr2:9048751|9098771	MBOAT2	-	exon-exon	CDS,UTR,exon,gene,stop_codon,transcript	0	68	56
chr2:9079950|9098771	MBOAT2	-	intron-exon	CDS,exon,gene,transcript	0	0	13
chr2:10559860|10560261	HPCAL1	+	exon-exon	CDS,UTR,exon,gene,start_codon,transcript	0	159	0
chr2:10784446|10808849	NOL10	-	exon-exon	CDS,exon,gene,transcript	3	48	0
chr2:10928823|10930015	PDIA6	-	exon-exon	CDS,exon,gene,transcript	9	0	0
chr2:15629018|15651474	NBAS	-	exon-exon	CDS,exon,gene,transcript	9	0	0
chr2:19538078|19538212	AC092594.1	-	intron-intron	gene,transcript	6	0	0
chr2:20240810|20240905	LAPTM4A	-	intron-intron	gene,transcript	6	0	0
chr2:24046128|24046201	ATAD2B	-	exon-exon	CDS,exon,gene,transcript	0	0	26
chr2:24521534|24526731	ITSN2	-	exon-exon	CDS,exon,gene,transcript	12	0	0
chr2:25467433|25467596	DNMT3A	-	exon-intron	CDS,exon,gene,transcript	18	0	0
chr2:25972765|25972912	ASXL2	-	exon-exon	CDS,exon,gene,transcript	0	0	17
chr2:27597271|27598020	SNX17	+	exon-exon	CDS,UTR,exon,gene,start_codon,transcript	0	0	13
chr2:28460069|28464260	BRE	+	exon-exon	CDS,exon,gene,transcript	6	0	0
chr2:30748453|30756180	LCLAT1	+	exon-exon	CDS,UTR,exon,gene,start_codon,transcript	0	74	0
chr2:30785012|30791042	LCLAT1	+	exon-exon	CDS,UTR,exon,gene,transcript	6	0	0
chr2:31215303|31215470	GALNT14	-	intron-intron	gene,transcript	0	48	0
chr2:32664576|32666530	BIRC6	+	exon-exon	CDS,exon,gene,transcript	0	31	0
chr2:38536521|38542476	ATL2	-	exon-exon	CDS,UTR,exon,gene,transcript	0	68	0
chr2:40655613|40657444	SLC8A1	-	exon-exon	CDS,UTR,exon,gene,start_codon,transcript	38	28	0
chr2:42472645|42513519	EML4	+	exon-exon	CDS,exon,gene,transcript	6	0	0
chr2:44436349|44436466	PPM1B	+	exon-exon	CDS,UTR,exon,gene,start_codon,transcript	0	0	13
chr2:45773871|45789895	SRBD1	-	exon-exon	CDS,UTR,exon,gene,start_codon,transcript	0	71	0
chr2:45925080|45928663	PRKCE	+	intron-exon	exon,gene,transcript	6	0	0
chr2:47202112|47206046	TTC7A	+	exon-exon	CDS,UTR,exon,gene,transcript	15	0	0
chr2:47221547|47233198	TTC7A	+	exon-exon	CDS,UTR,exon,gene,start_codon,transcript	6	0	0
chr2:47637347|47639635	MSH2	+	exon-exon	CDS,exon,gene,transcript	6	0	0
chr2:48059488|48060209	FBXO11	-	exon-exon	CDS,UTR,exon,gene,transcript	9	0	0
chr2:48059488|48066908	FBXO11	-	exon-exon	CDS,UTR,exon,gene,start_codon,stop_codon,transcript	21	0	0
chr2:51149007|51153093	NRXN1	-	exon-exon	CDS,exon,gene,transcript	0	0	17
chr2:55209651|55214834	RTN4	-	exon-exon	CDS,exon,gene,transcript	9	0	0
chr2:55252222|55255356	RTN4	-	exon-exon	CDS,UTR,exon,gene,start_codon,transcript	0	0	17
chr2:55870293|55871855	PNPT1	-	exon-exon	CDS,UTR,exon,gene,transcript	9	0	0
chr2:58449077|58459247	FANCL	-	exon-exon	CDS,exon,gene,transcript	12	0	0
chr2:61144012|61145741	REL	+	exon-exon	CDS,exon,gene,transcript	0	0	9
chr2:61315294|61315603	KIAA1841	+	exon-exon	CDS,UTR,exon,gene,transcript	0	9	0
chr2:61507379|61508377	USP34	-	exon-exon	CDS,exon,gene,transcript	9	0	0
chr2:61749746|61753656	XPO1	-	exon-exon	CDS,UTR,exon,gene,stop_codon,transcript	0	0	17
chr2:61749746|61761038	XPO1	-	exon-exon	CDS,UTR,exon,gene,start_codon,stop_codon,transcript	47	0	17
chr2:64083440|64085070	UGP2	+	exon-exon	CDS,UTR,exon,gene,start_codon,stop_codon,transcript	6	0	30
chr2:65473319|65492309	ACTR2	+	exon-exon	CDS,UTR,exon,gene,start_codon,transcript	15	0	0
chr2:68595753|68596048	PLEK	+	intron-intron	gene,transcript	0	0	9
chr2:68613634|68621308	PLEK	+	exon-exon	CDS,exon,gene,transcript	0	0	13
chr2:68717322|68742868	APLF	+	exon-intron	CDS,exon,gene,transcript	0	0	9
chr2:68794473|68805135	APLF	+	exon-exon	CDS,UTR,exon,gene,transcript	6	0	0
chr2:69565030|69565697	GFPT1	-	exon-exon	CDS,exon,gene,transcript	12	0	0
chr2:70143409|70144176	MXD1	+	exon-intron	exon,gene,transcript	0	0	9
chr2:71559960|71575676	ZNF638	+	exon-exon	UTR,exon,gene,transcript	0	0	9
chr2:71590283|71597135	ZNF638	+	exon-exon	CDS,exon,gene,transcript	0	20	0
chr2:71680928|71681075	DYSF	+	exon-exon	UTR,exon,gene,transcript	0	0	9
chr2:71913807|71913856	DYSF	+	exon-exon	UTR,exon,gene,transcript	0	0	9
chr2:73188260|73198814	SFXN5	-	exon-exon	CDS,exon,gene,transcript	0	20	0
chr2:73675090|73682422	ALMS1	+	exon-exon	CDS,exon,gene,transcript	6	0	0
chr2:74300676|74307718	TET3	+	exon-exon	CDS,exon,gene,transcript	3	0	9
chr2:74593371|74593479	DCTN1	-	exon-exon	CDS,UTR,exon,gene,stop_codon,transcript	9	0	0
chr2:75119814|75119939	HK2	+	exon-exon	UTR,exon,gene,transcript	0	0	9
chr2:85584090|85584375	ELMOD3	+	exon-exon	CDS,UTR,exon,gene,start_codon,transcript	6	0	0
chr2:85826344|85827050	TMEM150A	-	exon-exon	CDS,UTR,exon,gene,transcript	0	23	0
chr2:86304982|86314001	POLR1A	-	exon-intron	CDS,UTR,exon,gene,transcript	0	0	13
chr2:86343653|86346167	PTCD3	+	exon-exon	CDS,UTR,exon,gene,transcript	12	0	0
chr2:87388740|87390151	AC083899.3	+	exon-exon	exon,gene,transcript	24	0	0
chr2:88926306|88926355	EIF2AK3	-	intron-intron	gene,transcript	12	0	0
chr2:95756567|95756769	MRPS5	-	exon-exon	exon,gene,transcript	9	0	0
chr2:96851772|96851950	STARD7	-	exon-exon	UTR,exon,gene,transcript	12	0	0
chr2:97024783|97033111	NCAPH	+	exon-exon	CDS,exon,gene,transcript	0	23	0
chr2:97025881|97031796	NCAPH	+	exon-exon	CDS,exon,gene,transcript	21	0	0
chr2:97823844|97833504	ANKRD36	+	exon-exon	CDS,exon,gene,transcript	18	0	0
chr2:98276328|98276412	ACTR1B	-	exon-intron	exon,gene,transcript	15	0	0
chr2:98276400|98276873	ACTR1B	-	intron-intron	gene,transcript	6	0	0
chr2:98430434|98435184	TMEM131	-	exon-exon	CDS,UTR,exon,gene,stop_codon,transcript	9	0	0
chr2:100078958|100081447	REV1	-	exon-exon	CDS,UTR,exon,gene,start_codon,transcript	15	6	0
chr2:100453939|100628033	AFF3	-	exon-exon	CDS,exon,gene,transcript	12	0	0
chr2:100453939|100625394	AFF3	-	exon-exon	CDS,exon,gene,transcript	12	0	0
chr2:100623094|100625394	AFF3	-	exon-exon	CDS,exon,gene,transcript	15	0	0
chr2:101878875|101878948	CNOT11	+	intron-exon	exon,gene,transcript	0	0	13
chr2:101910476|101911643	RNF149	-	exon-exon	CDS,exon,gene,transcript	0	43	0
chr2:102624511|102624613	IL1R2	+	intron-intron	gene,transcript	0	0	9
chr2:102640896|102640951	IL1R2	+	intron-intron	gene,transcript	0	0	21
chr2:105924071|105924775	TGFBRAP1	-	exon-exon	CDS,UTR,exon,gene,start_codon,transcript	0	34	0
chr2:106746130|106782539	UXS1	-	exon-exon	CDS,UTR,exon,gene,start_codon,transcript	9	0	0
chr2:106774514|106782539	UXS1	-	exon-exon	CDS,UTR,exon,gene,start_codon,transcript	68	37	0
chr2:109356945|109370019	RANBP2	+	exon-exon	CDS,exon,gene,transcript	0	48	0
chr2:109404488|109421464	CCDC138	+	exon-exon	CDS,UTR,exon,gene,stop_codon,transcript	6	0	0
chr2:109455641|109473426	CCDC138	+	exon-exon	CDS,UTR,exon,gene,transcript	6	0	0
chr2:109873723|109873981	SH3RF3	+	intron-intron	gene,transcript	0	0	21
chr2:110579482|110582530	RGPD5	+	exon-exon	CDS,UTR,exon,gene,transcript	0	11	0
chr2:112487715|112487926	N/A	.	intergenic-intergenic	.	0	9	0
chr2:112832489|112847295	TMEM87B	+	exon-exon	CDS,UTR,exon,gene,transcript	9	0	0
chr2:113074047|113079442	ZC3H6	+	exon-exon	CDS,exon,gene,transcript	9	0	0
chr2:114670749|114688973	ACTR3	+	exon-exon	CDS,UTR,exon,gene,start_codon,stop_codon,transcript	6	0	0
chr2:114697536|114709422	ACTR3	+	exon-exon	CDS,UTR,exon,gene,transcript	15	0	0
chr2:116052428|116052518	DPP10	+	intron-intron	gene,transcript	0	0	9
chr2:120125713|120125799	DBI	+	intron-exon	CDS,exon,gene,transcript	147	0	0
chr2:120830754|120836157	EPB41L5	+	exon-exon	CDS,exon,gene,transcript	24	0	0
chr2:122493343|122494321	NIFK	-	exon-exon	UTR,exon,gene,transcript	15	0	0
chr2:127455143|127455281	N/A	.	intergenic-intergenic	.	0	0	9
chr2:128913063|128931513	UGGT1	+	exon-exon	CDS,UTR,exon,gene,transcript	9	0	0
chr2:134885063|134886505	MGAT5	+	intron-intron	gene,transcript	6	0	0
chr2:135010666|135012215	MGAT5	+	exon-exon	CDS,UTR,exon,gene,start_codon,transcript	41	0	0
chr2:136389288|136396692	R3HDM1	+	exon-exon	CDS,exon,gene,transcript	15	0	0
chr2:136505837|136528305	UBXN4	+	exon-exon	CDS,UTR,exon,gene,stop_codon,transcript	6	0	0
chr2:136873141|136873369	CXCR4	-	exon-exon	CDS,exon,gene,transcript	9	0	0
chr2:144966170|144969146	GTDC1	-	exon-exon	CDS,UTR,exon,gene,start_codon,transcript	24	23	0
chr2:145243650|145243713	ZEB2	-	intron-intron	gene,transcript	0	0	17
chr2:145274845|145274986	ZEB2	-	exon-exon	CDS,UTR,exon,gene,start_codon,transcript	0	34	0
chr2:148730308|148733544	ORC4	-	exon-exon	CDS,UTR,exon,gene,start_codon,transcript	0	6	0
chr2:149519351|149522715	EPC2	+	exon-exon	CDS,exon,gene,transcript	6	0	0
chr2:152127272|152132061	NMI	-	exon-exon	CDS,exon,gene,transcript	12	0	0
chr2:152131998|152139468	NMI	-	exon-exon	CDS,UTR,exon,gene,start_codon,transcript	9	0	0
chr2:153001402|153004814	STAM2	-	exon-exon	CDS,exon,gene,transcript	12	0	0
chr2:153031994|153032249	STAM2	-	intron-exon	CDS,UTR,exon,gene,start_codon,transcript	0	0	17
chr2:153520652|153537850	PRPF40A	-	exon-exon	CDS,UTR,exon,gene,transcript	0	0	13
chr2:158067424|158067753	AC016732.2	-	exon-exon	exon,gene,transcript	18	0	0
chr2:160229556|160231264	BAZ2B	-	exon-exon	CDS,exon,gene,transcript	6	0	0
chr2:163167275|163174397	IFIH1	-	exon-exon	CDS,exon,gene,transcript	12	0	0
chr2:168869144|168986268	STK39	-	exon-exon	CDS,exon,gene,transcript	9	0	0
chr2:168986051|169038600	STK39	-	exon-exon	CDS,exon,gene,transcript	27	0	0
chr2:169018297|169038600	STK39	-	exon-exon	CDS,exon,gene,transcript	15	0	0
chr2:170882135|170882197	UBR3	+	intron-intron	gene,transcript	0	0	30
chr2:172305191|172314987	DCAF17	+	exon-exon	CDS,UTR,exon,gene,transcript	35	0	0
chr2:172305191|172333460	DCAF17	+	exon-exon	CDS,UTR,exon,gene,transcript	0	28	0
chr2:176835492|176860374	KIAA1715	-	exon-exon	CDS,UTR,exon,gene,start_codon,transcript	12	0	0
chr2:179979792|179982340	SESTD1	-	exon-exon	CDS,UTR,exon,gene,transcript	9	0	0
chr2:190656516|190682906	PMS1	+	exon-exon	CDS,UTR,exon,gene,start_codon,stop_codon,transcript	12	0	0
chr2:191523884|191537878	NAB1	+	exon-exon	CDS,UTR,exon,gene,start_codon,transcript	0	0	9
chr2:191765290|191789319	GLS	+	exon-exon	CDS,UTR,exon,gene,transcript	15	3	9
chr2:197019692|197021375	STK17B	-	intron-exon	CDS,UTR,exon,gene,transcript	9	0	0
chr2:197872530|197873755	ANKRD44	-	exon-exon	CDS,exon,gene,transcript	6	0	0
chr2:198273228|198274543	SF3B1	-	exon-exon	CDS,exon,gene,transcript	12	0	0
chr2:198274494|198274668	SF3B1	-	exon-exon	CDS,exon,gene,transcript	0	0	13
chr2:201719339|201719809	CLK1	-	exon-exon	CDS,UTR,exon,gene,stop_codon,transcript	38	0	0
chr2:201719727|201721534	CLK1	-	exon-exon	CDS,UTR,exon,gene,transcript	0	0	13
chr2:201881714|201888762	FAM126B	-	exon-exon	CDS,UTR,exon,gene,start_codon,stop_codon,transcript	12	0	0
chr2:202625604|202626541	ALS2	-	exon-exon	CDS,exon,gene,transcript	6	48	0
chr2:203690418|203693739	ICA1L	-	exon-exon	CDS,UTR,exon,gene,start_codon,stop_codon,transcript	12	0	0
chr2:206992521|206994966	NDUFS1	-	exon-exon	CDS,exon,gene,transcript	12	0	0
chr2:209207278|209212747	PIKFYVE	+	exon-exon	CDS,exon,gene,transcript	0	96	0
chr2:209209835|209212747	PIKFYVE	+	exon-exon	CDS,exon,gene,transcript	15	0	0
chr2:209215588|209215671	PIKFYVE	+	exon-exon	CDS,exon,gene,transcript	0	0	9
chr2:210962810|211019335	KANSL1L	-	exon-exon	CDS,UTR,exon,gene,start_codon,transcript	9	0	0
chr2:215609791|215634864	BARD1	-	exon-intron	CDS,UTR,exon,gene,transcript	12	0	0
chr2:215632206|215646233	BARD1	-	exon-exon	CDS,UTR,exon,gene,start_codon,stop_codon,transcript	9	0	0
chr2:215645284|215657169	BARD1	-	exon-exon	CDS,UTR,exon,gene,start_codon,stop_codon,transcript	9	0	0
chr2:220427266|220428218	OBSL1	-	exon-exon	CDS,exon,gene,transcript	0	20	0
chr2:224746659|224760347	WDFY1	-	exon-exon	CDS,exon,gene,transcript	0	0	9
chr2:224758951|224760347	WDFY1	-	exon-exon	CDS,exon,gene,transcript	0	74	0
chr2:224862832|224866639	SERPINE2	-	exon-exon	CDS,UTR,exon,gene,start_codon,transcript	27	0	0
chr2:227729320|227729842	RHBDD1	+	exon-exon	CDS,UTR,exon,gene,start_codon,transcript	6	0	0
chr2:231120167|231152681	SP140	+	exon-exon	CDS,exon,gene,transcript	24	0	0
chr2:231940225|231951895	PSMD1	+	exon-exon	CDS,UTR,exon,gene,transcript	15	0	0
chr2:232320112|232320192	NCL	-	exon-exon	CDS,exon,gene,transcript	9	31	0
chr2:234343026|234350641	DGKD	+	exon-exon	CDS,exon,gene,transcript	6	0	0
chr2:234356924|234357021	DGKD	+	exon-exon	CDS,exon,gene,transcript	12	0	0
chr2:234358628|234360706	DGKD	+	exon-exon	CDS,exon,gene,transcript	0	43	0
chr2:239090706|239093928	ILKAP	-	exon-exon	CDS,exon,gene,transcript	44	184	9
chr2:240929491|240954277	NDUFA10	-	exon-exon	CDS,UTR,exon,gene,transcript	18	3	0
chr2:242079936|242080168	PASK	-	exon-exon	CDS,exon,gene,transcript	9	0	0
chr2:242186167|242189395	HDLBP	-	exon-exon	CDS,exon,gene,transcript	6	0	0
chr2:242285581|242287606	2017-09-02	+	exon-exon	CDS,exon,gene,transcript	12	0	0
chr2:242373573|242374445	FARP2	+	exon-exon	CDS,exon,gene,transcript	6	0	0
chr2:242374377|242375953	FARP2	+	exon-exon	CDS,exon,gene,transcript	0	11	0
chr2:242407555|242407792	FARP2	+	exon-exon	CDS,exon,gene,transcript	27	0	0
chr20:2903853|2945848	PTPRA	+	exon-exon	CDS,UTR,exon,gene,start_codon,transcript	15	0	0
chr20:2967411|2969120	PTPRA	+	exon-exon	CDS,UTR,exon,gene,start_codon,transcript	0	62	0
chr20:4771162|4771223	RASSF2	-	exon-exon	CDS,exon,gene,transcript	0	0	13
chr20:7976673|7990962	TMX4	-	exon-exon	CDS,UTR,exon,gene,transcript	0	65	0
chr20:19915743|19941455	RIN2	+	exon-exon	CDS,exon,gene,transcript	0	57	0
chr20:20453400|20507006	RALGAPA2	-	exon-exon	CDS,UTR,exon,gene,transcript	6	0	0
chr20:21319682|21324846	XRN2	+	exon-exon	CDS,exon,gene,transcript	6	0	0
chr20:30345210|30370193	TPX2	+	exon-exon	CDS,UTR,exon,gene,start_codon,transcript	0	62	0
chr20:30686445|30686544	HCK	+	intron-intron	gene,transcript	0	0	9
chr20:30904021|30904677	KIF3B	+	exon-exon	CDS,exon,gene,transcript	12	0	0
chr20:30954187|30956926	ASXL1	+	exon-exon	CDS,exon,gene,transcript	115	0	4
chr20:31368124|31375257	DNMT3B	+	exon-exon	CDS,UTR,exon,gene,start_codon,transcript	6	0	0
chr20:31376660|31380576	DNMT3B	+	exon-exon	CDS,exon,gene,transcript	0	6	0
chr20:32659872|32665051	RALY	+	exon-exon	CDS,UTR,exon,gene,start_codon,transcript	9	0	0
chr20:32659872|32666359	RALY	+	exon-exon	CDS,UTR,exon,gene,start_codon,stop_codon,transcript	15	0	0
chr20:33148404|33245340	PIGU	-	exon-intron	CDS,UTR,exon,gene,stop_codon,transcript	0	6	0
chr20:33337733|33337822	NCOA6	-	exon-exon	CDS,exon,gene,transcript	0	23	0
chr20:33514047|33514986	ACSS2	+	exon-exon	CDS,UTR,exon,gene,transcript	0	28	0
chr20:34304662|34313077	RBM39	-	exon-exon	CDS,UTR,exon,gene,start_codon,transcript	32	0	0
chr20:34309662|34320057	RBM39	-	exon-exon	CDS,UTR,exon,gene,start_codon,transcript	6	0	0
chr20:34309662|34313077	RBM39	-	exon-exon	CDS,UTR,exon,gene,start_codon,transcript	27	34	0
chr20:34322828|34322961	RBM39	-	exon-exon	CDS,UTR,exon,gene,transcript	6	0	0
chr20:35539621|35547922	SAMHD1	-	exon-exon	CDS,UTR,exon,gene,stop_codon,transcript	12	0	0
chr20:35684549|35693876	RBL1	-	exon-exon	CDS,exon,gene,transcript	0	28	0
chr20:35838546|35854205	RPN2	+	exon-exon	CDS,exon,gene,transcript	0	0	9
chr20:35855802|35855957	RPN2	+	intron-intron	gene,transcript	0	0	13
chr20:36685934|36694658	RPRD1B	+	exon-exon	CDS,UTR,exon,gene,stop_codon,transcript	6	0	0
chr20:36694205|36694658	RPRD1B	+	intron-exon	CDS,UTR,exon,gene,transcript	9	0	0
chr20:37612342|37623523	DHX35	+	exon-exon	CDS,UTR,exon,gene,stop_codon,transcript	0	82	0
chr20:37620097|37623523	DHX35	+	exon-exon	CDS,UTR,exon,gene,transcript	9	0	0
chr20:42088721|42089228	SRSF6	+	exon-exon	CDS,UTR,exon,gene,transcript	18	0	0
chr20:44640276|44640841	MMP9	+	exon-exon	CDS,exon,gene,transcript	0	0	13
chr20:45874752|45875261	ZMYND8	-	exon-exon	CDS,exon,gene,transcript	9	0	0
chr20:45874752|45878183	ZMYND8	-	exon-exon	CDS,exon,gene,transcript	27	0	0
chr20:45923410|45927691	ZMYND8	-	exon-exon	CDS,exon,gene,transcript	12	0	0
chr20:47241364|47241411	PREX1	-	exon-exon	UTR,exon,gene,transcript	0	0	9
chr20:47258706|47259027	PREX1	-	exon-exon	CDS,exon,gene,transcript	15	0	0
chr20:47691322|47707559	CSE1L	+	exon-exon	CDS,exon,gene,transcript	0	0	9
chr20:54956489|54961589	AURKA	-	exon-exon	CDS,exon,gene,transcript	12	0	0
chr20:57608958|57609041	SLMO2	-	exon-exon	UTR,exon,gene,transcript	0	9	0
chr20:58755108|58755971	RP5-1043L13.1	+	intron-exon	exon,gene,transcript	0	0	21
chr20:60714131|60716000	PSMA7	-	exon-exon	CDS,UTR,exon,gene,start_codon,stop_codon,transcript	18	0	0
chr20:61826925|61827836	YTHDF1	-	exon-exon	UTR,exon,gene,transcript	0	0	9
chr20:61833639|61835159	YTHDF1	-	exon-exon	CDS,UTR,exon,gene,start_codon,transcript	0	74	0
chr20:62197442|62197777	HELZ2	-	exon-exon	CDS,exon,gene,transcript	9	0	0
chr20:62559688|62562375	DNAJC5	+	exon-exon	CDS,UTR,exon,gene,start_codon,transcript	0	0	9
chr21:15860177|15860518	SAMSN1	-	intron-intron	gene,transcript	0	0	9
chr21:17135210|17138460	USP25	+	exon-exon	CDS,exon,gene,transcript	18	0	4
chr21:17191017|17214859	USP25	+	exon-exon	CDS,exon,gene,transcript	0	0	9
chr21:37619815|37620866	DOPEY2	+	exon-exon	CDS,exon,gene,transcript	50	11	17
chr21:37705944|37713844	MORC3	+	exon-exon	CDS,exon,gene,transcript	12	0	0
chr21:37711077|37717005	MORC3	+	exon-exon	CDS,exon,gene,transcript	21	0	0
chr21:38792601|38794168	DYRK1A	+	exon-intron	CDS,UTR,exon,gene,start_codon,transcript	29	0	0
chr21:38792601|38828610	DYRK1A	+	exon-intron	CDS,UTR,exon,gene,start_codon,transcript	21	0	0
chr21:40578034|40584633	BRWD1	-	exon-exon	CDS,UTR,exon,gene,transcript	9	0	0
chr21:40596334|40601362	BRWD1	-	exon-exon	CDS,exon,gene,transcript	6	28	0
chr21:40596334|40597123	BRWD1	-	exon-exon	CDS,exon,gene,transcript	0	65	0
chr21:40600426|40601362	BRWD1	-	exon-exon	CDS,exon,gene,transcript	21	0	0
chr21:41427285|41427581	DSCAM	-	intron-intron	gene,transcript	0	0	9
chr21:41816778|41816866	DSCAM	-	intron-intron	gene,transcript	0	0	30
chr21:44270151|44296877	WDR4	-	exon-exon	CDS,UTR,exon,gene,stop_codon,transcript	18	0	0
chr21:44279772|44283706	WDR4	-	exon-exon	CDS,exon,gene,transcript	29	0	0
chr21:44514581|44515853	U2AF1	-	exon-exon	CDS,UTR,exon,gene,start_codon,transcript	15	60	0
chr21:45513944|45518415	TRAPPC10	+	exon-exon	CDS,UTR,exon,gene,transcript	6	0	0
chr21:46275125|46281186	PTTG1IP	-	exon-exon	CDS,exon,gene,transcript	74	0	13
chr21:46306733|46308705	ITGB2	-	exon-exon	CDS,UTR,exon,gene,transcript	0	0	9
chr21:47721911|47735461	C21orf58	-	exon-exon	CDS,UTR,exon,gene,start_codon,stop_codon,transcript	6	0	0
chr22:17525763|17528316	CECR7	+	exon-exon	exon,gene,transcript	53	0	4
chr22:17589541|17589876	IL17RA	+	exon-exon	CDS,exon,gene,transcript	0	0	17
chr22:20099877|20100132	TRMT2A	-	exon-exon	CDS,UTR,exon,gene,stop_codon,transcript	0	20	0
chr22:21288067|21288532	CRKL	+	exon-exon	CDS,exon,gene,transcript	15	45	0
chr22:21288179|21288275	CRKL	+	exon-exon	CDS,exon,gene,transcript	0	45	0
chr22:22055265|22065197	YPEL1	-	exon-exon	CDS,UTR,exon,gene,start_codon,stop_codon,transcript	12	0	0
chr22:22117083|22117151	MAPK1	-	exon-exon	UTR,exon,gene,transcript	6	0	0
chr22:22275680|22275755	PPM1F	-	exon-exon	UTR,exon,gene,transcript	0	0	30
chr22:23615268|23615961	BCR	+	exon-exon	CDS,exon,gene,transcript	38	0	0
chr22:24431892|24437721	CABIN1	+	exon-exon	CDS,UTR,exon,gene,start_codon,transcript	12	0	0
chr22:26057543|26063767	ADRBK2	+	exon-exon	CDS,UTR,exon,gene,transcript	12	0	0
chr22:26059597|26070495	ADRBK2	+	exon-exon	CDS,UTR,exon,gene,transcript	9	0	0
chr22:28271342|28271728	PITPNB	-	intron-intron	gene,transcript	6	0	0
chr22:28306952|28310335	PITPNB	-	exon-exon	CDS,UTR,exon,gene,transcript	9	0	0
chr22:29695607|29695678	EWSR1	+	exon-exon	CDS,exon,gene,transcript	9	3	0
chr22:30387493|30394846	MTMR3	+	exon-exon	CDS,UTR,exon,gene,start_codon,transcript	0	43	0
chr22:30686344|30687176	RP1-130H16.18	-	intron-intron	gene,transcript	6	0	0
chr22:30941050|30941149	SEC14L6	-	intron-intron	gene,transcript	0	0	9
chr22:32006976|32007289	SFI1	+	intron-exon	CDS,UTR,exon,gene,transcript	9	0	0
chr22:32874968|32881196	FBXO7	+	exon-exon	CDS,UTR,exon,gene,start_codon,stop_codon,transcript	15	0	0
chr22:35663427|35663490	HMGXB4	+	intron-intron	gene,transcript	0	0	17
chr22:35948708|35948901	RASD2	+	exon-exon	UTR,exon,gene,transcript	0	0	13
chr22:36680449|36681231	MYH9	-	exon-exon	CDS,exon,gene,transcript	0	0	21
chr22:36682764|36689419	MYH9	-	exon-exon	CDS,exon,gene,transcript	9	0	0
chr22:36684388|36684694	MYH9	-	exon-intron	CDS,exon,gene,transcript	6	0	0
chr22:36688146|36689407	MYH9	-	exon-exon	CDS,exon,gene,transcript	12	0	0
chr22:36688188|36689461	MYH9	-	exon-exon	CDS,exon,gene,transcript	0	0	9
chr22:36696251|36696920	MYH9	-	exon-exon	CDS,exon,gene,transcript	0	0	9
chr22:38028703|38028769	GGA1	+	exon-exon	CDS,UTR,exon,gene,stop_codon,transcript	0	11	0
chr22:38895405|38897285	DDX17	-	exon-exon	CDS,exon,gene,transcript	38	0	0
chr22:39352323|39352715	APOBEC3A	+	intron-intron	gene,transcript	0	0	9
chr22:39710637|39710690	RPL3	-	intron-exon	gene,transcript	0	31	0
chr22:41620953|41622347	L3MBTL2	+	intron-intron	CDS,exon,gene,transcript	6	0	0
chr22:41738533|41739580	ZC3H7B	+	exon-exon	CDS,exon,gene,transcript	12	0	0
chr22:42204879|42206295	CCDC134	+	exon-exon	CDS,UTR,exon,gene,start_codon,transcript	9	6	0
chr22:42204879|42209826	CCDC134	+	exon-exon	CDS,UTR,exon,gene,start_codon,transcript	3	0	13
chr22:42807413|42807742	NFAM1	-	exon-exon	CDS,exon,gene,transcript	0	0	21
chr22:42981396|42981598	POLDIP3	-	exon-exon	UTR,exon,gene,transcript	9	0	0
chr22:43555216|43555342	TSPO	+	exon-exon	CDS,UTR,exon,gene,start_codon,transcript	0	0	9
chr22:45726484|45728591	FAM118A	+	exon-exon	CDS,UTR,exon,gene,start_codon,transcript	0	85	0
chr22:46125305|46136418	ATXN10	+	exon-exon	CDS,exon,gene,transcript	18	0	0
chr22:47188417|47193517	TBC1D22A	+	exon-exon	CDS,UTR,exon,gene,start_codon,transcript	44	0	0
chr22:47370186|47393605	TBC1D22A	+	exon-exon	CDS,UTR,exon,gene,transcript	0	9	0
chr22:50181038|50192767	BRD1	-	exon-exon	CDS,exon,gene,transcript	6	0	0
chr22:50280608|50280992	ZBED4	+	exon-exon	CDS,UTR,exon,gene,stop_codon,transcript	0	9	0
chr22:50631456|50636615	TRABD	+	exon-exon	CDS,UTR,exon,gene,start_codon,transcript	9	0	0
chr22:50810449|50832564	PPP6R2	+	exon-exon	CDS,UTR,exon,gene,start_codon,transcript	9	0	4
chr22:50902580|50902757	SBF1	-	intron-exon	gene,transcript	6	0	0
chr3:3182194|3186394	TRNT1	+	exon-exon	CDS,exon,gene,transcript	21	0	0
chr3:4558160|4562778	ITPR1	+	exon-exon	CDS,UTR,exon,gene,start_codon,transcript	0	26	0
chr3:4725383|4725447	ITPR1	+	exon-exon	CDS,exon,gene,transcript	38	0	0
chr3:8977555|8983488	RAD18	-	exon-exon	CDS,UTR,exon,gene,stop_codon,transcript	12	0	0
chr3:9711116|9712854	MTMR14	+	exon-exon	CDS,UTR,exon,gene,stop_codon,transcript	12	0	0
chr3:12989922|12990010	IQSEC1	-	intron-intron	gene,transcript	29	0	0
chr3:15720808|15721070	ANKRD28	-	exon-exon	CDS,exon,gene,transcript	0	23	0
chr3:16327849|16345099	OXNAD1	+	exon-exon	CDS,UTR,exon,gene,stop_codon,transcript	0	34	4
chr3:16399439|16411786	RFTN1	-	exon-exon	CDS,exon,gene,transcript	15	0	0
chr3:17051166|17056403	PLCL2	+	exon-exon	CDS,UTR,exon,gene,start_codon,transcript	21	0	0
chr3:23268263|23268438	UBE2E2	+	intron-intron	gene,transcript	6	0	0
chr3:27490142|27493989	SLC4A7	-	exon-exon	CDS,UTR,exon,gene,transcript	12	0	0
chr3:28295222|28304871	CMC1	+	exon-exon	CDS,UTR,exon,gene,stop_codon,transcript	15	0	0
chr3:30713846|30713911	TGFBR2	+	exon-exon	CDS,exon,gene,transcript	21	0	0
chr3:31617888|31621588	STT3B	+	exon-exon	CDS,exon,gene,transcript	38	0	0
chr3:31956710|31957908	OSBPL10	-	intron-intron	gene,transcript	9	0	0
chr3:32479447|32483505	CMTM7	+	intron-exon	CDS,exon,gene,transcript	12	0	0
chr3:32586368|32587457	DYNC1LI1	-	exon-exon	CDS,exon,gene,transcript	0	14	0
chr3:33109722|33110462	GLB1	-	exon-exon	CDS,UTR,exon,gene,transcript	12	0	0
chr3:33725851|33738425	CLASP2	-	exon-exon	CDS,UTR,exon,gene,transcript	0	51	0
chr3:35721279|35732497	ARPP21	+	exon-exon	CDS,UTR,exon,gene,start_codon,stop_codon,transcript	15	0	0
chr3:35741977|35756968	ARPP21	+	intron-exon	CDS,UTR,exon,gene,transcript	9	0	0
chr3:35748466|35750562	ARPP21	+	exon-exon	CDS,UTR,exon,gene,transcript	6	0	0
chr3:35753791|35753864	ARPP21	+	intron-intron	gene,transcript	15	0	0
chr3:37136283|37138151	LRRFIP2	-	exon-exon	CDS,exon,gene,transcript	0	11	0
chr3:39111134|39127101	WDR48	+	exon-exon	CDS,UTR,exon,gene,transcript	0	20	0
chr3:42132938|42134918	TRAK1	+	exon-intron	CDS,UTR,exon,gene,start_codon,transcript	29	0	0
chr3:42845791|42845942	HIGD1A	-	exon-exon	UTR,exon,gene,transcript	12	0	0
chr3:44434347|44442826	TCAIM	+	exon-exon	CDS,UTR,exon,gene,transcript	6	0	0
chr3:44496613|44497188	ZNF445	-	exon-exon	CDS,UTR,exon,gene,start_codon,transcript	24	0	0
chr3:44835709|44835918	KIF15	+	exon-exon	CDS,UTR,exon,gene,transcript	15	0	0
chr3:44871463|44881948	KIF15	+	exon-exon	CDS,UTR,exon,gene,transcript	0	0	9
chr3:47079056|47079155	SETD2	-	intron-exon	exon,gene,transcript	15	0	0
chr3:47139445|47144913	SETD2	-	exon-exon	CDS,UTR,exon,gene,transcript	35	0	0
chr3:47139445|47147610	SETD2	-	exon-exon	CDS,UTR,exon,gene,transcript	29	28	0
chr3:47139445|47158244	SETD2	-	exon-exon	CDS,UTR,exon,gene,transcript	12	0	0
chr3:47454729|47454809	PTPN23	+	exon-exon	UTR,exon,gene,transcript	0	0	9
chr3:47462053|47462148	SCAP	-	exon-exon	CDS,UTR,exon,gene,transcript	0	17	0
chr3:47476498|47484581	SCAP	-	exon-exon	CDS,UTR,exon,gene,start_codon,transcript	0	6	0
chr3:47716965|47727660	SMARCC1	-	exon-exon	CDS,exon,gene,transcript	27	0	0
chr3:47719688|47727660	SMARCC1	-	exon-exon	CDS,exon,gene,transcript	0	48	0
chr3:47755905|47807148	SMARCC1	-	exon-intron	CDS,UTR,exon,gene,stop_codon,transcript	15	0	0
chr3:47762156|47787483	SMARCC1	-	exon-exon	CDS,UTR,exon,gene,stop_codon,transcript	6	0	0
chr3:47882367|47884745	DHX30	+	exon-exon	CDS,UTR,exon,gene,transcript	0	9	0
chr3:47892584|47892892	MAP4	-	exon-exon	UTR,exon,gene,transcript	12	0	0
chr3:47951801|47952034	MAP4	-	exon-exon	CDS,UTR,exon,gene,transcript	9	0	0
chr3:48960181|48965246	ARIH2	+	exon-exon	CDS,UTR,exon,gene,start_codon,transcript	9	0	0
chr3:49051182|49051358	WDR6	+	exon-exon	CDS,UTR,exon,gene,transcript	0	14	17
chr3:49372453|49373029	USP4	-	intron-exon	CDS,exon,gene,transcript	32	0	9
chr3:49736909|49738142	RNF123	+	exon-exon	CDS,exon,gene,transcript	15	0	0
chr3:50145503|50145737	RBM5	+	exon-exon	CDS,UTR,exon,gene,transcript	9	0	0
chr3:50289532|50295146	GNAI2	+	exon-exon	CDS,UTR,exon,gene,start_codon,stop_codon,transcript	12	0	0
chr3:51575514|51624575	RAD54L2	+	exon-exon	CDS,UTR,exon,gene,start_codon,transcript	50	0	0
chr3:51575605|51624575	RAD54L2	+	exon-exon	CDS,UTR,exon,gene,start_codon,transcript	9	0	0
chr3:51671262|51671331	RAD54L2	+	exon-exon	CDS,exon,gene,transcript	0	0	9
chr3:52290762|52290916	WDR82	-	exon-exon	UTR,exon,gene,transcript	12	0	0
chr3:52771602|52775515	NEK4	-	exon-exon	CDS,exon,gene,transcript	18	0	0
chr3:52946554|52950230	SFMBT1	-	exon-exon	CDS,exon,gene,transcript	0	116	0
chr3:53220278|53220343	PRKCD	+	exon-exon	CDS,exon,gene,transcript	0	0	9
chr3:53262072|53262344	TKT	-	exon-exon	CDS,UTR,exon,gene,transcript	0	0	9
chr3:56626998|56628056	CCDC66	+	exon-exon	CDS,UTR,exon,gene,transcript	38	0	13
chr3:56661065|56662642	FAM208A	-	exon-exon	CDS,exon,gene,transcript	27	0	4
chr3:56703728|56707753	FAM208A	-	exon-exon	CDS,exon,gene,transcript	0	0	9
chr3:57276884|57301820	APPL1	+	exon-exon	CDS,exon,gene,transcript	12	0	0
chr3:57276884|57282379	APPL1	+	exon-exon	CDS,exon,gene,transcript	6	0	4
chr3:57832924|57882659	SLMAP	+	exon-exon	CDS,UTR,exon,gene,start_codon,transcript	6	0	0
chr3:66455622|66512933	LRIG1	-	exon-exon	CDS,exon,gene,transcript	29	0	0
chr3:71064700|71102924	FOXP1	-	exon-exon	CDS,UTR,exon,gene,transcript	9	0	0
chr3:71090479|71102924	FOXP1	-	exon-exon	CDS,UTR,exon,gene,transcript	6	0	0
chr3:71234362|71234577	FOXP1	-	intron-intron	gene,transcript	6	0	0
chr3:71481559|71481678	FOXP1	-	intron-intron	gene,transcript	0	0	21
chr3:71528112|71528906	FOXP1	-	intron-intron	gene,transcript	0	0	9
chr3:71733723|71777774	EIF4E3	-	exon-exon	CDS,UTR,exon,gene,start_codon,stop_codon,transcript	0	0	17
chr3:71739161|71748859	EIF4E3	-	exon-exon	CDS,UTR,exon,gene,start_codon,transcript	15	0	0
chr3:72890196|72893574	SHQ1	-	exon-exon	CDS,UTR,exon,gene,stop_codon,transcript	0	0	9
chr3:73117136|73117483	PPP4R2	+	exon-exon	UTR,exon,gene,transcript	6	0	0
chr3:100013931|100016889	TBC1D23	+	exon-exon	CDS,exon,gene,transcript	0	48	0
chr3:100101224|100101267	TOMM70A	-	intron-intron	gene,transcript	12	0	0
chr3:100428611|100428665	TFG	+	exon-exon	UTR,exon,gene,transcript	9	0	0
chr3:105085859|105086026	ALCAM	+	exon-exon	UTR,exon,gene,transcript	24	0	0
chr3:107380675|107451870	BBX	+	exon-exon	CDS,UTR,exon,gene,start_codon,transcript	18	0	0
chr3:107421791|107421851	BBX	+	intron-intron	gene,transcript	9	0	0
chr3:107429299|107435696	BBX	+	exon-exon	CDS,UTR,exon,gene,start_codon,transcript	41	0	4
chr3:111632166|111639266	PHLDB2	+	exon-exon	CDS,UTR,exon,gene,stop_codon,transcript	50	0	0
chr3:114456446|114456726	ZBTB20	-	intron-intron	gene,transcript	0	0	9
chr3:119222379|119236162	TIMMDC1	+	exon-exon	CDS,UTR,exon,gene,stop_codon,transcript	15	0	0
chr3:121195387|121206356	POLQ	-	exon-exon	CDS,exon,gene,transcript	6	0	0
chr3:121467789|121468559	GOLGB1	-	intron-exon	UTR,exon,gene,transcript	6	0	0
chr3:125032152|125050082	ZNF148	-	exon-exon	CDS,UTR,exon,gene,start_codon,transcript	35	0	0
chr3:125238719|125238908	SNX4	-	intron-exon	CDS,UTR,exon,gene,transcript	0	6	0
chr3:127318368|127323517	MCM2	+	exon-exon	CDS,exon,gene,transcript	0	17	0
chr3:128502243|128502554	RAB7A	+	intron-intron	gene,transcript	0	0	9
chr3:129177442|129183624	IFT122	+	exon-exon	CDS,UTR,exon,gene,start_codon,transcript	6	0	0
chr3:129599152|129599402	TMCC1	-	exon-exon	UTR,exon,gene,transcript	0	60	0
chr3:133907681|133914026	RYK	-	exon-exon	CDS,exon,gene,transcript	3	0	9
chr3:134559298|134560391	EPHB1	+	exon-exon	UTR,exon,gene,transcript	9	0	0
chr3:135979321|135980907	PCCB	+	exon-exon	CDS,exon,gene,transcript	15	0	0
chr3:136076562|136085924	STAG1	-	exon-exon	CDS,UTR,exon,gene,transcript	6	0	0
chr3:136152398|136196254	STAG1	-	exon-exon	CDS,UTR,exon,gene,start_codon,transcript	9	0	0
chr3:136170875|136221621	STAG1	-	exon-exon	CDS,UTR,exon,gene,start_codon,transcript	6	0	0
chr3:136219065|136287703	STAG1	-	exon-exon	CDS,UTR,exon,gene,start_codon,stop_codon,transcript	0	0	9
chr3:136323151|136323315	STAG1	-	exon-exon	CDS,UTR,exon,gene,transcript	9	0	0
chr3:138289160|138291774	CEP70	-	exon-exon	CDS,UTR,exon,gene,start_codon,transcript	0	0	9
chr3:138289160|138290198	CEP70	-	exon-exon	CDS,exon,gene,transcript	27	0	9
chr3:138340249|138347998	FAIM	+	exon-exon	CDS,UTR,exon,gene,start_codon,transcript	15	0	0
chr3:142738811|142752192	U2SURP	+	exon-exon	CDS,UTR,exon,gene,start_codon,stop_codon,transcript	0	54	0
chr3:148710351|148710424	GYG1	+	exon-exon	UTR,exon,gene,transcript	0	0	9
chr3:150148287|150148353	TSC22D2	+	intron-intron	gene,transcript	6	0	0
chr3:152013985|152014087	MBNL1	+	intron-intron	gene,transcript	6	0	0
chr3:152017194|152018156	MBNL1	+	exon-exon	CDS,UTR,exon,gene,start_codon,transcript	12	0	0
chr3:152132730|152150709	MBNL1	+	exon-exon	CDS,UTR,exon,gene,transcript	59	0	0
chr3:153999002|154000976	DHX36	-	intron-exon	gene,transcript	15	0	0
chr3:155545971|155560408	SLC33A1	-	exon-exon	CDS,UTR,exon,gene,stop_codon,transcript	9	0	0
chr3:155547477|155551830	SLC33A1	-	exon-exon	CDS,UTR,exon,gene,transcript	6	0	0
chr3:155615716|155640091	GMPS	+	exon-exon	CDS,exon,gene,transcript	0	23	0
chr3:155628481|155643155	GMPS	+	exon-exon	CDS,exon,gene,transcript	6	0	0
chr3:155632208|155637127	GMPS	+	exon-exon	CDS,exon,gene,transcript	0	54	0
chr3:156395749|156395874	TIPARP	+	exon-exon	CDS,exon,gene,transcript	6	0	0
chr3:156873484|156873576	CCNL1	-	intron-intron	gene,transcript	0	0	9
chr3:157839892|157841780	RSRC1	+	exon-exon	CDS,UTR,exon,gene,start_codon,transcript	29	0	0
chr3:169482545|169482837	TERC	-	exon-exon	exon,gene,transcript	0	6	0
chr3:169706096|169710652	SEC62	+	exon-exon	CDS,UTR,exon,gene,transcript	12	0	0
chr3:169840379|169843795	PHC3	-	exon-intron	CDS,exon,gene,transcript	29	0	0
chr3:169854207|169867032	PHC3	-	exon-exon	CDS,UTR,exon,gene,stop_codon,transcript	41	0	0
chr3:169863211|169867032	PHC3	-	exon-exon	CDS,UTR,exon,gene,stop_codon,transcript	0	45	0
chr3:171830242|171851336	FNDC3B	+	exon-exon	CDS,UTR,exon,gene,start_codon,transcript	0	0	9
chr3:171965323|172003774	FNDC3B	+	exon-exon	CDS,exon,gene,transcript	12	26	0
chr3:171969050|172016577	FNDC3B	+	exon-exon	CDS,exon,gene,transcript	0	0	9
chr3:179131200|179137293	GNB4	-	exon-exon	CDS,exon,gene,transcript	0	11	0
chr3:179461755|179461901	USP13	+	intron-intron	gene,transcript	0	43	0
chr3:180631086|180631245	FXR1	+	intron-intron	gene,transcript	6	0	0
chr3:180680696|180685877	FXR1	+	exon-exon	CDS,exon,gene,transcript	0	37	0
chr3:180685839|180688146	FXR1	+	exon-exon	CDS,exon,gene,transcript	0	96	0
chr3:183361268|183369064	KLHL24	+	exon-exon	CDS,UTR,exon,gene,start_codon,transcript	6	0	0
chr3:183368084|183369064	KLHL24	+	exon-exon	CDS,UTR,exon,gene,start_codon,transcript	6	0	0
chr3:185643370|185644451	TRA2B	-	exon-exon	CDS,UTR,exon,gene,transcript	0	11	0
chr3:185643370|185643414	TRA2B	-	exon-exon	CDS,UTR,exon,gene,transcript	12	0	0
chr3:185655591|185655721	TRA2B	-	intron-exon	CDS,UTR,exon,gene,start_codon,transcript	9	0	0
chr3:186079101|186079598	DGKG	-	intron-intron	gene,transcript	6	0	0
chr3:191074877|191087825	CCDC50	+	exon-exon	CDS,exon,gene,transcript	6	0	0
chr3:195101738|195112876	ACAP2	-	exon-exon	CDS,UTR,exon,gene,transcript	12	0	0
chr3:195605124|195615477	TNK2	-	exon-exon	CDS,UTR,exon,gene,start_codon,stop_codon,transcript	9	0	0
chr3:196094899|196098913	UBXN7	-	exon-exon	CDS,UTR,exon,gene,start_codon,transcript	12	0	0
chr3:196544928|196555445	PAK2	+	exon-exon	CDS,UTR,exon,gene,stop_codon,transcript	0	0	9
chr3:196846281|196869639	DLG1	-	exon-exon	CDS,exon,gene,stop_codon,transcript	15	0	0
chr3:197592294|197602646	LRCH3	+	exon-exon	CDS,UTR,exon,gene,stop_codon,transcript	9	0	9
chr4:667123|667185	ATP5I	-	exon-exon	CDS,exon,gene,transcript	27	0	26
chr4:775095|775168	RP11-440L14.1	-	intron-intron	gene,transcript	12	0	0
chr4:1219148|1232125	CTBP1	-	exon-exon	CDS,UTR,exon,gene,stop_codon,transcript	6	0	0
chr4:1902353|1906105	WHSC1	+	exon-exon	CDS,UTR,exon,gene,start_codon,transcript	12	3	0
chr4:1902353|1932497	WHSC1	+	exon-exon	CDS,UTR,exon,gene,start_codon,stop_codon,transcript	0	0	13
chr4:2826687|2826823	SH3BP2	+	exon-exon	exon,gene,transcript	0	0	21
chr4:3088666|3109150	HTT	+	exon-exon	CDS,exon,gene,transcript	15	0	0
chr4:6925100|6925838	TBC1D14	+	exon-exon	CDS,UTR,exon,gene,start_codon,transcript	41	0	0
chr4:9709444|9709546	ALG1L3P	-	intron-intron	gene,transcript	0	0	13
chr4:10094604|10094854	WDR1	-	exon-intron	exon,gene,transcript	9	0	0
chr4:10099335|10105610	WDR1	-	exon-exon	CDS,exon,gene,transcript	9	0	0
chr4:10105488|10105568	WDR1	-	intron-exon	CDS,exon,gene,transcript	0	0	13
chr4:15626875|15646280	FBXL5	-	exon-exon	CDS,UTR,exon,gene,start_codon,stop_codon,transcript	0	0	9
chr4:25256687|25265471	PI4K2B	+	exon-exon	CDS,exon,gene,transcript	6	0	0
chr4:25315668|25317022	ZCCHC4	+	exon-exon	CDS,exon,gene,transcript	12	0	0
chr4:25789846|25834732	SEL1L3	-	exon-exon	CDS,exon,gene,transcript	12	0	0
chr4:26997001|27010624	STIM2	+	exon-exon	CDS,exon,gene,transcript	21	0	0
chr4:37633007|37640126	RELL1	-	exon-exon	CDS,UTR,exon,gene,stop_codon,transcript	112	99	34
chr4:38022212|38029500	TBC1D1	+	exon-exon	CDS,UTR,exon,gene,stop_codon,transcript	0	34	0
chr4:38091553|38104778	TBC1D1	+	exon-exon	CDS,UTR,exon,gene,transcript	18	0	21
chr4:38091553|38126752	TBC1D1	+	exon-exon	CDS,UTR,exon,gene,transcript	6	0	0
chr4:39328183|39329376	RFC1	-	exon-exon	CDS,UTR,exon,gene,transcript	12	0	0
chr4:39839098|39839828	PDS5A	-	exon-exon	CDS,exon,gene,transcript	21	0	0
chr4:39900009|39904080	PDS5A	-	exon-exon	CDS,UTR,exon,gene,transcript	15	0	13
chr4:40214167|40216155	RHOH	+	intron-intron	exon,gene,transcript	6	0	0
chr4:42505467|42526864	ATP8A1	-	exon-exon	CDS,exon,gene,transcript	12	0	0
chr4:47578790|47584081	ATP10D	+	exon-exon	CDS,UTR,exon,gene,transcript	15	0	0
chr4:54292039|54310270	FIP1L1	+	exon-exon	CDS,UTR,exon,gene,stop_codon,transcript	21	0	0
chr4:57796882|57796989	REST	+	exon-exon	CDS,exon,gene,transcript	15	0	0
chr4:74607689|74607749	IL8	+	exon-exon	CDS,exon,gene,transcript	0	0	26
chr4:75040223|75091111	MTHFD2L	+	exon-exon	CDS,UTR,exon,gene,start_codon,stop_codon,transcript	6	0	0
chr4:78694235|78697546	CNOT6L	-	exon-exon	CDS,UTR,exon,gene,stop_codon,transcript	18	116	0
chr4:80994093|80994254	ANTXR2	-	exon-exon	UTR,exon,gene,transcript	0	0	13
chr4:83276457|83280792	HNRNPD	-	exon-exon	CDS,UTR,exon,gene,start_codon,stop_codon,transcript	12	0	0
chr4:83799988|83802007	SEC31A	-	exon-exon	CDS,UTR,exon,gene,stop_codon,transcript	0	17	0
chr4:84508408|84516113	AGPAT9	+	exon-exon	CDS,exon,gene,transcript	0	0	13
chr4:85642562|85648058	WDFY3	-	exon-exon	CDS,exon,gene,transcript	0	0	69
chr4:88983058|88989213	PKD2	+	exon-exon	CDS,exon,gene,transcript	6	0	0
chr4:95494502|95507595	PDLIM5	+	exon-exon	CDS,UTR,exon,gene,start_codon,transcript	12	0	0
chr4:95561427|95578698	PDLIM5	+	exon-exon	CDS,UTR,exon,gene,transcript	0	14	0
chr4:102234086|102234211	PPP3CA	-	intron-intron	gene,transcript	0	0	9
chr4:102750965|102839346	BANK1	+	exon-exon	CDS,UTR,exon,gene,start_codon,transcript	12	0	0
chr4:103610731|103612114	MANBA	-	exon-exon	CDS,exon,gene,transcript	0	0	17
chr4:103635595|103647840	MANBA	-	exon-exon	CDS,UTR,exon,gene,transcript	18	0	30
chr4:103681269|103681360	MANBA	-	intron-intron	gene,transcript	0	0	9
chr4:106345353|106377902	PPA2	-	exon-exon	CDS,UTR,exon,gene,start_codon,stop_codon,transcript	9	0	4
chr4:109005200|109005422	LEF1	-	intron-intron	gene,transcript	6	0	0
chr4:109286981|109287041	N/A	.	intergenic-intergenic	.	6	0	0
chr4:123220533|123220868	KIAA1109	+	intron-intron	gene,transcript	6	0	0
chr4:123270313|123274310	KIAA1109	+	exon-exon	CDS,exon,gene,transcript	0	0	9
chr4:128930075|128932855	C4orf29	+	exon-exon	CDS,UTR,exon,gene,stop_codon,transcript	0	57	0
chr4:129873924|129920949	SCLT1	-	exon-exon	CDS,exon,gene,transcript	0	0	13
chr4:129913322|129925031	SCLT1	-	exon-exon	CDS,exon,gene,transcript	62	0	13
chr4:129913322|129960251	SCLT1	-	exon-exon	CDS,UTR,exon,gene,stop_codon,transcript	0	0	9
chr4:140046318|140060651	ELF2	-	exon-exon	CDS,UTR,exon,gene,start_codon,transcript	9	0	9
chr4:140395861|140395999	RAB33B	+	exon-exon	UTR,exon,gene,transcript	6	0	0
chr4:140444508|140450374	SETD7	-	exon-exon	CDS,exon,gene,transcript	41	0	0
chr4:140608726|140608928	MGST2	+	intron-intron	exon,gene,transcript	0	11	0
chr4:141676911|141676996	TBC1D9	-	intron-intron	gene,transcript	6	0	0
chr4:144464662|144465125	SMARCA5	+	exon-exon	CDS,exon,gene,transcript	112	3	13
chr4:148860976|148876525	ARHGAP10	+	exon-exon	CDS,exon,gene,transcript	0	31	0
chr4:151223777|151247050	LRBA	-	exon-exon	CDS,UTR,exon,gene,stop_codon,transcript	27	0	0
chr4:153391093|153398932	FBXW7	-	intron-intron	gene,transcript	9	0	0
chr4:153562080|153574079	TMEM154	-	exon-exon	CDS,UTR,exon,gene,stop_codon,transcript	9	0	0
chr4:154315414|154336050	MND1	+	exon-exon	CDS,UTR,exon,gene,stop_codon,transcript	0	0	9
chr4:154387610|154388415	KIAA0922	+	exon-exon	CDS,exon,gene,transcript	9	0	0
chr4:154408916|154408994	KIAA0922	+	intron-intron	gene,transcript	6	0	0
chr4:154409063|154409191	KIAA0922	+	intron-intron	gene,transcript	9	0	0
chr4:154524455|154533552	KIAA0922	+	exon-exon	CDS,exon,gene,transcript	15	0	0
chr4:159634271|159636820	PPID	-	exon-exon	CDS,UTR,exon,gene,transcript	0	17	0
chr4:161329452|161329510	N/A	.	intergenic-intergenic	.	0	0	17
chr4:170458960|170511960	NEK1	-	exon-exon	CDS,UTR,exon,gene,transcript	12	0	0
chr4:170737227|170737501	N/A	.	intergenic-intergenic	.	24	0	0
chr4:174169131|174169591	GALNT7	+	exon-exon	CDS,exon,gene,transcript	0	65	4
chr4:186168448|186188309	SNX25	+	exon-exon	CDS,UTR,exon,gene,start_codon,transcript	12	0	0
chr5:465247|465357	EXOC3	+	exon-exon	CDS,UTR,exon,gene,transcript	0	37	0
chr5:886918|887077	BRD9	-	intron-intron	exon,gene,transcript	0	0	9
chr5:1085347|1087148	SLC12A7	-	exon-exon	CDS,exon,gene,transcript	21	0	0
chr5:1814453|1814503	NDUFS6	+	exon-exon	CDS,exon,gene,transcript	88	0	0
chr5:6604251|6605521	NSUN2	-	exon-exon	CDS,UTR,exon,gene,transcript	15	0	0
chr5:9763655|9763760	CTD-2143L24.1	-	intron-intron	gene,transcript	0	0	13
chr5:24033319|24062089	C5orf17	+	intron-intron	gene,transcript	0	0	9
chr5:31466289|31472259	DROSHA	-	exon-exon	CDS,exon,gene,transcript	6	0	0
chr5:32417753|32444773	ZFR	-	exon-exon	CDS,UTR,exon,gene,start_codon,transcript	9	0	0
chr5:34179118|34182972	RP11-1023L17.1	-	exon-exon	exon,gene,transcript	82	51	21
chr5:34182785|34182972	RP11-1023L17.1	-	exon-exon	exon,gene,transcript	0	94	0
chr5:36953720|36976504	NIPBL	+	exon-exon	CDS,UTR,exon,gene,start_codon,transcript	6	0	0
chr5:37026331|37027514	NIPBL	+	exon-exon	CDS,exon,gene,transcript	0	45	0
chr5:37052588|37059080	NIPBL	+	exon-exon	CDS,exon,gene,transcript	15	0	0
chr5:37238959|37243221	C5orf42	-	exon-exon	CDS,UTR,exon,gene,transcript	0	62	0
chr5:38991051|39003724	RICTOR	-	exon-exon	CDS,exon,gene,transcript	0	0	17
chr5:39002637|39021238	RICTOR	-	exon-exon	CDS,exon,gene,transcript	6	0	0
chr5:39073735|39073896	RICTOR	-	intron-intron	gene,transcript	6	0	0
chr5:40771821|40777688	PRKAA1	-	exon-exon	CDS,exon,gene,transcript	0	0	9
chr5:43067950|43068120	ZNF131	+	intron-exon	exon,gene,transcript	6	0	0
chr5:43122141|43162033	ZNF131	+	exon-exon	CDS,UTR,exon,gene,start_codon,stop_codon,transcript	0	54	0
chr5:43543311|43543378	PAIP1	-	intron-intron	gene,transcript	0	0	9
chr5:49694941|49707217	EMB	-	exon-exon	CDS,UTR,exon,gene,stop_codon,transcript	6	0	13
chr5:49694941|49724061	EMB	-	exon-exon	CDS,UTR,exon,gene,start_codon,stop_codon,transcript	0	0	13
chr5:49963939|49964083	PARP8	+	exon-exon	CDS,UTR,exon,gene,transcript	9	0	0
chr5:50045985|50059076	PARP8	+	exon-exon	CDS,UTR,exon,gene,stop_codon,transcript	15	0	0
chr5:50142957|50143336	N/A	.	intergenic-intergenic	.	0	0	9
chr5:56160561|56161804	MAP3K1	+	exon-exon	CDS,exon,gene,transcript	29	0	0
chr5:56170859|56177099	MAP3K1	+	exon-exon	CDS,exon,gene,transcript	15	0	0
chr5:56526673|56527148	GPBP1	+	exon-exon	CDS,UTR,exon,gene,transcript	0	65	0
chr5:58284320|58289292	PDE4D	-	exon-exon	CDS,UTR,exon,gene,transcript	0	48	0
chr5:59283759|59284108	PDE4D	-	exon-exon	UTR,exon,gene,transcript	12	0	0
chr5:59938639|59943360	DEPDC1B	-	exon-exon	CDS,UTR,exon,gene,transcript	0	26	0
chr5:59982789|59983054	DEPDC1B	-	exon-exon	CDS,UTR,exon,gene,start_codon,transcript	6	0	0
chr5:64070537|64077828	CWC27	+	exon-exon	CDS,exon,gene,transcript	9	0	0
chr5:65284463|65290692	ERBB2IP	+	exon-exon	CDS,UTR,exon,gene,start_codon,transcript	0	0	9
chr5:65284463|65310553	ERBB2IP	+	exon-exon	CDS,UTR,exon,gene,start_codon,transcript	18	0	0
chr5:65288538|65310553	ERBB2IP	+	exon-exon	CDS,UTR,exon,gene,start_codon,transcript	9	0	0
chr5:66055537|66084622	MAST4	+	exon-exon	CDS,exon,gene,transcript	6	0	0
chr5:68470704|68471364	CCNB1	+	exon-exon	CDS,exon,gene,transcript	12	0	0
chr5:74046404|74047318	GFM2	-	exon-exon	CDS,exon,gene,transcript	6	0	0
chr5:76758920|76760634	WDR41	-	exon-exon	CDS,UTR,exon,gene,stop_codon,transcript	32	0	0
chr5:77299606|77299759	AP3B1	-	intron-intron	gene,transcript	0	0	21
chr5:78908586|78908697	PAPD4	+	exon-exon	UTR,exon,gene,transcript	0	0	26
chr5:78952781|78964851	PAPD4	+	exon-exon	CDS,exon,gene,transcript	6	0	0
chr5:79505532|79506139	SERINC5	-	intron-intron	gene,transcript	0	0	9
chr5:79810632|79810766	FAM151B	+	intron-intron	gene,transcript	0	0	26
chr5:80071513|80088663	MSH3	+	exon-exon	CDS,exon,gene,transcript	21	0	0
chr5:80756874|80809536	SSBP2	-	exon-exon	CDS,exon,gene,transcript	0	6	0
chr5:86679530|86686746	RASA1	+	exon-exon	CDS,UTR,exon,gene,stop_codon,transcript	0	62	0
chr5:89783817|89793523	POLR3G	+	exon-exon	CDS,UTR,exon,gene,stop_codon,transcript	18	0	0
chr5:93964516|93966448	ANKRD32	+	exon-exon	CDS,exon,gene,start_codon,transcript	9	0	0
chr5:94244956|94259726	MCTP1	-	exon-exon	CDS,UTR,exon,gene,start_codon,transcript	0	0	21
chr5:96314842|96322374	LNPEP	+	exon-exon	CDS,UTR,exon,gene,start_codon,transcript	6	0	0
chr5:107677628|107684231	FBXL17	-	intron-exon	CDS,exon,gene,transcript	12	0	4
chr5:107678998|107679264	FBXL17	-	intron-intron	gene,transcript	12	0	0
chr5:107684100|107703654	FBXL17	-	exon-exon	CDS,UTR,exon,gene,start_codon,transcript	15	0	0
chr5:109049221|109065214	MAN2A1	+	exon-exon	CDS,exon,gene,transcript	27	45	0
chr5:112321532|112337371	DCP2	+	exon-exon	CDS,UTR,exon,gene,start_codon,stop_codon,transcript	9	0	0
chr5:118533191|118533256	DMXL1	+	intron-intron	gene,transcript	0	0	9
chr5:122137564|122144050	SNX2	+	exon-exon	CDS,UTR,exon,gene,stop_codon,transcript	6	0	0
chr5:122881111|122893258	CSNK1G3	+	exon-exon	CDS,UTR,exon,gene,start_codon,transcript	65	68	21
chr5:124036707|124036962	ZNF608	-	exon-exon	CDS,UTR,exon,gene,transcript	27	0	0
chr5:125939262|125939875	PHAX	+	exon-exon	CDS,exon,gene,transcript	0	0	9
chr5:130590788|130591885	CDC42SE2	+	exon-intron	exon,gene,transcript	9	0	0
chr5:131539441|131543577	P4HA2	-	exon-exon	CDS,exon,gene,transcript	6	0	0
chr5:131723673|131723881	SLC22A5	+	intron-intron	gene,transcript	0	0	9
chr5:131822731|131823714	IRF1	-	exon-exon	CDS,UTR,exon,gene,stop_codon,transcript	6	0	0
chr5:131940498|131945088	RAD50	+	exon-exon	CDS,UTR,exon,gene,transcript	9	0	0
chr5:131951695|131953986	RAD50	+	exon-exon	CDS,UTR,exon,gene,transcript	12	0	0
chr5:132426885|132428481	HSPA4	+	exon-exon	CDS,exon,gene,transcript	0	0	9
chr5:134705096|134705224	H2AFY	-	exon-exon	CDS,exon,gene,transcript	0	0	13
chr5:134705096|134705832	H2AFY	-	exon-exon	CDS,exon,gene,transcript	0	0	13
chr5:134713867|134713919	H2AFY	-	intron-intron	gene,transcript	0	0	17
chr5:134862378|134862465	N/A	.	intergenic-intergenic	.	0	0	9
chr5:136910339|136910464	SPOCK1	-	intron-intron	gene,transcript	0	0	13
chr5:137090279|137090564	N/A	.	intergenic-intergenic	.	9	0	0
chr5:137278564|137278905	FAM13B	-	exon-exon	CDS,exon,gene,transcript	35	0	0
chr5:137320946|137324004	FAM13B	-	exon-exon	CDS,exon,gene,transcript	62	0	43
chr5:140961879|140963182	DIAPH1	-	exon-exon	CDS,exon,gene,transcript	6	0	0
chr5:141093891|141093981	N/A	.	intergenic-intergenic	.	0	0	9
chr5:142416761|142437312	ARHGAP26	+	exon-exon	CDS,exon,gene,transcript	0	0	21
chr5:142779221|142780417	NR3C1	-	exon-exon	CDS,UTR,exon,gene,start_codon,transcript	9	0	0
chr5:142779865|142780072	NR3C1	-	exon-exon	CDS,exon,gene,transcript	0	6	0
chr5:142780013|142780202	NR3C1	-	exon-exon	CDS,exon,gene,transcript	6	0	0
chr5:145834765|145836785	TCERG1	+	exon-exon	CDS,exon,gene,transcript	12	0	0
chr5:149784648|149784707	CD74	-	exon-exon	CDS,UTR,exon,gene,transcript	24	0	0
chr5:150578558|150585036	CCDC69	-	exon-exon	CDS,exon,gene,transcript	9	0	0
chr5:151169884|151170623	G3BP1	+	exon-exon	CDS,UTR,exon,gene,stop_codon,transcript	12	0	0
chr5:152346819|152346961	AC091969.1	-	intron-intron	gene,transcript	0	0	9
chr5:153413351|153414527	FAM114A2	-	exon-exon	CDS,UTR,exon,gene,start_codon,transcript	0	0	13
chr5:156746820|156746936	CYFIP2	+	exon-exon	CDS,UTR,exon,gene,transcript	0	0	9
chr5:158495767|158526645	EBF1	-	intron-exon	CDS,UTR,exon,gene,start_codon,transcript	0	0	9
chr5:167915607|167921655	RARS	+	exon-exon	CDS,UTR,exon,gene,stop_codon,transcript	12	0	4
chr5:167915607|167924353	RARS	+	exon-exon	CDS,UTR,exon,gene,start_codon,stop_codon,transcript	12	20	4
chr5:168043430|168043490	CTC-575D19.1	+	exon-exon	exon,gene,transcript	21	0	0
chr5:169122807|169129431	DOCK2	+	exon-exon	CDS,exon,gene,transcript	15	0	0
chr5:169461464|169461553	DOCK2	+	exon-exon	CDS,UTR,exon,gene,transcript	0	17	0
chr5:175749276|175772569	SIMC1	+	exon-exon	CDS,UTR,exon,gene,stop_codon,transcript	21	0	0
chr5:176370336|176385155	UIMC1	-	exon-exon	CDS,UTR,exon,gene,transcript	3	0	21
chr5:176468127|176477937	ZNF346	+	exon-exon	CDS,UTR,exon,gene,stop_codon,transcript	0	65	0
chr5:176887645|176893833	DBN1	-	exon-exon	CDS,UTR,exon,gene,start_codon,transcript	6	0	0
chr5:177632992|177633202	HNRNPAB	+	exon-intron	CDS,exon,gene,transcript	24	0	0
chr5:179043172|179043526	HNRNPH1	-	exon-exon	CDS,UTR,exon,gene,transcript	12	0	0
chr5:179136874|179143295	CANX	+	exon-exon	CDS,UTR,exon,gene,transcript	0	48	0
chr5:179156364|179156432	CANX	+	exon-exon	UTR,exon,gene,transcript	3	28	0
chr5:179688684|179707608	MAPK9	-	exon-exon	CDS,UTR,exon,gene,start_codon,stop_codon,transcript	12	0	0
chr5:179994088|179995003	CNOT6	+	exon-exon	CDS,exon,gene,transcript	0	0	9
chr5:180664609|180665239	GNB2L1	-	exon-exon	CDS,UTR,exon,gene,start_codon,transcript	0	20	0
chr6:393098|393368	IRF4	+	exon-exon	CDS,UTR,exon,gene,start_codon,transcript	68	0	0
chr6:410029|410444	IRF4	+	exon-exon	UTR,exon,gene,transcript	12	0	0
chr6:2773288|2773556	WRNIP1	+	intron-intron	gene,transcript	15	0	0
chr6:3076998|3078169	RIPK1	+	exon-exon	CDS,UTR,exon,gene,start_codon,transcript	12	0	0
chr6:4032519|4032815	PRPF4B	+	exon-exon	CDS,exon,gene,transcript	9	0	0
chr6:4037742|4041044	PRPF4B	+	exon-exon	CDS,exon,gene,transcript	6	0	0
chr6:4891947|4892613	CDYL	+	exon-exon	CDS,UTR,exon,gene,start_codon,transcript	12	0	0
chr6:7602856|7606428	SNRNP48	+	exon-exon	CDS,exon,gene,transcript	32	0	0
chr6:11263889|11263939	NEDD9	-	intron-intron	gene,transcript	0	0	9
chr6:13639795|13644961	RANBP9	-	exon-exon	CDS,exon,gene,transcript	3	0	9
chr6:15327683|15327874	JARID2	+	intron-intron	gene,transcript	0	0	9
chr6:15615498|15638035	DTNBP1	-	exon-exon	CDS,UTR,exon,gene,transcript	15	0	0
chr6:17665470|17676001	NUP153	-	exon-exon	CDS,exon,gene,transcript	9	0	0
chr6:18160114|18166609	KDM1B	+	exon-exon	CDS,UTR,exon,gene,start_codon,transcript	6	62	0
chr6:18215238|18218116	KDM1B	+	exon-exon	CDS,UTR,exon,gene,start_codon,transcript	9	0	0
chr6:18236683|18258636	DEK	-	exon-exon	CDS,UTR,exon,gene,transcript	6	0	0
chr6:18236799|18237716	DEK	-	exon-exon	CDS,UTR,exon,gene,transcript	9	0	0
chr6:21596900|21597011	SOX4	+	exon-exon	UTR,exon,gene,transcript	9	0	0
chr6:24719717|24719843	C6orf62	-	exon-exon	UTR,exon,gene,transcript	0	0	9
chr6:24865529|24873377	FAM65B	-	exon-intron	CDS,exon,gene,transcript	0	0	13
chr6:26027223|26027490	HIST1H4B	-	exon-intergenic	CDS,exon,gene,start_codon,transcript	9	0	0
chr6:26033509|26033833	HIST1H2AB	-	exon-intergenic	CDS,exon,gene,start_codon,transcript	21	0	0
chr6:26043754|26043813	HIST1H2BB	-	exon-exon	CDS,exon,gene,transcript	6	0	0
chr6:26056123|26056299	HIST1H1C	-	exon-exon	CDS,exon,gene,transcript	88	91	17
chr6:26204840|26205043	HIST1H4E	+	intergenic-exon	CDS,UTR,exon,gene,start_codon,transcript	0	122	0
chr6:26216740|26216823	HIST1H2BG	-	exon-exon	CDS,exon,gene,transcript	59	0	0
chr6:26234500|26234709	HIST1H1D	-	exon-exon	CDS,exon,gene,transcript	12	0	0
chr6:26234652|26234714	HIST1H1D	-	exon-exon	CDS,exon,gene,transcript	6	0	0
chr6:26271189|26271642	HIST1H3G	-	exon-intergenic	CDS,UTR,exon,gene,start_codon,stop_codon,transcript	6	0	0
chr6:26272469|26272597	HIST1H2APS4	-	exon-exon	exon,gene,transcript	12	0	0
chr6:26273255|26273557	HIST1H2BI	+	exon-exon	CDS,exon,gene,transcript	24	0	0
chr6:26273267|26273565	HIST1H2BI	+	exon-exon	CDS,exon,gene,transcript	12	0	0
chr6:26385243|26388522	BTN2A2	+	exon-exon	CDS,UTR,exon,gene,stop_codon,transcript	18	0	0
chr6:27114918|27115102	HIST1H2AH	+	exon-exon	CDS,exon,gene,transcript	18	99	0
chr6:27805661|27805745	HIST1H2AK	-	exon-exon	CDS,UTR,exon,gene,stop_codon,transcript	12	0	0
chr6:27834801|27834884	HIST1H1B	-	exon-exon	CDS,exon,gene,transcript	6	0	0
chr6:29912848|29913364	HLA-A	+	exon-exon	CDS,UTR,exon,gene,stop_codon,transcript	0	0	17
chr6:30584776|30584868	PPP1R10	-	intron-intron	gene,transcript	6	0	0
chr6:30632578|30632673	DHX16	-	exon-exon	CDS,exon,gene,transcript	6	0	0
chr6:30688209|30690379	TUBB	+	exon-exon	CDS,UTR,exon,gene,start_codon,transcript	6	37	0
chr6:31698612|31698679	CLIC1	-	exon-exon	CDS,UTR,exon,gene,stop_codon,transcript	9	0	0
chr6:32086552|32087734	ATF6B	-	exon-exon	CDS,exon,gene,transcript	0	0	9
chr6:32159171|32159588	GPSM3	-	exon-exon	CDS,UTR,exon,gene,transcript	0	34	0
chr6:33168665|33169058	SLC39A7	+	exon-exon	CDS,UTR,exon,gene,start_codon,transcript	35	0	0
chr6:33255447|33256187	WDR46	-	exon-exon	CDS,exon,gene,transcript	0	20	0
chr6:35586873|35610620	FKBP5	-	exon-exon	CDS,UTR,exon,gene,start_codon,transcript	18	0	0
chr6:35586873|35614627	FKBP5	-	exon-intron	CDS,UTR,exon,gene,start_codon,transcript	6	11	0
chr6:36461755|36461973	STK38	-	exon-exon	UTR,exon,gene,transcript	0	0	13
chr6:37611585|37612425	MDGA1	-	exon-exon	CDS,UTR,exon,gene,transcript	0	0	9
chr6:37973890|37974067	ZFAND3	+	intron-intron	gene,transcript	0	0	9
chr6:38536313|38536533	BTBD9	-	intron-intron	gene,transcript	0	0	9
chr6:41252853|41252900	TREM1	-	intron-intron	gene,transcript	0	0	17
chr6:41386565|41386667	N/A	.	intergenic-intergenic	.	0	0	13
chr6:42559889|42562042	UBR2	+	exon-exon	CDS,exon,gene,transcript	53	0	0
chr6:42641529|42652609	UBR2	+	exon-exon	CDS,UTR,exon,gene,transcript	9	0	0
chr6:42980913|42981094	MEA1	-	exon-exon	CDS,exon,gene,transcript	6	0	0
chr6:42988489|42988916	KLHDC3	+	exon-exon	UTR,exon,gene,transcript	0	9	0
chr6:43523573|43526328	XPO5	-	exon-exon	CDS,UTR,exon,gene,transcript	12	0	0
chr6:44880429|44882518	SUPT3H	-	intron-intron	gene,transcript	0	0	9
chr6:47251674|47254331	TNFRSF21	-	exon-exon	CDS,exon,gene,transcript	27	0	0
chr6:71136142|71138122	FAM135A	+	exon-exon	CDS,UTR,exon,gene,start_codon,transcript	6	0	0
chr6:74227940|74228333	EEF1A1	-	exon-exon	CDS,exon,gene,transcript	18	0	0
chr6:82920531|82922510	IBTK	-	exon-exon	CDS,UTR,exon,gene,transcript	0	74	0
chr6:84862264|84865229	KIAA1009	-	exon-exon	CDS,exon,gene,transcript	6	0	0
chr6:84894905|84896341	KIAA1009	-	exon-exon	CDS,exon,gene,transcript	0	0	9
chr6:86235844|86251761	SNX14	-	exon-exon	CDS,UTR,exon,gene,transcript	0	51	0
chr6:88265126|88279308	RARS2	-	exon-exon	CDS,exon,gene,transcript	0	0	9
chr6:88985896|88986349	ACTBP8	-	exon-exon	exon,gene,transcript	0	0	26
chr6:89320695|89320799	RNGTT	-	exon-exon	UTR,exon,gene,transcript	6	0	0
chr6:89554076|89614674	RNGTT	-	exon-exon	CDS,exon,gene,transcript	15	0	0
chr6:89790494|89790692	PNRC1	+	exon-exon	CDS,UTR,exon,gene,start_codon,transcript	6	0	0
chr6:90461150|90463341	MDN1	-	exon-exon	CDS,exon,gene,transcript	18	48	0
chr6:90513047|90513273	MDN1	-	exon-exon	CDS,exon,gene,transcript	9	0	0
chr6:90556281|90566918	CASP8AP2	+	exon-exon	exon,gene,transcript	21	0	0
chr6:90562885|90566918	CASP8AP2	+	exon-exon	exon,gene,transcript	0	6	0
chr6:90670649|90670832	BACH2	-	intron-intron	gene,transcript	12	0	0
chr6:90718321|90798828	BACH2	-	exon-exon	CDS,UTR,exon,gene,start_codon,transcript	18	0	0
chr6:90905939|90906023	BACH2	-	intron-intron	gene,transcript	12	0	0
chr6:90913839|90913997	BACH2	-	intron-intron	gene,transcript	6	0	0
chr6:90916288|90981660	BACH2	-	exon-exon	UTR,exon,gene,transcript	35	0	0
chr6:90974785|90974925	BACH2	-	intron-intron	gene,transcript	6	0	0
chr6:99351968|99374517	FBXL4	-	intron-exon	CDS,exon,gene,transcript	12	0	0
chr6:99860427|99864304	PNISR	-	exon-exon	CDS,UTR,exon,gene,start_codon,transcript	24	0	0
chr6:108243001|108246136	SEC63	-	exon-exon	CDS,UTR,exon,gene,transcript	0	0	17
chr6:108243001|108250718	SEC63	-	exon-exon	CDS,UTR,exon,gene,transcript	12	0	9
chr6:109775001|109775205	MICAL1	-	exon-exon	CDS,exon,gene,transcript	0	0	13
chr6:109931568|109940439	AK9	-	exon-exon	CDS,UTR,exon,gene,transcript	0	9	0
chr6:111067329|111095140	CDK19	-	exon-exon	CDS,UTR,exon,gene,start_codon,transcript	0	0	9
chr6:111208708|111211559	AMD1	+	exon-exon	CDS,UTR,exon,gene,start_codon,transcript	0	0	9
chr6:111583460|111585149	KIAA1919	+	exon-exon	CDS,exon,gene,transcript	0	34	0
chr6:112101769|112139943	FYN	-	exon-exon	UTR,exon,gene,transcript	9	0	0
chr6:114277177|114283558	HDAC2	-	exon-exon	CDS,UTR,exon,gene,start_codon,transcript	9	0	0
chr6:117019867|117026323	KPNA5	+	exon-exon	CDS,exon,gene,transcript	6	71	0
chr6:131276245|131277639	EPB41L2	-	exon-exon	CDS,UTR,exon,gene,start_codon,transcript	6	0	0
chr6:135360711|135363264	HBS1L	-	exon-exon	CDS,UTR,exon,gene,transcript	12	0	17
chr6:136610763|136610850	BCLAF1	-	intron-exon	gene,transcript	0	0	9
chr6:139264650|139265759	REPS1	-	exon-exon	CDS,exon,gene,transcript	0	0	13
chr6:139750218|139757597	N/A	.	intergenic-intergenic	.	18	0	0
chr6:143081288|143091417	HIVEP2	-	exon-exon	CDS,exon,gene,transcript	12	0	0
chr6:143261564|143261959	HIVEP2	-	intron-intron	gene,transcript	9	0	0
chr6:144806574|144808767	UTRN	+	exon-exon	CDS,exon,gene,transcript	6	0	0
chr6:144808684|144814592	UTRN	+	exon-exon	CDS,exon,gene,transcript	6	0	0
chr6:144843116|144844324	UTRN	+	exon-exon	CDS,exon,gene,transcript	6	0	0
chr6:144858718|144860579	UTRN	+	exon-exon	CDS,exon,gene,transcript	18	0	0
chr6:145103058|145124283	UTRN	+	exon-exon	CDS,UTR,exon,gene,transcript	12	0	0
chr6:146125508|146127557	FBXO30	-	exon-exon	CDS,UTR,exon,gene,start_codon,transcript	18	0	0
chr6:146209156|146216113	SHPRH	-	exon-exon	CDS,exon,gene,transcript	24	0	0
chr6:147581751|147599340	STXBP5	+	exon-exon	CDS,UTR,exon,gene,transcript	0	0	21
chr6:147667055|147667115	STXBP5	+	intron-intron	gene,transcript	0	0	13
chr6:149854594|149856874	PPIL4	-	exon-exon	CDS,exon,gene,transcript	0	0	9
chr6:149899958|149903739	GINM1	+	exon-exon	CDS,UTR,exon,gene,transcript	9	0	9
chr6:149918199|149919486	KATNA1	-	exon-exon	CDS,exon,gene,transcript	0	0	13
chr6:149924404|149925918	KATNA1	-	exon-exon	CDS,exon,gene,transcript	9	0	0
chr6:150952626|150952954	PLEKHG1	+	intron-intron	gene,transcript	0	0	9
chr6:150953818|150954181	PLEKHG1	+	intron-intron	gene,transcript	9	0	0
chr6:155095123|155116273	SCAF8	+	exon-exon	CDS,exon,gene,transcript	6	0	0
chr6:157150433|157150555	ARID1B	+	exon-exon	CDS,exon,gene,transcript	21	0	0
chr6:158290036|158290099	SNX9	+	intron-intron	gene,transcript	9	0	0
chr6:158850768|158852695	TULP4	+	exon-intron	CDS,exon,gene,transcript	59	0	0
chr6:159001972|159029782	TMEM181	+	exon-exon	CDS,exon,gene,transcript	15	0	0
chr6:159001972|159010814	TMEM181	+	exon-exon	CDS,exon,gene,transcript	0	0	9
chr6:159004986|159010814	TMEM181	+	exon-exon	CDS,exon,gene,transcript	0	0	17
chr6:160467530|160469575	IGF2R	+	exon-exon	CDS,exon,gene,transcript	9	0	0
chr6:160492922|160493012	IGF2R	+	intron-exon	CDS,exon,gene,transcript	0	0	26
chr6:160499253|160499394	IGF2R	+	exon-exon	CDS,exon,gene,transcript	0	0	13
chr6:167369680|167370053	RNASET2	-	exon-exon	UTR,exon,gene,transcript	0	9	0
chr6:170159934|170168267	ERMARD	+	exon-exon	CDS,UTR,exon,gene,transcript	0	0	9
chr7:810108|814799	HEATR2	+	exon-exon	CDS,exon,gene,transcript	32	0	0
chr7:1529264|1532681	INTS1	-	exon-exon	CDS,exon,gene,transcript	24	0	0
chr7:1543325|1543723	INTS1	-	intron-intron	CDS,UTR,exon,gene,start_codon,transcript	6	0	0
chr7:1936699|1936769	MAD1L1	-	intron-intron	gene,transcript	0	77	0
chr7:1976323|2020176	MAD1L1	-	exon-exon	CDS,UTR,exon,gene,transcript	0	0	13
chr7:1997264|2054277	MAD1L1	-	exon-exon	CDS,UTR,exon,gene,transcript	0	9	0
chr7:2041700|2041756	MAD1L1	-	exon-exon	CDS,exon,gene,transcript	9	0	0
chr7:2041700|2054277	MAD1L1	-	exon-exon	CDS,UTR,exon,gene,transcript	9	0	0
chr7:2404007|2406083	EIF3B	+	exon-exon	CDS,exon,gene,transcript	0	62	0
chr7:2564329|2566555	LFNG	+	exon-exon	CDS,exon,gene,transcript	0	0	26
chr7:2578799|2578869	BRAT1	-	exon-exon	CDS,exon,gene,transcript	12	0	0
chr7:2676717|2676776	TTYH3	+	intron-intron	gene,transcript	0	51	0
chr7:5567021|5567218	ACTB	-	exon-exon	UTR,exon,gene,transcript	0	0	21
chr7:5568118|5568336	ACTB	-	exon-exon	CDS,UTR,exon,gene,transcript	9	0	30
chr7:5568138|5568947	ACTB	-	exon-exon	CDS,UTR,exon,gene,stop_codon,transcript	9	0	0
chr7:5963018|5963593	CCZ1	+	exon-exon	CDS,exon,gene,transcript	77	119	9
chr7:6472468|6476164	DAGLB	-	exon-exon	CDS,exon,gene,transcript	9	0	0
chr7:6776707|6777567	PMS2CL	+	exon-exon	exon,gene,transcript	9	0	0
chr7:6840579|6841154	CCZ1B	-	exon-exon	CDS,exon,gene,transcript	3	60	0
chr7:6852607|6862991	CCZ1B	-	exon-exon	CDS,UTR,exon,gene,start_codon,transcript	6	0	0
chr7:6854395|6861995	CCZ1B	-	exon-exon	CDS,UTR,exon,gene,transcript	0	37	0
chr7:6859397|6862991	CCZ1B	-	exon-exon	CDS,UTR,exon,gene,start_codon,transcript	0	0	17
chr7:7273934|7278553	C1GALT1	+	exon-exon	CDS,UTR,exon,gene,start_codon,transcript	0	0	17
chr7:7273934|7283381	C1GALT1	+	exon-exon	CDS,UTR,exon,gene,start_codon,stop_codon,transcript	6	0	0
chr7:7826419|7841374	RPA3-AS1	+	intron-exon	CDS,UTR,exon,gene,start_codon,transcript	12	9	0
chr7:8095066|8110761	GLCCI1	+	exon-exon	CDS,exon,gene,transcript	12	0	0
chr7:11068308|11151094	PHF14	+	exon-exon	CDS,UTR,exon,gene,stop_codon,transcript	0	0	9
chr7:18705836|18706099	HDAC9	+	exon-exon	CDS,exon,gene,transcript	9	0	0
chr7:21985457|21985519	CDCA7L	-	exon-exon	UTR,exon,gene,transcript	0	34	0
chr7:23015829|23023664	FAM126A	-	exon-exon	CDS,UTR,exon,gene,stop_codon,transcript	12	0	0
chr7:23023563|23030758	FAM126A	-	exon-exon	CDS,UTR,exon,gene,start_codon,transcript	35	0	0
chr7:23650790|23651172	CCDC126	+	exon-exon	CDS,UTR,exon,gene,start_codon,transcript	32	0	34
chr7:24718750|24720139	MPP6	+	exon-exon	CDS,UTR,exon,gene,transcript	18	0	0
chr7:26232871|26232993	HNRNPA2B1	-	exon-exon	CDS,exon,gene,transcript	6	0	0
chr7:26233195|26233278	HNRNPA2B1	-	exon-exon	CDS,exon,gene,transcript	18	9	0
chr7:26233195|26236101	HNRNPA2B1	-	exon-exon	CDS,exon,gene,transcript	9	0	0
chr7:29960138|29960322	SCRN1	-	exon-exon	UTR,exon,gene,transcript	0	54	0
chr7:32584306|32594208	AVL9	+	exon-exon	CDS,exon,gene,transcript	9	14	0
chr7:35677960|35709938	HERPUD2	-	exon-exon	CDS,exon,gene,transcript	0	0	17
chr7:36450207|36450275	ANLN	+	exon-exon	CDS,UTR,exon,gene,transcript	0	9	0
chr7:36572232|36572321	AOAH	-	intron-intron	gene,transcript	0	0	9
chr7:36995672|36995736	ELMO1	-	intron-intron	gene,transcript	0	0	9
chr7:37250991|37382367	ELMO1	-	exon-exon	CDS,UTR,exon,gene,start_codon,transcript	9	0	0
chr7:37262220|37382367	ELMO1	-	exon-exon	CDS,UTR,exon,gene,start_codon,transcript	6	0	0
chr7:38829401|38869928	VPS41	-	exon-exon	CDS,UTR,exon,gene,stop_codon,transcript	21	0	0
chr7:40027198|40041630	CDK13	+	exon-exon	CDS,exon,gene,transcript	32	0	4
chr7:40037093|40041630	CDK13	+	exon-exon	CDS,exon,gene,transcript	12	0	0
chr7:43635500|43635712	STK17A	+	exon-exon	CDS,exon,gene,transcript	6	0	0
chr7:44096199|44096401	DBNL	+	intron-exon	CDS,UTR,exon,gene,stop_codon,transcript	0	0	9
chr7:44100826|44100986	DBNL	+	exon-exon	UTR,exon,gene,transcript	18	0	0
chr7:44714010|44714867	OGDH	+	exon-exon	CDS,exon,gene,transcript	0	0	9
chr7:44714010|44715748	OGDH	+	exon-exon	CDS,exon,gene,transcript	6	0	0
chr7:44875131|44875516	H2AFV	-	exon-intron	CDS,exon,gene,transcript	0	17	0
chr7:44875225|44880586	H2AFV	-	exon-exon	CDS,exon,gene,transcript	21	0	0
chr7:44880498|44882953	H2AFV	-	exon-exon	CDS,exon,gene,transcript	0	79	0
chr7:45010608|45011361	MYO1G	-	exon-exon	CDS,UTR,exon,gene,transcript	29	0	0
chr7:45802133|45802362	SEPT7P2	-	intron-intron	gene,transcript	9	0	0
chr7:47331553|47344601	TNS3	-	exon-exon	CDS,exon,gene,transcript	0	71	0
chr7:48450117|48452180	ABCA13	+	exon-exon	CDS,exon,gene,transcript	0	0	9
chr7:48541722|48542148	ABCA13	+	intron-intron	gene,transcript	0	0	47
chr7:48550680|48567941	ABCA13	+	exon-exon	CDS,exon,gene,transcript	0	0	21
chr7:50358644|50367353	IKZF1	+	exon-exon	CDS,UTR,exon,gene,start_codon,transcript	27	0	0
chr7:56049903|56051561	GBAS	+	exon-exon	CDS,UTR,exon,gene,transcript	0	74	0
chr7:64275296|64291454	ZNF138	+	exon-exon	CDS,UTR,exon,gene,start_codon,stop_codon,transcript	18	0	0
chr7:69606268|69606377	AUTS2	+	intron-intron	gene,transcript	6	0	0
chr7:72861594|72884813	BAZ1B	-	exon-exon	CDS,exon,gene,transcript	12	0	0
chr7:73654268|73661093	RFC2	-	exon-exon	CDS,UTR,exon,gene,stop_codon,transcript	24	0	0
chr7:73752778|73753334	CLIP2	+	exon-exon	CDS,exon,gene,transcript	0	26	0
chr7:74303804|74304518	STAG3L2	-	exon-exon	exon,gene,transcript	0	0	39
chr7:74524752|74528329	GTF2IRD2B	+	exon-exon	CDS,UTR,exon,gene,start_codon,transcript	0	14	0
chr7:74536692|74549020	GTF2IRD2B	+	exon-exon	CDS,UTR,exon,gene,stop_codon,transcript	0	0	9
chr7:74578131|74578824	NCF1C	-	exon-exon	exon,gene,transcript	24	0	0
chr7:74603796|74604975	GTF2IP1	-	exon-exon	exon,gene,transcript	15	0	0
chr7:74626247|74627856	GTF2IP1	-	exon-exon	exon,gene,transcript	0	26	0
chr7:75957082|75957222	YWHAG	-	exon-exon	UTR,exon,gene,transcript	6	0	0
chr7:76992566|76992935	GSAP	-	intron-intron	gene,transcript	6	0	0
chr7:87068983|87069718	ABCB4	-	exon-exon	CDS,exon,gene,transcript	18	0	0
chr7:87079284|87079408	ABCB4	-	exon-exon	CDS,exon,gene,transcript	6	0	0
chr7:90252750|90252857	CDK14	+	intron-intron	gene,transcript	12	0	0
chr7:90355881|90356126	CDK14	+	exon-exon	CDS,UTR,exon,gene,start_codon,transcript	18	0	0
chr7:90376996|90419967	CDK14	+	exon-exon	CDS,exon,gene,transcript	35	0	0
chr7:90376996|90492584	CDK14	+	exon-exon	CDS,UTR,exon,gene,stop_codon,transcript	9	0	0
chr7:91502310|91503499	MTERF	-	exon-exon	CDS,UTR,exon,gene,stop_codon,transcript	12	0	0
chr7:91924203|91948826	ANKIB1	+	exon-exon	CDS,UTR,exon,gene,start_codon,transcript	6	0	0
chr7:92462410|92463134	CDK6	-	exon-intron	CDS,UTR,exon,gene,start_codon,transcript	9	0	0
chr7:97820040|97823884	LMTK2	+	exon-exon	CDS,exon,gene,transcript	0	114	0
chr7:99001021|99002576	PDAP1	-	exon-exon	CDS,UTR,exon,gene,stop_codon,transcript	9	0	0
chr7:99621042|99621930	ZKSCAN1	+	exon-exon	CDS,UTR,exon,gene,start_codon,transcript	74	31	0
chr7:99695764|99695845	MCM7	-	exon-exon	CDS,exon,gene,transcript	0	9	0
chr7:99696752|99697026	MCM7	-	exon-exon	CDS,UTR,exon,gene,transcript	9	0	0
chr7:99969215|99969317	PILRA	+	intron-intron	gene,transcript	0	0	9
chr7:100278287|100278375	GIGYF1	-	exon-exon	UTR,exon,gene,transcript	0	0	13
chr7:100281173|100281541	GIGYF1	-	exon-exon	CDS,exon,gene,transcript	6	0	0
chr7:100410369|100410830	EPHB4	-	exon-exon	CDS,exon,gene,transcript	0	0	9
chr7:100482118|100482406	SRRT	+	exon-exon	CDS,exon,gene,transcript	6	0	0
chr7:101821749|101821937	CUX1	+	exon-exon	CDS,exon,gene,transcript	6	0	0
chr7:101957690|101957837	SH2B2	+	exon-exon	CDS,exon,gene,transcript	6	0	0
chr7:102398301|102401858	FAM185A	+	exon-exon	CDS,UTR,exon,gene,transcript	9	0	0
chr7:104714066|104719410	KMT2E	+	exon-exon	CDS,UTR,exon,gene,transcript	6	0	0
chr7:111127294|111161505	IMMP2L	-	exon-exon	CDS,UTR,exon,gene,start_codon,transcript	21	0	0
chr7:111926928|111927129	ZNF277	+	exon-exon	CDS,UTR,exon,gene,stop_codon,transcript	0	74	0
chr7:117825701|117828459	NAA38	+	exon-exon	CDS,UTR,exon,gene,start_codon,transcript	21	0	0
chr7:121000097|121023064	FAM3C	-	exon-exon	CDS,UTR,exon,gene,start_codon,transcript	15	0	0
chr7:128655033|128658211	TNPO3	-	exon-exon	CDS,UTR,exon,gene,start_codon,transcript	0	71	4
chr7:129760589|129762042	KLHDC10	+	exon-exon	CDS,exon,gene,transcript	0	0	9
chr7:130761565|130761903	LINC-PINT	-	intron-intron	gene,transcript	9	0	0
chr7:130782555|130782733	LINC-PINT	-	intron-intron	gene,transcript	15	0	0
chr7:131060183|131084192	MKLN1	+	exon-exon	CDS,UTR,exon,gene,start_codon,stop_codon,transcript	15	68	9
chr7:131071879|131084192	MKLN1	+	exon-exon	CDS,UTR,exon,gene,start_codon,stop_codon,transcript	3	0	9
chr7:132719416|132719761	CHCHD3	-	intron-intron	gene,transcript	9	0	0
chr7:132738877|132754989	CHCHD3	-	intron-exon	CDS,exon,gene,transcript	12	0	0
chr7:133002038|133041327	EXOC4	+	exon-exon	CDS,exon,gene,transcript	18	0	0
chr7:137330218|137363398	DGKI	-	exon-exon	CDS,UTR,exon,gene,transcript	9	0	0
chr7:137597737|137600758	CREB3L2	-	exon-exon	CDS,exon,gene,transcript	0	28	0
chr7:138793122|138793280	ZC3HAV1	-	intron-intron	gene,transcript	6	0	0
chr7:138936702|138951149	UBN2	+	exon-exon	CDS,exon,gene,transcript	0	9	0
chr7:139466210|139466254	HIPK2	-	intron-intron	gene,transcript	27	0	0
chr7:139529111|139636106	TBXAS1	+	exon-exon	CDS,UTR,exon,gene,start_codon,stop_codon,transcript	0	0	9
chr7:139818913|139820329	KDM7A	-	exon-exon	CDS,exon,gene,transcript	0	0	9
chr7:139827242|139833456	KDM7A	-	exon-exon	CDS,exon,gene,transcript	0	0	17
chr7:140034229|140037149	SLC37A3	-	exon-exon	CDS,UTR,exon,gene,stop_codon,transcript	0	105	0
chr7:140055468|140055564	SLC37A3	-	exon-exon	CDS,UTR,exon,gene,stop_codon,transcript	0	0	9
chr7:140495123|140495236	BRAF	-	intron-intron	gene,transcript	0	0	17
chr7:142563795|142563950	EPHB6	+	exon-exon	CDS,UTR,exon,gene,transcript	0	0	13
chr7:142625271|142625349	TRPV5	-	exon-intron	CDS,exon,gene,transcript	0	0	13
chr7:144443753|144463044	TPK1	-	intron-exon	CDS,exon,gene,transcript	18	0	0
chr7:148716084|148718239	PDIA4	-	exon-exon	CDS,exon,gene,transcript	27	0	0
chr7:148809229|148815440	ZNF425	-	exon-exon	CDS,exon,gene,transcript	18	0	0
chr7:151960101|152012423	KMT2C	-	exon-exon	CDS,exon,gene,transcript	18	0	0
chr7:152007051|152010057	KMT2C	-	exon-intron	CDS,exon,gene,transcript	0	0	9
chr7:152129090|152129266	KMT2C	-	intron-intron	gene,transcript	6	0	0
chr7:155457869|155473602	RBM33	+	exon-exon	CDS,exon,gene,transcript	12	0	0
chr7:155465561|155473602	RBM33	+	exon-exon	CDS,exon,gene,transcript	74	45	21
chr7:156994415|157024021	UBE3C	+	exon-exon	CDS,exon,gene,transcript	0	40	0
chr7:157009561|157018233	UBE3C	+	exon-exon	CDS,exon,gene,transcript	9	0	0
chr7:157174940|157178305	DNAJB6	+	exon-exon	CDS,UTR,exon,gene,transcript	9	0	0
chr7:158552177|158591763	ESYT2	-	exon-exon	CDS,exon,gene,transcript	0	0	13
chr7:158552177|158557544	ESYT2	-	exon-exon	CDS,exon,gene,transcript	9	0	26
chr7:158566032|158591763	ESYT2	-	exon-exon	CDS,exon,gene,transcript	0	0	13
chr7:158578770|158581108	ESYT2	-	intron-exon	CDS,exon,gene,transcript	9	0	0
chr7:158662546|158669382	WDR60	+	exon-exon	CDS,exon,gene,transcript	15	0	0
chr8:1952546|1952839	KBTBD11	+	exon-exon	UTR,exon,gene,transcript	0	0	9
chr8:17067441|17067989	ZDHHC2	+	exon-exon	CDS,exon,gene,transcript	0	14	0
chr8:17796782|17799020	PCM1	+	intron-intron	CDS,exon,gene,transcript	9	0	0
chr8:17817523|17819683	PCM1	+	exon-exon	CDS,exon,gene,transcript	12	0	0
chr8:22972185|22972283	TNFRSF10C	+	exon-exon	CDS,UTR,exon,gene,transcript	0	0	9
chr8:23865302|23865372	N/A	.	intergenic-intergenic	.	0	0	26
chr8:27230242|27230300	PTK2B	+	intron-intron	gene,transcript	0	0	9
chr8:28013459|28019595	ELP3	+	exon-exon	CDS,UTR,exon,gene,transcript	6	0	0
chr8:30209759|30209859	TUBBP1	+	exon-exon	exon,gene,transcript	0	17	0
chr8:33406277|33407007	RNF122	-	exon-exon	CDS,exon,gene,transcript	18	0	0
chr8:37734627|37735069	RAB11FIP1	-	exon-exon	CDS,UTR,exon,gene,start_codon,transcript	18	0	9
chr8:37748748|37748836	RAB11FIP1	-	intron-intron	gene,transcript	0	0	9
chr8:37971710|37976881	ASH2L	+	exon-exon	CDS,UTR,exon,gene,transcript	29	0	0
chr8:37971710|37978667	ASH2L	+	exon-exon	CDS,UTR,exon,gene,transcript	0	0	13
chr8:38438363|38438640	N/A	.	intergenic-intergenic	.	0	0	9
chr8:38879162|38880844	ADAM9	+	exon-exon	CDS,exon,gene,transcript	0	0	17
chr8:41805077|41805174	KAT6A	-	intron-intron	gene,transcript	0	0	9
chr8:41998345|41998595	N/A	.	intergenic-intergenic	.	0	0	9
chr8:42176263|42176388	IKBKB	+	exon-intron	exon,gene,transcript	9	0	0
chr8:42183488|42186732	IKBKB	+	exon-exon	CDS,UTR,exon,gene,transcript	27	20	0
chr8:42202471|42206608	POLB	+	exon-exon	CDS,UTR,exon,gene,stop_codon,transcript	3	26	0
chr8:42259306|42260979	VDAC3	+	exon-exon	CDS,UTR,exon,gene,stop_codon,transcript	0	0	9
chr8:42294507|42323435	SLC20A2	-	exon-exon	CDS,UTR,exon,gene,transcript	6	0	0
chr8:48196617|48206619	SPIDR	+	exon-exon	CDS,UTR,exon,gene,stop_codon,transcript	6	0	0
chr8:48308936|48320523	SPIDR	+	exon-exon	CDS,UTR,exon,gene,stop_codon,transcript	21	0	4
chr8:48612965|48614577	SPIDR	+	exon-exon	CDS,UTR,exon,gene,transcript	0	85	0
chr8:52758221|52782950	PCMTD1	-	exon-exon	CDS,UTR,exon,gene,start_codon,stop_codon,transcript	15	0	0
chr8:52773405|52773806	PCMTD1	-	exon-exon	CDS,UTR,exon,gene,start_codon,transcript	35	3	17
chr8:52773421|52773806	PCMTD1	-	exon-exon	CDS,UTR,exon,gene,start_codon,transcript	12	0	0
chr8:54906228|54923052	TCEA1	-	exon-exon	CDS,UTR,exon,gene,stop_codon,transcript	0	0	13
chr8:56854414|56866543	LYN	+	exon-exon	CDS,UTR,exon,gene,start_codon,transcript	6	0	0
chr8:56863018|56882352	LYN	+	exon-exon	CDS,exon,gene,transcript	0	31	0
chr8:56882093|56882352	LYN	+	intron-exon	CDS,exon,gene,transcript	0	0	9
chr8:57352192|57352282	PENK	-	intron-intron	gene,transcript	0	0	9
chr8:59465870|59465937	SDCBP	+	intron-intron	gene,transcript	3	0	13
chr8:59851861|59872567	TOX	-	exon-exon	CDS,exon,gene,transcript	0	14	0
chr8:64098706|64100303	YTHDF3	+	exon-exon	CDS,UTR,exon,gene,start_codon,transcript	0	0	21
chr8:66458961|66459034	CTD-3025N20.2	-	intron-intron	gene,transcript	0	0	9
chr8:68015272|68044315	CSPP1	+	exon-exon	CDS,UTR,exon,gene,stop_codon,transcript	6	0	0
chr8:68018140|68028357	CSPP1	+	exon-exon	CDS,UTR,exon,gene,stop_codon,transcript	12	0	0
chr8:68163534|68172161	ARFGEF1	-	exon-exon	CDS,exon,gene,transcript	0	0	9
chr8:68200190|68214701	ARFGEF1	-	exon-exon	CDS,exon,gene,transcript	0	0	9
chr8:68211444|68214701	ARFGEF1	-	exon-exon	CDS,exon,gene,transcript	15	0	13
chr8:70667659|70674110	SLCO5A1	-	exon-exon	CDS,exon,gene,transcript	0	0	17
chr8:71056877|71056936	NCOA2	-	exon-exon	CDS,exon,gene,transcript	0	0	17
chr8:71126138|71128999	NCOA2	-	exon-exon	CDS,UTR,exon,gene,start_codon,transcript	0	26	0
chr8:71294757|71294896	NCOA2	-	intron-intron	gene,transcript	9	0	0
chr8:95839491|95840021	INTS8	+	exon-exon	CDS,UTR,exon,gene,transcript	0	6	0
chr8:95839491|95841254	INTS8	+	exon-exon	CDS,UTR,exon,gene,transcript	12	0	0
chr8:95848752|95853819	INTS8	+	exon-exon	CDS,UTR,exon,gene,stop_codon,transcript	0	71	0
chr8:95879368|95888717	INTS8	+	exon-exon	CDS,UTR,exon,gene,transcript	0	20	0
chr8:95879368|95879565	INTS8	+	exon-exon	CDS,UTR,exon,gene,transcript	0	62	0
chr8:98118134|98120930	CPQ	+	intron-intron	gene,transcript	0	0	9
chr8:98698896|98703416	MTDH	+	exon-exon	CDS,exon,gene,transcript	6	0	0
chr8:99538970|99608397	STK3	-	exon-exon	CDS,UTR,exon,gene,stop_codon,transcript	12	0	0
chr8:99560197|99608397	STK3	-	exon-exon	CDS,UTR,exon,gene,stop_codon,transcript	9	60	0
chr8:99910923|99911455	STK3	-	intron-intron	gene,transcript	0	0	13
chr8:100025304|100025529	VPS13B	+	intergenic-exon	UTR,exon,gene,transcript	9	0	0
chr8:100025593|100026151	VPS13B	+	intron-exon	CDS,UTR,exon,gene,start_codon,transcript	6	0	0
chr8:101727690|101730508	PABPC1	-	exon-exon	CDS,exon,gene,transcript	15	0	0
chr8:103357669|103358548	UBR5	-	exon-exon	CDS,exon,gene,transcript	0	0	17
chr8:103372299|103373854	UBR5	-	exon-exon	CDS,exon,gene,transcript	56	28	4
chr8:104417004|104420012	SLC25A32	-	exon-exon	CDS,UTR,exon,gene,transcript	29	0	0
chr8:107715134|107719373	OXR1	+	exon-exon	CDS,UTR,exon,gene,start_codon,transcript	15	0	0
chr8:109462052|109468159	EMC2	+	exon-exon	CDS,exon,gene,transcript	12	0	0
chr8:116667714|116667919	TRPS1	-	intron-intron	gene,transcript	9	0	0
chr8:118983503|118983759	EXT1	-	intron-intron	gene,transcript	0	0	9
chr8:124121557|124132428	TBC1D31	+	exon-exon	CDS,UTR,exon,gene,transcript	15	0	0
chr8:141828376|141900868	PTK2	-	exon-exon	CDS,UTR,exon,gene,start_codon,stop_codon,transcript	0	28	0
chr8:141856359|141900868	PTK2	-	exon-exon	CDS,UTR,exon,gene,start_codon,stop_codon,transcript	15	0	0
chr8:142219878|142219942	SLC45A4	-	exon-exon	UTR,exon,gene,transcript	0	0	13
chr8:143437660|143437846	TSNARE1	-	intron-intron	gene,transcript	0	0	9
chr8:145154877|145154951	SHARPIN	-	exon-exon	CDS,exon,gene,transcript	18	0	0
chr8:145223198|145255444	MROH1	+	exon-exon	CDS,exon,gene,transcript	12	0	0
chr9:325671|340321	DOCK8	+	exon-exon	CDS,UTR,exon,gene,transcript	6	0	0
chr9:2643267|2643521	VLDLR	+	exon-exon	CDS,exon,gene,transcript	6	0	0
chr9:2837367|2838500	KIAA0020	-	exon-exon	CDS,exon,gene,transcript	15	0	0
chr9:6880012|6893232	KDM4C	+	exon-exon	CDS,exon,gene,transcript	6	3	0
chr9:6995594|6995641	KDM4C	+	intron-intron	gene,transcript	0	0	9
chr9:8842846|8843085	PTPRD	-	intron-intron	gene,transcript	15	0	0
chr9:14672828|14680160	ZDHHC21	-	exon-exon	CDS,UTR,exon,gene,start_codon,transcript	0	57	0
chr9:15433550|15447242	SNAPC3	+	exon-exon	CDS,UTR,exon,gene,start_codon,transcript	0	0	9
chr9:17394532|17395067	CNTLN	+	exon-exon	CDS,exon,gene,transcript	6	0	0
chr9:19078174|19089557	HAUS6	-	exon-exon	CDS,exon,gene,transcript	6	0	0
chr9:32455929|32457416	DDX58	-	exon-exon	CDS,UTR,exon,gene,stop_codon,transcript	0	0	9
chr9:33053121|33053221	SMU1	-	exon-exon	CDS,exon,gene,transcript	12	0	0
chr9:33076535|33076641	SMU1	-	intron-exon	CDS,UTR,exon,gene,start_codon,transcript	18	0	0
chr9:33293678|33295425	NFX1	+	intron-exon	CDS,exon,gene,transcript	6	0	0
chr9:33904645|33905024	UBE2R2	+	intron-intron	gene,transcript	0	0	9
chr9:33953283|33963789	UBAP2	-	exon-exon	CDS,UTR,exon,gene,start_codon,transcript	0	14	4
chr9:33960824|33963789	UBAP2	-	exon-exon	CDS,UTR,exon,gene,start_codon,transcript	9	37	0
chr9:33971649|33973235	UBAP2	-	exon-exon	CDS,exon,gene,transcript	68	0	0
chr9:33986758|33998862	UBAP2	-	exon-exon	CDS,UTR,exon,gene,start_codon,transcript	9	0	0
chr9:34440159|34440323	FAM219A	-	intron-intron	gene,transcript	0	0	13
chr9:35057108|35057169	VCP	-	exon-exon	CDS,UTR,exon,gene,stop_codon,transcript	15	0	0
chr9:35547001|35547140	RUSC2	+	exon-exon	CDS,exon,gene,transcript	21	0	0
chr9:35616112|35616267	CD72	-	exon-exon	CDS,UTR,exon,gene,transcript	12	0	0
chr9:35657752|35658017	RMRP	-	exon-intergenic	exon,gene,transcript	0	111	0
chr9:35657768|35658017	RMRP	-	exon-intergenic	exon,gene,transcript	0	26	0
chr9:36375931|36376124	RNF38	-	exon-exon	CDS,UTR,exon,gene,start_codon,transcript	24	0	0
chr9:36669307|36674934	MELK	+	exon-exon	CDS,exon,gene,transcript	0	0	9
chr9:36836182|36836228	PAX5	-	exon-exon	UTR,exon,gene,transcript	6	0	0
chr9:37126309|37147442	ZCCHC7	+	exon-exon	CDS,UTR,exon,gene,start_codon,transcript	0	0	13
chr9:37126309|37127260	ZCCHC7	+	exon-intron	CDS,UTR,exon,gene,start_codon,transcript	24	0	0
chr9:37126309|37126939	ZCCHC7	+	exon-exon	CDS,UTR,exon,gene,start_codon,transcript	9	71	4
chr9:73391674|73391745	TRPM3	-	intron-intron	gene,transcript	0	0	43
chr9:74586421|74588325	C9orf85	+	exon-exon	CDS,UTR,exon,gene,stop_codon,transcript	6	0	0
chr9:79829245|79842401	VPS13A	+	exon-exon	CDS,exon,gene,transcript	0	0	17
chr9:82311956|82312120	TLE4	+	intron-intron	gene,transcript	0	0	13
chr9:86292642|86293514	UBQLN1	-	exon-exon	CDS,exon,gene,transcript	3	37	0
chr9:86293356|86297981	UBQLN1	-	exon-exon	CDS,exon,gene,transcript	21	0	0
chr9:86294690|86301070	UBQLN1	-	exon-exon	CDS,exon,gene,transcript	6	0	0
chr9:86414100|86421475	GKAP1	-	exon-exon	CDS,UTR,exon,gene,start_codon,transcript	9	0	0
chr9:86594942|86594997	HNRNPK	-	intron-intron	gene,transcript	0	48	0
chr9:88200378|88211364	AGTPBP1	-	exon-exon	CDS,UTR,exon,gene,transcript	0	0	13
[truncated: 118 more rows]
