# Supplementary material for: Profiling and functional analysis of circular RNAs in acute promyelocytic leukemia and their dynamic regulation during all-trans retinoic acid treatment
Source: Cell Death Dis. 2018 May 29;9(6):651. doi: 10.1038/s41419-018-0699-2 (PMC5973936; doi:10.1038/s41419-018-0699-2)
Supplement: Supplementary file 8 — Dataset 4 [file 41419_2018_699_MOESM8_ESM.xlsx]

## Sheet: Sheet1
Table S4. Differentially expressed circRNAs after ATRA treatment in NB4 cells
CircRNA	Circ_base	Gene_name	Strand	Head & tail locate	Exon_number	Span region	RNase R-untreated CircRNA (normalized reads)			FC1	FC2	RNase R-treated CircRNA (normalized reads)			FC1	FC2
							untreated	ATRA 24h	ATRA 48h			untreated	ATRA 24h	ATRA 48h
Up-regulated circRNAs
chr15:89656956|89659752	hsa_circ_0007099	ABHD2	+	exon-exon	6	CDS,UTR,exon,gene,start_codon,transcript	2	5	20	2.5	10	81	395	796	4.88	9.83
chr17:953290|1003975	hsa_circ_0007919	ABR	-	exon-exon	37	CDS,UTR,exon,gene,start_codon,transcript	1	2	3	2	3	0	0	5	1.00*	10.00*
chr17:35687113|35696810	NA	ACACA	-	exon-exon	5	CDS,UTR,exon,gene,start_codon,transcript	0	1	7	2.00*	14.00*	3	14	12	4.67	4
chr15:73045114|73067438	NA	ADPGK	-	exon-exon	15	CDS,UTR,exon,gene,start_codon,stop_codon,transcript	0	1	3	2.00*	6.00*	4	10	7	2.5	1.75
chr19:15466118|15484151	NA	AKAP8	-	exon-exon	13	CDS,UTR,exon,gene,stop_codon,transcript	0	1	3	2.00*	6.00*	0	3	0	6.00*	1.00*
chr16:71779047|71779517	hsa_circ_0002505	AP1G1	-	exon-exon	2	CDS,UTR,exon,gene,transcript	0	3	1	6.00*	2.00*	10	23	18	2.3	1.8
chr14:31535332|31542179	hsa_circ_0031449	AP4S1	+	exon-exon	5	CDS,UTR,exon,gene,start_codon,transcript	0	0	5	1.00*	10.00*	13	34	23	2.62	1.77
chr11:129979324|129980556	hsa_circ_0000372	APLP2	+	exon-exon	13	CDS,UTR,exon,gene,start_codon,transcript	1	2	7	2	7	136	218	203	1.6	1.49
chr20:47570093|47580435	hsa_circ_0003998	ARFGEF2	+	exon-exon	2	CDS,exon,gene,transcript	3	6	4	2	1.33	19	45	60	2.37	3.16
chr10:32197100|32199491	hsa_circ_0000231	ARHGAP12	-	exon-exon	3	CDS,UTR,exon,gene,start_codon,transcript	31	50	50	1.61	1.61	123	279	212	2.27	1.72
chr13:111857636|111870227	hsa_circ_0000503	ARHGEF7	+	exon-exon	6	CDS,UTR,exon,gene,start_codon,transcript	0	1	3	2.00*	6.00*	3	16	10	5.33	3.33
chr3:48960181|48965246	hsa_circ_0006838	ARIH2	+	exon-exon	12	CDS,UTR,exon,gene,start_codon,transcript	1	2	4	2	4	4	6	16	1.5	4
chr12:27521195|27529320	hsa_circ_0025720	ARNTL2	+	exon-exon	7	CDS,UTR,exon,gene,start_codon,transcript	1	1	4	1	4	0	3	7	6.00*	14.00*
chr8:131226802|131370389	hsa_circ_0009126	ASAP1	-	exon-exon	9	CDS,UTR,exon,gene,transcript	0	1	4	2.00*	8.00*	0	10	4	20.00*	8.00*
chr15:101149912|101152632	hsa_circ_0007550	ASB7	+	exon-exon	2	CDS,UTR,exon,gene,start_codon,transcript	0	2	4	4.00*	8.00*	16	21	24	1.31	1.5
chr1:155340295|155340774	hsa_circ_0007608	ASH1L	-	exon-exon	3	CDS,exon,gene,transcript	0	9	3	18.00*	6.00*	0	13	14	26.00*	28.00*
chr2:24042617|24046439	hsa_circ_0004736	ATAD2B	-	exon-exon	4	CDS,exon,gene,transcript	0	1	4	2.00*	8.00*	0	0	4	1.00*	8.00*
chr20:54956489|54961589	hsa_circ_0008777	AURKA	-	exon-exon	6	CDS,exon,gene,transcript	5	5	17	1	3.4	6	17	10	2.83	1.67
chr17:80914571|80923622	hsa_circ_0046598	B3GNTL1	-	exon-exon	9	CDS,UTR,exon,gene,start_codon,transcript	1	2	4	2	4	22	35	56	1.59	2.55
chr2:215609791|215646233	hsa_circ_0058042	BARD1	-	exon-exon	9	CDS,UTR,exon,gene,start_codon,stop_codon,transcript	0	4	3	8.00*	6.00*	0	23	0	46.00*	1.00*
chr2:32703703|32707650	hsa_circ_0007917	BIRC6	+	exon-exon	4	CDS,exon,gene,transcript	1	3	3	3	3	19	34	34	1.79	1.79
chr2:32716492|32718734	hsa_circ_0053786	BIRC6	+	exon-exon	2	CDS,exon,gene,transcript	1	3	3	3	3	9	57	23	6.33	2.56
chr17:65941525|65972074	hsa_circ_0000799	BPTF	+	exon-exon	18	CDS,UTR,exon,gene,transcript	4	8	8	2	2	0	5	19	10.00*	38.00*
chr12:112116955|112121111	hsa_circ_0006396	BRAP	-	exon-exon	4	CDS,UTR,exon,gene,start_codon,transcript	3	8	7	2.67	2.33	10	21	22	2.1	2.2
chr17:41247863|41276132	hsa_circ_0008673	BRCA1	-	exon-exon	16	CDS,UTR,exon,gene,start_codon,stop_codon,transcript	1	6	1	6	1	1	5	7	5	7
chr21:40578034|40584633	NA	BRWD1	-	exon-exon	6	CDS,UTR,exon,gene,transcript	2	6	5	3	2.5	3	12	7	4	2.33
chrX:79962926|79975155	hsa_circ_0001936	BRWD3	-	exon-exon	8	CDS,exon,gene,transcript	3	4	9	1.33	3	0	1	7	2.00*	14.00*
chr4:113483527|113511030	NA	C4orf21	-	exon-exon	11	CDS,UTR,exon,gene,stop_codon,transcript	2	4	3	2	1.5	0	21	12	42.00*	24.00*
chr5:179134133|179136060	hsa_circ_0003938	CANX	+	exon-exon	9	CDS,UTR,exon,gene,start_codon,stop_codon,transcript	1	2	3	2	3	0	2	3	4.00*	6.00*
chr5:40852276|40854198	hsa_circ_0005895	CARD6	+	exon-exon	1	CDS,exon,gene,transcript	0	11	7	22.00*	14.00*	0	8	0	16.00*	1.00*
chr2:203817282|203826149	hsa_circ_0003747	CARF	+	exon-exon	8	CDS,UTR,exon,gene,start_codon,transcript	1	4	3	4	3	4	8	10	2	2.5
chr1:15844605|15844890	hsa_circ_0010039	CASP9	-	exon-exon	3	CDS,UTR,exon,gene,start_codon,transcript	0	1	3	2.00*	6.00*	0	3	5	6.00*	10.00*
chr10:70508893|70509442	hsa_circ_0018555	CCAR1	+	exon-exon	2	CDS,UTR,exon,gene,transcript	0	0	3	1.00*	6.00*	3	9	14	3	4.67
chr7:76922269|76924255	NA	CCDC146	+	exon-exon	4	CDS,UTR,exon,gene,stop_codon,transcript	0	2	4	4.00*	8.00*	7	12	24	1.71	3.43
chr7:6854395|6862991	hsa_circ_0003943	CCZ1B	-	exon-exon	6	CDS,UTR,exon,gene,start_codon,transcript	1	6	4	6	4	25	29	67	1.16	2.68
chr7:6859397|6862991	hsa_circ_0079411	CCZ1B	-	exon-exon	4	CDS,UTR,exon,gene,start_codon,transcript	0	1	3	2.00*	6.00*	4	17	4	4.25	1
chr4:15835840|15842161	NA	CD38	+	exon-exon	5	CDS,UTR,exon,gene,stop_codon,transcript	0	6	3	12.00*	6.00*	10	76	33	7.6	3.3
chr7:40027198|40041630	hsa_circ_0001699	CDK13	+	exon-exon	5	CDS,exon,gene,transcript	10	25	25	2.5	2.5	3	3	15	1	5
chr14:80963812|80997230	hsa_circ_0007332	CEP128	-	exon-exon	7	CDS,UTR,exon,gene,stop_codon,transcript	4	9	8	2.25	2	18	94	64	5.22	3.56
chr14:81329101|81372425	hsa_circ_0002499	CEP128	-	exon-exon	10	CDS,exon,gene,stop_codon,transcript	1	3	1	3	1	0	13	8	26.00*	16.00*
chr14:81362062|81372425	NA	CEP128	-	exon-exon	8	CDS,exon,gene,transcript	2	3	4	1.5	2	50	125	106	2.5	2.12
chr20:40161689|40179999	hsa_circ_0001159	CHD6	-	exon-exon	5	CDS,UTR,exon,gene,start_codon,transcript	1	3	5	3	5	0	6	0	12.00*	1.00*
chr2:101874253|101879153	hsa_circ_0002401	CNOT11	+	exon-exon	3	CDS,exon,gene,transcript	0	1	3	2.00*	6.00*	0	8	0	16.00*	1.00*
chr7:106921745|106924177	hsa_circ_0081891	COG5	-	exon-exon	2	CDS,exon,gene,transcript	0	1	5	2.00*	10.00*	7	19	52	2.71	7.43
chr14:92592466|92609638	NA	CPSF2	+	exon-exon	10	CDS,UTR,exon,gene,start_codon,stop_codon,transcript	0	0	5	1.00*	10.00*	1	3	5	3	5
chr5:112336781|112337371	hsa_circ_0002462	DCP2	+	exon-exon	5	CDS,UTR,exon,gene,start_codon,stop_codon,transcript	1	1	4	1	4	1	14	8	14	8
chrX:134679348|134690225	NA	DDX26B	+	exon-exon	7	CDS,exon,gene,transcript	8	13	12	1.63	1.5	9	17	20	1.89	2.22
chr9:19288594|19300329	NA	DENND4C	+	exon-exon	10	CDS,UTR,exon,gene,start_codon,transcript	0	1	4	2.00*	8.00*	0	16	0	32.00*	1.00*
chr11:9225207|9229179	hsa_circ_0004099	DENND5A	-	exon-exon	6	CDS,UTR,exon,gene,stop_codon,transcript	2	4	4	2	2	0	3	0	6.00*	1.00*
chr3:57618992|57627474	NA	DENND6A	-	exon-exon	5	CDS,exon,gene,transcript	1	3	5	3	5	10	27	15	2.7	1.5
chr3:185879392|185960357	hsa_circ_0068441	DGKG	-	exon-exon	7	CDS,exon,gene,transcript	1	2	3	2	3	0	6	4	12.00*	8.00*
chr1:12638746|12639440	hsa_circ_0010023	DHRS3	-	exon-exon	2	CDS,exon,gene,transcript	0	0	4	1.00*	8.00*	4	319	359	79.75	89.75
chr1:12638746|12640694	hsa_circ_0010024	DHRS3	-	exon-exon	4	CDS,UTR,exon,gene,transcript	0	1	3	2.00*	6.00*	0	12	0	24.00*	1.00*
chr17:5364259|5365866	hsa_circ_0000740	DHX33	-	exon-exon	3	CDS,UTR,exon,gene,transcript	1	3	3	3	3	7	15	15	2.14	2.14
chr10:70209785|70229920	hsa_circ_0018526	DNA2	-	exon-exon	7	CDS,UTR,exon,gene,transcript	0	1	4	2.00*	8.00*	0	0	10	1.00*	20.00*
chr10:70225424|70229920	hsa_circ_0005138	DNA2	-	exon-exon	4	CDS,UTR,exon,gene,transcript	1	1	3	1	3	3	6	7	2	2.33
chr13:96409898|96416207	NA	DNAJC3	+	exon-exon	5	CDS,exon,gene,transcript	8	14	16	1.75	2	3	13	7	4.33	2.33
chr20:62559688|62562375	hsa_circ_0007609	DNAJC5	+	exon-exon	3	CDS,UTR,exon,gene,start_codon,transcript	3	6	5	2	1.67	31	55	37	1.77	1.19
chr9:271627|289581	hsa_circ_0086188	DOCK8	+	exon-exon	13	CDS,UTR,exon,gene,start_codon,stop_codon,transcript	1	1	5	1	5	27	42	60	1.56	2.22
chr21:37619815|37633030	hsa_circ_0008078	DOPEY2	+	exon-exon	6	CDS,exon,gene,transcript	0	3	0	6.00*	1.00*	3	6	7	2	2.33
chr3:121563300|121576003	hsa_circ_0066970	EAF2	+	exon-exon	3	CDS,UTR,exon,gene,stop_codon,transcript	0	1	5	2.00*	10.00*	0	15	0	30.00*	1.00*
chr5:65284463|65310553	hsa_circ_0001493	ERBB2IP	+	exon-exon	6	CDS,UTR,exon,gene,start_codon,transcript	0	0	3	1.00*	6.00*	10	22	31	2.2	3.1
chr9:96238538|96261168	hsa_circ_0003972	FAM120A	+	exon-exon	3	CDS,exon,gene,transcript	1	2	4	2	4	55	85	87	1.55	1.58
chr2:131829428|131840230	hsa_circ_0003524	FAM168B	-	exon-exon	2	CDS,UTR,exon,gene,start_codon,transcript	0	1	3	2.00*	6.00*	10	12	33	1.2	3.3
chr7:102517914|102518897	hsa_circ_0081732	FBXL13	-	exon-exon	2	CDS,exon,gene,transcript	0	0	3	1.00*	6.00*	4	9	14	2.25	3.5
chr6:99347144|99365595	NA	FBXL4	-	exon-exon	3	CDS,exon,gene,transcript	0	0	4	1.00*	8.00*	1	8	7	8	7
chr5:171337576|171341409	hsa_circ_0004098	FBXW11	-	exon-exon	5	CDS,UTR,exon,gene,start_codon,transcript	0	1	3	2.00*	6.00*	13	15	59	1.15	4.54
chr10:103384502|103436193	hsa_circ_0005741	FBXW4	-	exon-exon	8	CDS,exon,gene,transcript	5	5	12	1	2.4	3	12	16	4	5.33
chr1:59787208|59844509	hsa_circ_0005354	FGGY	+	exon-exon	7	CDS,UTR,exon,gene,start_codon,transcript	0	1	3	2.00*	6.00*	0	0	8	1.00*	16.00*
chr17:80521230|80526077	hsa_circ_0000816	FOXK2	+	exon-exon	2	CDS,UTR,exon,gene,transcript	14	15	21	1.07	1.5	3	22	7	7.33	2.33
chr3:180665653|180667131	hsa_circ_0002004	FXR1	+	exon-exon	10	CDS,UTR,exon,gene,start_codon,transcript	0	6	1	12.00*	2.00*	18	30	45	1.67	2.5
chr10:5810176|5842668	NA	GDI2	-	exon-exon	15	CDS,UTR,exon,gene,transcript	1	1	3	1	3	0	9	1	18.00*	2.00*
chr16:74493580|74497377	hsa_circ_0003315	GLG1	-	exon-exon	8	CDS,UTR,exon,gene,transcript	1	1	3	1	3	6	9	30	1.5	5
chr2:191765290|191775047	hsa_circ_0057521	GLS	+	exon-exon	6	CDS,exon,gene,transcript	0	1	3	2.00*	6.00*	6	12	11	2	1.83
chr19:19750894|19751380	hsa_circ_0000918	GMIP	-	exon-exon	4	CDS,UTR,exon,gene,transcript	3	11	9	3.67	3	184	287	263	1.56	1.43
chr9:36246028|36249394	hsa_circ_0087009	GNE	-	exon-exon	3	CDS,UTR,exon,gene,start_codon,transcript	0	1	3	2.00*	6.00*	0	0	7	1.00*	14.00*
chr5:56542127|56543042	hsa_circ_0072546	GPBP1	+	exon-exon	2	CDS,UTR,exon,gene,start_codon,transcript	1	3	3	3	3	0	5	15	10.00*	30.00*
chr16:85667520|85667738	hsa_circ_0000722	GSE1	+	exon-exon	1	CDS,exon,gene,transcript	7	17	19	2.43	2.71	84	276	308	3.29	3.67
chr3:120469370|120469847	hsa_circ_0006498	GTF2E1	+	exon-exon	3	CDS,UTR,exon,gene,start_codon,transcript	0	3	0	6.00*	1.00*	13	23	24	1.77	1.85
chr7:74157788|74160750	hsa_circ_0002325	GTF2I	+	exon-exon	10	CDS,exon,gene,transcript	1	4	4	4	4	13	31	15	2.38	1.15
chr2:172782047|172823470	hsa_circ_0057072	HAT1	+	exon-exon	9	CDS,UTR,exon,gene,start_codon,stop_codon,transcript	0	2	4	4.00*	8.00*	3	13	18	4.33	6
chr9:19086732|19096767	NA	HAUS6	-	exon-exon	8	CDS,UTR,exon,gene,start_codon,transcript	0	1	4	2.00*	8.00*	9	10	16	1.11	1.78
chr6:135360711|135363264	hsa_circ_0001641	HBS1L	-	exon-exon	2	CDS,UTR,exon,gene,transcript	4	8	7	2	1.75	0	21	0	42.00*	1.00*
chr14:31582310|31583546	NA	HECTD1	-	exon-exon	6	CDS,exon,gene,transcript	0	0	3	1.00*	6.00*	1	2	10	2	10
chr14:62188227|62188541	hsa_circ_0007976	HIF1A	+	exon-exon	2	CDS,exon,gene,transcript	1	1	3	1	3	16	41	29	2.56	1.81
chr7:139415731|139416814	hsa_circ_0001756	HIPK2	-	exon-exon	1	CDS,exon,gene,transcript	3	10	13	3.33	4.33	0	5	3	10.00*	6.00*
chr8:28827560|28828036	hsa_circ_0083824	HMBOX1	+	exon-exon	4	CDS,exon,gene,transcript	0	1	3	2.00*	6.00*	9	23	26	2.56	2.89
chr16:4555485|4557013	NA	HMOX2	+	exon-exon	2	CDS,UTR,exon,gene,start_codon,transcript	0	1	3	2.00*	6.00*	0	3	10	6.00*	20.00*
chr2:38795341|38818790	NA	HNRNPLL	-	exon-exon	23	CDS,UTR,exon,gene,stop_codon,transcript	0	3	4	6.00*	8.00*	0	2	15	4.00*	30.00*
chr2:38812786|38818790	hsa_circ_0054144	HNRNPLL	-	exon-exon	5	CDS,exon,gene,transcript	4	10	8	2.5	2	56	180	142	3.21	2.54
chr1:23664247|23665101	NA	HNRNPR	-	exon-exon	5	CDS,UTR,exon,gene,start_codon,transcript	0	0	3	1.00*	6.00*	0	1	4	2.00*	8.00*
chr2:10559860|10560261	hsa_circ_0000976	HPCAL1	+	exon-exon	3	CDS,UTR,exon,gene,start_codon,transcript	1	10	15	10	15	121	383	395	3.17	3.26
chrX:53641495|53642796	hsa_circ_0007817	HUWE1	-	exon-exon	3	CDS,exon,gene,transcript	5	7	9	1.4	1.8	22	41	52	1.86	2.36
chr9:95030456|95032265	hsa_circ_0008367	IARS	-	exon-exon	2	CDS,UTR,exon,gene,transcript	1	4	3	4	3	0	0	10	1.00*	20.00*
chr6:82922424|82924546	NA	IBTK	-	exon-exon	2	CDS,UTR,exon,gene,transcript	0	1	4	2.00*	8.00*	1	8	3	8	3
chr12:44161906|44177527	NA	IRAK4	+	exon-exon	16	CDS,UTR,exon,gene,start_codon,stop_codon,transcript	0	1	3	2.00*	6.00*	0	19	0	38.00*	1.00*
chr15:78762874|78764266	hsa_circ_0036466	IREB2	+	exon-exon	4	CDS,UTR,exon,gene,stop_codon,transcript	1	4	1	4	1	3	12	5	4	1.67
chr16:31373157|31374074	hsa_circ_0039161	ITGAX	+	exon-exon	3	CDS,exon,gene,transcript	0	3	3	6.00*	6.00*	4	29	26	7.25	6.5
chr3:4732828|4741625	NA	ITPR1	+	exon-exon	4	CDS,exon,gene,transcript	13	14	24	1.08	1.85	0	6	3	12.00*	6.00*
chr12:26703180|26714885	NA	ITPR2	-	exon-exon	3	CDS,exon,gene,transcript	0	1	3	2.00*	6.00*	3	19	5	6.33	1.67
chr12:26774056|26784992	NA	ITPR2	-	exon-exon	9	CDS,exon,gene,transcript	2	3	5	1.5	2.5	0	0	10	1.00*	20.00*
chr12:26848539|26869175	NA	ITPR2	-	exon-exon	7	CDS,UTR,exon,gene,transcript	1	2	8	2	8	0	0	18	1.00*	36.00*
chr12:26864106|26869175	NA	ITPR2	-	exon-exon	6	CDS,UTR,exon,gene,transcript	0	5	7	10.00*	14.00*	28	34	97	1.21	3.46
chr10:76602358|76603236	hsa_circ_0005235	KAT6B	+	exon-exon	2	CDS,UTR,exon,gene,start_codon,transcript	1	1	7	1	7	6	10	14	1.67	2.33
chr18:59888270|59899660	hsa_circ_0047870	KIAA1468	+	exon-exon	11	CDS,exon,gene,transcript	0	3	4	6.00*	8.00*	0	0	8	1.00*	16.00*
chr12:123054228|123058927	hsa_circ_0029111	KNTC1	+	exon-exon	6	CDS,exon,gene,transcript	0	1	3	2.00*	6.00*	0	9	0	18.00*	1.00*
chr10:98618049|98667504	hsa_circ_0006198	LCOR	+	intron-exon	4	UTR,exon,gene,transcript	0	2	4	4.00*	8.00*	1	3	5	3	5
chr4:17910717|17974508	NA	LCORL	-	exon-exon	7	CDS,UTR,exon,gene,start_codon,stop_codon,transcript	0	1	3	2.00*	6.00*	1	14	3	14	3
chr12:51449618|51450285	hsa_circ_0004313	LETMD1	+	exon-exon	17	CDS,UTR,exon,gene,stop_codon,transcript	1	7	3	7	3	4	17	4	4.25	1
chr7:156619299|156626486	hsa_circ_0083127	LMBR1	-	exon-exon	5	CDS,UTR,exon,gene,stop_codon,transcript	0	0	3	1.00*	6.00*	0	6	8	12.00*	16.00*
chr16:48381418|48382201	hsa_circ_0005813	LONP2	+	exon-exon	4	CDS,UTR,exon,gene,transcript	3	5	5	1.67	1.67	0	6	0	12.00*	1.00*
chr16:55583189|55585014	NA	LPCAT2	+	exon-exon	3	CDS,exon,gene,transcript	0	0	3	1.00*	6.00*	0	8	26	16.00*	52.00*
chr12:25232178|25236427	hsa_circ_0025633	LRMP	+	exon-exon	7	CDS,UTR,exon,gene,start_codon,stop_codon,transcript	1	4	3	4	3	25	37	41	1.48	1.64
chr10:13214376|13228280	NA	MCM10	+	exon-exon	8	CDS,exon,gene,transcript	0	5	1	10.00*	2.00*	0	0	4	1.00*	8.00*
chr6:90458942|90460251	NA	MDN1	-	exon-exon	3	CDS,exon,gene,transcript	0	0	3	1.00*	6.00*	4	8	12	2	3
chr17:60038228|60040332	NA	MED13	-	exon-exon	3	CDS,exon,gene,transcript	0	3	1	6.00*	2.00*	7	8	12	1.14	1.71
chrX:154018229|154020560	hsa_circ_0001952	MPP1	-	exon-exon	8	CDS,UTR,exon,gene,stop_codon,transcript	1	3	1	3	1	1	2	12	2	12
chr7:24659671|24708279	NA	MPP6	+	exon-exon	17	CDS,UTR,exon,gene,start_codon,stop_codon,transcript	1	2	3	2	3	0	0	12	1.00*	24.00*
chr11:94219090|94224131	hsa_circ_0024043	MRE11A	-	exon-exon	2	CDS,exon,gene,transcript	1	3	3	3	3	4	29	22	7.25	5.5
chr8:98673300|98703416	hsa_circ_0002114	MTDH	+	exon-exon	8	CDS,exon,gene,transcript	1	5	3	5	3	0	16	18	32.00*	36.00*
chr4:75040223|75047508	hsa_circ_0069979	MTHFD2L	+	exon-exon	5	CDS,UTR,exon,gene,start_codon,stop_codon,transcript	0	3	0	6.00*	1.00*	0	7	5	14.00*	10.00*
chr19:8601136|8604912	hsa_circ_0000886	MYO1F	-	exon-exon	5	CDS,exon,gene,transcript	1	2	3	2	3	0	0	11	1.00*	22.00*
chr19:8619361|8620680	hsa_circ_0049083	MYO1F	-	exon-exon	10	CDS,UTR,exon,gene,stop_codon,transcript	1	3	3	3	3	0	7	8	14.00*	16.00*
chr19:17308601|17309117	hsa_circ_0008483	MYO9B	+	exon-exon	3	CDS,exon,gene,transcript	0	0	3	1.00*	6.00*	1	13	10	13	10
chr15:29101768|29105143	NA	N/A	+	intergenic-intergenic	1	exon,gene,transcript	1	2	3	2	3	0	0	7	1.00*	14.00*
chr13:33054727|33101669	hsa_circ_0005723	N4BP2L2	-	exon-exon	15	CDS,UTR,exon,gene,start_codon,stop_codon,transcript	2	3	4	1.5	2	7	12	14	1.71	2
chr13:21305980|21311944	hsa_circ_0003852	N6AMT2	-	exon-exon	2	CDS,exon,gene,transcript	1	3	3	3	3	4	6	8	1.5	2
chr12:112509699|112516545	hsa_circ_0028334	NAA25	-	exon-exon	6	CDS,UTR,exon,gene,transcript	0	0	3	1.00*	6.00*	6	20	15	3.33	2.5
chr17:80417868|80430574	hsa_circ_0046419	NARF	+	exon-exon	14	CDS,UTR,exon,gene,start_codon,stop_codon,transcript	0	6	3	12.00*	6.00*	3	3	11	1	3.67
chr8:71126138|71128999	NA	NCOA2	-	exon-exon	4	CDS,UTR,exon,gene,start_codon,transcript	3	5	8	1.67	2.67	6	29	14	4.83	2.33
chr20:46252655|46262380	hsa_circ_0001165	NCOA3	+	exon-exon	10	CDS,exon,gene,transcript	3	7	16	2.33	5.33	0	14	0	28.00*	1.00*
chr2:207003209|207007555	hsa_circ_0008091	NDUFS1	-	exon-exon	3	CDS,exon,gene,transcript	0	2	3	4.00*	6.00*	0	21	0	42.00*	1.00*
chr9:33318729|33319125	hsa_circ_0086648	NFX1	+	exon-exon	3	CDS,exon,gene,transcript	0	3	0	6.00*	1.00*	19	37	31	1.95	1.63
chr7:30494753|30496658	hsa_circ_0079701	NOD1	-	exon-exon	4	CDS,UTR,exon,gene,start_codon,transcript	0	3	3	6.00*	6.00*	7	17	7	2.43	1
chr1:120572529|120594393	hsa_circ_0002128	NOTCH2	-	exon-exon	3	CDS,UTR,exon,gene,start_codon,transcript	2	3	3	1.5	1.5	4	10	20	2.5	5
chr15:73862491|73866136	hsa_circ_0036250	NPTN	-	exon-exon	6	CDS,exon,gene,stop_codon,transcript	0	0	3	1.00*	6.00*	1	7	5	7	5
chr7:33055282|33066527	NA	NT5C3A	-	exon-exon	12	CDS,UTR,exon,gene,start_codon,stop_codon,transcript	2	3	3	1.5	1.5	0	5	0	10.00*	1.00*
chr17:5292122|5302970	hsa_circ_0041694	NUP88	-	exon-exon	8	CDS,exon,gene,transcript	0	1	3	2.00*	6.00*	0	9	0	18.00*	1.00*
chr11:3744387|3746449	NA	NUP98	-	exon-exon	2	CDS,exon,gene,transcript	0	0	3	1.00*	6.00*	1	3	5	3	5
chr2:174987908|175006728	hsa_circ_0057129	OLA1	-	exon-exon	5	CDS,UTR,exon,gene,start_codon,transcript	0	2	3	4.00*	6.00*	0	5	22	10.00*	44.00*
chr6:88311502|88315739	NA	ORC3	+	exon-exon	3	CDS,UTR,exon,gene,start_codon,transcript	0	0	4	1.00*	8.00*	0	16	4	32.00*	8.00*
chr5:78936674|78964851	hsa_circ_0002260	PAPD4	+	exon-exon	16	CDS,exon,gene,transcript	1	3	4	3	4	19	33	29	1.74	1.53
chr19:19675742|19680393	hsa_circ_0005126	PBX4	-	exon-exon	2	CDS,UTR,exon,gene,transcript	0	3	0	6.00*	1.00*	4	13	15	3.25	3.75
chr8:52773421|52773806	hsa_circ_0001802	PCMTD1	-	exon-exon	1	CDS,UTR,exon,gene,start_codon,transcript	0	1	3	2.00*	6.00*	3	14	24	4.67	8
chr3:169863211|169867032	hsa_circ_0001360	PHC3	-	exon-exon	4	CDS,UTR,exon,gene,stop_codon,transcript	2	5	9	2.5	4.5	12	23	15	1.92	1.25
chr3:169863211|169896726	hsa_circ_0005228	PHC3	-	exon-exon	17	CDS,UTR,exon,gene,start_codon,stop_codon,transcript	0	2	4	4.00*	8.00*	0	0	4	1.00*	8.00*
chr7:11013641|11030474	NA	PHF14	+	exon-exon	3	CDS,UTR,exon,gene,start_codon,stop_codon,transcript	0	0	3	1.00*	6.00*	0	15	7	30.00*	14.00*
chr11:85707869|85742653	hsa_circ_0023923	PICALM	-	exon-exon	21	CDS,UTR,exon,gene,start_codon,stop_codon,transcript	4	7	13	1.75	3.25	1	5	8	5	8
chr10:98411005|98416691	NA	PIK3AP1	-	exon-exon	4	CDS,UTR,exon,gene,start_codon,transcript	1	1	4	1	4	3	9	8	3	2.67
chr1:9786967|9787830	hsa_circ_0002983	PIK3CD	+	exon-exon	1	CDS,UTR,exon,gene,stop_codon,transcript	0	3	4	6.00*	8.00*	1	5	15	5	15
chr21:44424436|44441541	NA	PKNOX1	+	exon-exon	13	CDS,UTR,exon,gene,start_codon,stop_codon,transcript	0	3	1	6.00*	2.00*	0	5	0	10.00*	1.00*
chr9:26923176|26935204	hsa_circ_0086600	PLAA	-	exon-exon	9	CDS,exon,gene,transcript	0	4	0	8.00*	1.00*	0	2	14	4.00*	28.00*
chr16:81888049|81892768	hsa_circ_0040609	PLCG2	+	exon-exon	4	CDS,exon,gene,transcript	0	1	3	2.00*	6.00*	9	9	23	1	2.56
chr16:81929412|81942196	hsa_circ_0000721	PLCG2	+	exon-exon	8	CDS,UTR,exon,gene,transcript	2	3	7	1.5	3.5	1	9	11	9	11
chr7:72398923|72400649	hsa_circ_0080451	POM121	+	exon-exon	2	CDS,exon,gene,transcript	0	4	1	8.00*	2.00*	0	8	0	16.00*	1.00*
chr2:27604993|27610025	hsa_circ_0053262	PPM1G	-	exon-exon	11	CDS,exon,gene,transcript	0	5	3	10.00*	6.00*	0	0	10	1.00*	20.00*
chr11:68286969|68305359	hsa_circ_0023224	PPP6R3	+	exon-exon	11	CDS,UTR,exon,gene,start_codon,transcript	2	4	4	2	2	3	8	5	2.67	1.67
chr16:23999829|24046868	hsa_circ_0000681	PRKCB	+	exon-exon	4	CDS,exon,gene,transcript	0	3	1	6.00*	2.00*	68	111	191	1.63	2.81
chr16:24043457|24046868	hsa_circ_0000682	PRKCB	+	exon-exon	2	CDS,exon,gene,transcript	2	5	7	2.5	3.5	107	115	229	1.07	2.14
chr8:48697674|48710958	hsa_circ_0084269	PRKDC	-	exon-exon	5	CDS,exon,gene,transcript	0	3	1	6.00*	2.00*	0	0	12	1.00*	24.00*
chr17:40986532|40991029	NA	PSME3	+	exon-exon	14	CDS,UTR,exon,gene,start_codon,stop_codon,transcript	1	1	3	1	3	12	36	41	3	3.42
chr1:97235259|97236407	hsa_circ_0003580	PTBP2	+	exon-exon	2	CDS,exon,gene,transcript	2	3	3	1.5	1.5	1	2	14	2	14
chr12:57065533|57066849	hsa_circ_0008137	PTGES3	-	exon-exon	4	CDS,exon,gene,start_codon,transcript	1	5	7	5	7	3	5	5	1.67	1.67
chr2:65318117|65331940	NA	RAB1A	-	exon-exon	3	CDS,exon,gene,transcript	0	1	4	2.00*	8.00*	0	6	0	12.00*	1.00*
chr15:55516087|55527154	hsa_circ_0003863	RAB27A	-	exon-exon	8	CDS,UTR,exon,gene,start_codon,transcript	1	7	4	7	4	0	5	16	10.00*	32.00*
chr3:8977555|8983488	hsa_circ_0001264	RAD18	-	exon-exon	7	CDS,UTR,exon,gene,stop_codon,transcript	3	8	8	2.67	2.67	10	26	33	2.6	3.3
chr9:110062422|110074018	hsa_circ_0008812	RAD23B	+	exon-exon	7	CDS,UTR,exon,gene,start_codon,transcript	2	4	7	2	3.5	0	0	3	1.00*	6.00*
chr6:13639795|13644961	hsa_circ_0001578	RANBP9	-	exon-exon	4	CDS,exon,gene,transcript	0	4	8	8.00*	16.00*	12	12	34	1	2.83
chr5:167915607|167924353	hsa_circ_0001551	RARS	+	exon-exon	15	CDS,UTR,exon,gene,start_codon,stop_codon,transcript	1	6	1	6	1	18	38	30	2.11	1.67
chr5:167927596|167929110	hsa_circ_0007958	RARS	+	exon-exon	4	CDS,UTR,exon,gene,transcript	1	1	3	1	3	7	48	39	6.86	5.57
chrX:16875717|16881223	hsa_circ_0005840	RBBP7	-	exon-exon	8	CDS,exon,gene,transcript	0	4	1	8.00*	2.00*	12	26	16	2.17	1.33
chr20:35672489|35675593	NA	RBL1	-	exon-exon	2	CDS,exon,gene,transcript	0	0	3	1.00*	6.00*	0	6	10	12.00*	20.00*
chr20:35689506|35693876	hsa_circ_0060237	RBL1	-	exon-exon	3	CDS,exon,gene,transcript	0	1	3	2.00*	6.00*	4	8	14	2	3.5
chr14:23378692|23380612	hsa_circ_0000524	RBM23	-	exon-exon	3	CDS,UTR,exon,gene,start_codon,transcript	1	4	4	4	4	0	3	4	6.00*	8.00*
chr20:34304662|34313077	hsa_circ_0001147	RBM39	-	exon-exon	11	CDS,UTR,exon,gene,start_codon,transcript	3	11	9	3.67	3	16	27	37	1.69	2.31
chr3:50097082|50099541	NA	RBM6	+	exon-exon	9	CDS,UTR,exon,gene,stop_codon,transcript	1	2	3	2	3	0	7	0	14.00*	1.00*
chr12:56956201|56965639	hsa_circ_0002588	RBMS2	+	exon-exon	6	CDS,UTR,exon,gene,start_codon,stop_codon,transcript	0	3	1	6.00*	2.00*	0	0	8	1.00*	16.00*
chr11:32118690|32120074	hsa_circ_0007245	RCN1	+	exon-exon	3	CDS,UTR,exon,gene,transcript	1	2	4	2	4	7	10	24	1.43	3.43
chr6:139264650|139265759	hsa_circ_0004368	REPS1	-	exon-exon	5	CDS,exon,gene,transcript	2	8	12	4	6	158	249	201	1.58	1.27
chr6:111726673|111793343	hsa_circ_0077660	REV3L	-	exon-exon	8	CDS,UTR,exon,gene,start_codon,stop_codon,transcript	0	0	3	1.00*	6.00*	0	5	3	10.00*	6.00*
chr4:39322003|39325037	NA	RFC1	-	exon-exon	8	CDS,exon,gene,transcript	0	2	3	4.00*	6.00*	1	5	4	5	4
chr3:186509514|186510736	hsa_circ_0068472	RFC4	-	exon-exon	6	CDS,UTR,exon,gene,transcript	0	2	3	4.00*	6.00*	21	50	29	2.38	1.38
chr16:74694830|74695349	hsa_circ_0004172	RFWD3	-	exon-exon	4	CDS,UTR,exon,gene,start_codon,transcript	1	1	3	1	3	4	10	33	2.5	8.25
chr7:151181823|151195266	hsa_circ_0004779	RHEB	-	exon-exon	3	CDS,UTR,exon,gene,stop_codon,transcript	2	4	8	2	4	6	12	18	2	3
chr13:51501543|51517530	hsa_circ_0030287	RNASEH2B	+	exon-exon	7	CDS,exon,gene,transcript	1	1	3	1	3	13	23	22	1.77	1.69
chr15:59323003|59323901	hsa_circ_0001982	RNF111	+	exon-exon	5	CDS,UTR,exon,gene,start_codon,transcript	5	6	8	1.2	1.6	4	7	22	1.75	5.5
chr1:145646115|145663367	NA	RNF115	+	exon-exon	6	CDS,UTR,exon,gene,stop_codon,transcript	0	1	3	2.00*	6.00*	0	2	19	4.00*	38.00*
chr13:79209245|79219132	hsa_circ_0000498	RNF219	-	exon-exon	4	CDS,exon,gene,transcript	1	2	3	2	3	3	3	7	1	2.33
chr17:1746097|1756483	hsa_circ_0000734	RPA1	+	exon-exon	4	CDS,UTR,exon,gene,transcript	0	1	4	2.00*	8.00*	30	66	42	2.2	1.4
chr2:200233328|200246543	hsa_circ_0057691	SATB2	-	exon-exon	5	CDS,exon,gene,transcript	1	3	4	3	4	3	5	5	1.67	1.67
chr12:46339032|46357971	NA	SCAF11	-	exon-exon	12	CDS,UTR,exon,gene,start_codon,stop_codon,transcript	1	2	4	2	4	3	5	4	1.67	1.33
chr14:31185130|31204064	hsa_circ_0000528	SCFD1	+	exon-exon	10	CDS,UTR,exon,gene,transcript	0	2	3	4.00*	6.00*	9	14	24	1.56	2.67
chr1:41536267|41541123	hsa_circ_0000061	SCMH1	-	exon-exon	3	CDS,exon,gene,transcript	6	9	13	1.5	2.17	3	6	10	2	3.33
chr15:85223944|85234875	hsa_circ_0000647	SEC11A	-	exon-exon	6	CDS,UTR,exon,gene,start_codon,transcript	4	13	9	3.25	2.25	25	65	33	2.6	1.32
chr15:85230856|85234875	hsa_circ_0036599	SEC11A	-	exon-exon	2	CDS,UTR,exon,gene,start_codon,transcript	0	5	4	10.00*	8.00*	27	48	37	1.78	1.37
chr6:76331248|76344527	hsa_circ_0077078	SENP6	+	exon-exon	7	CDS,UTR,exon,gene,stop_codon,transcript	2	2	3	1	1.5	0	14	18	28.00*	36.00*
chr17:75398141|75398785	hsa_circ_0005320	SEPT9	+	exon-exon	16	CDS,UTR,exon,gene,start_codon,transcript	1	1	4	1	4	21	43	48	2.05	2.29
chr11:116734384|116744352	hsa_circ_0000357	SIK3	-	exon-exon	8	CDS,UTR,exon,gene,start_codon,transcript	0	3	0	6.00*	1.00*	18	29	29	1.61	1.61
chr6:13579683|13601181	hsa_circ_0075648	SIRT5	+	exon-exon	10	CDS,UTR,exon,gene,start_codon,stop_codon,transcript	1	4	7	4	7	9	17	12	1.89	1.33
chr1:9107669|9118309	NA	SLC2A5	-	exon-exon	6	CDS,UTR,exon,gene,start_codon,transcript	0	0	3	1.00*	6.00*	0	2	15	4.00*	30.00*
chr8:70650275|70674110	hsa_circ_0084727	SLCO5A1	-	exon-exon	4	CDS,exon,gene,transcript	0	3	4	6.00*	8.00*	3	7	42	2.33	14
chr8:70667659|70674110	hsa_circ_0001809	SLCO5A1	-	exon-exon	3	CDS,exon,gene,transcript	2	2	3	1	1.5	7	16	50	2.29	7.14
chr2:55785911|55800913	hsa_circ_0003263	SMEK2	-	exon-exon	8	CDS,exon,gene,transcript	0	1	4	2.00*	8.00*	0	7	0	14.00*	1.00*
chr7:17885218|17890587	hsa_circ_0005535	SNX13	-	exon-exon	3	CDS,UTR,exon,gene,transcript	1	2	3	2	3	33	40	61	1.21	1.85
chr1:151611364|151641111	hsa_circ_0000131	SNX27	+	exon-exon	7	CDS,UTR,exon,gene,stop_codon,transcript	0	2	3	4.00*	6.00*	0	0	8	1.00*	16.00*
chr12:49854553|49884514	hsa_circ_0026150	SPATS2	+	exon-exon	18	CDS,UTR,exon,gene,start_codon,stop_codon,transcript	0	1	3	2.00*	6.00*	4	12	10	3	2.5
chr13:36900712|36909969	hsa_circ_0002923	SPG20	-	exon-exon	7	CDS,UTR,exon,gene,start_codon,transcript	0	0	3	1.00*	6.00*	0	8	3	16.00*	6.00*
chr3:136183723|136221621	hsa_circ_0067480	STAG1	-	exon-exon	8	CDS,UTR,exon,gene,start_codon,transcript	0	1	5	2.00*	10.00*	9	15	15	1.67	1.67
chr3:67451155|67459455	NA	SUCLG2	-	exon-exon	1	CDS,UTR,exon,gene,stop_codon,transcript	0	0	3	1.00*	6.00*	1	27	23	27	23
chr17:29061915|29086557	NA	SUZ12P	+	exon-exon	5	exon,gene,transcript	1	2	3	2	3	10	12	15	1.2	1.5
chr2:162036125|162061304	hsa_circ_0005227	TANK	+	exon-exon	11	CDS,UTR,exon,gene,start_codon,stop_codon,transcript	2	3	5	1.5	2.5	30	49	50	1.63	1.67
chr12:118615006|118619412	hsa_circ_0028655	TAOK3	-	exon-exon	4	CDS,UTR,exon,gene,start_codon,transcript	0	1	3	2.00*	6.00*	3	10	12	3.33	4
chr12:118693253|118704564	NA	TAOK3	-	exon-exon	8	CDS,UTR,exon,gene,start_codon,transcript	0	2	3	4.00*	6.00*	0	3	3	6.00*	6.00*
chr3:119222379|119236162	hsa_circ_0001330	TIMMDC1	+	exon-exon	4	CDS,UTR,exon,gene,stop_codon,transcript	2	5	3	2.5	1.5	12	36	20	3	1.67
chr2:171902684|171906684	hsa_circ_0004813	TLK1	-	exon-exon	3	CDS,UTR,exon,gene,transcript	1	3	3	3	3	7	24	20	3.43	2.86
chr11:86778736|86802437	hsa_circ_0008359	TMEM135	+	exon-exon	4	CDS,UTR,exon,gene,transcript	1	3	3	3	3	33	55	50	1.67	1.52
chr7:128622302|128637589	hsa_circ_0082263	TNPO3	-	exon-exon	8	CDS,exon,gene,transcript	0	1	3	2.00*	6.00*	0	0	7	1.00*	14.00*
chr8:27151597|27151827	hsa_circ_0083756	TRIM35	-	exon-exon	2	CDS,exon,gene,transcript	1	1	3	1	3	6	9	29	1.5	4.83
chr2:230723488|230744844	hsa_circ_0003273	TRIP12	-	exon-exon	10	CDS,UTR,exon,gene,start_codon,transcript	0	2	5	4.00*	10.00*	0	0	10	1.00*	20.00*
chr2:179455866|179465394	NA	TTN-AS1	+	exon-exon	24	CDS,exon,gene,transcript	0	1	3	2.00*	6.00*	3	19	7	6.33	2.33
chr16:72122886|72124685	hsa_circ_0040414	TXNL4B	-	exon-exon	3	CDS,UTR,exon,gene,start_codon,stop_codon,transcript	2	3	4	1.5	2	41	65	52	1.59	1.27
chr5:138979957|138994551	hsa_circ_0005728	UBE2D2	+	exon-exon	6	CDS,UTR,exon,gene,start_codon,transcript	2	5	3	2.5	1.5	15	40	23	2.67	1.53
chr9:86294690|86297981	hsa_circ_0001867	UBQLN1	-	exon-exon	2	CDS,exon,gene,transcript	2	3	3	1.5	1.5	43	65	72	1.51	1.67
chr6:42600290|42604932	hsa_circ_0076373	UBR2	+	exon-exon	5	CDS,UTR,exon,gene,start_codon,transcript	0	0	3	1.00*	6.00*	0	5	15	10.00*	30.00*
chr8:103274143|103282411	hsa_circ_0085189	UBR5	-	exon-exon	12	CDS,exon,gene,transcript	0	0	3	1.00*	6.00*	0	15	1	30.00*	2.00*
chr13:96515883|96519677	NA	UGGT2	-	exon-exon	2	CDS,exon,gene,transcript	0	1	4	2.00*	8.00*	0	3	0	6.00*	1.00*
chr13:96622366|96648389	NA	UGGT2	-	exon-exon	13	CDS,UTR,exon,gene,stop_codon,transcript	2	2	3	1	1.5	9	20	16	2.22	1.78
chr13:96622366|96651561	NA	UGGT2	-	exon-exon	14	CDS,UTR,exon,gene,stop_codon,transcript	5	7	9	1.4	1.8	3	14	5	4.67	1.67
chr13:96637493|96648389	hsa_circ_0003836	UGGT2	-	exon-exon	5	CDS,UTR,exon,gene,stop_codon,transcript	4	8	8	2	2	33	88	67	2.67	2.03
chr10:75335270|75336119	NA	USP54	-	exon-exon	7	CDS,UTR,exon,gene,start_codon,transcript	0	3	0	6.00*	1.00*	1	22	5	22	5
chr16:9009111|9011013	hsa_circ_0005152	USP7	-	exon-exon	4	CDS,UTR,exon,gene,transcript	1	5	8	5	8	0	0	10	1.00*	20.00*
chr10:70915568|70917967	NA	VPS26A	+	exon-exon	4	CDS,UTR,exon,gene,start_codon,stop_codon,transcript	0	0	4	1.00*	8.00*	4	13	7	3.25	1.75
chr10:122640338|122649521	NA	WDR11	+	exon-exon	12	CDS,UTR,exon,gene,transcript	0	1	4	2.00*	8.00*	0	5	0	10.00*	1.00*
chr1:33276192|33276658	NA	YARS	-	exon-exon	3	CDS,exon,gene,transcript	0	5	3	10.00*	6.00*	0	0	4	1.00*	8.00*
chr18:60206914|60217693	hsa_circ_0000854	ZCCHC2	+	exon-exon	4	CDS,UTR,exon,gene,start_codon,transcript	2	2	3	1	1.5	6	15	16	2.5	2.67
chr9:88920107|88924932	hsa_circ_0001869	ZCCHC6	-	exon-exon	5	CDS,exon,gene,transcript	2	13	11	6.5	5.5	61	109	93	1.79	1.52
chr3:44986660|45000952	hsa_circ_0065052	ZDHHC3	-	exon-exon	7	CDS,UTR,exon,gene,start_codon,transcript	1	1	4	1	4	18	33	27	1.83	1.5
chr15:80390758|80415142	hsa_circ_0000642	ZFAND6	+	exon-exon	14	CDS,UTR,exon,gene,start_codon,transcript	3	6	11	2	3.67	31	42	60	1.35	1.94
chr13:20425495|20426330	hsa_circ_0002673	ZMYM5	-	exon-exon	5	CDS,UTR,exon,gene,start_codon,transcript	1	2	4	2	4	4	10	18	2.5	4.5
chr2:219520873|219521186	hsa_circ_0007648	ZNF142	-	exon-exon	4	CDS,UTR,exon,gene,start_codon,transcript	2	3	4	1.5	2	3	3	14	1	4.67
chr7:64377408|64378670	NA	ZNF273	+	exon-exon	3	CDS,UTR,exon,gene,start_codon,stop_codon,transcript	1	5	1	5	1	21	34	39	1.62	1.86
chr7:99090663|99092254	hsa_circ_0001726	ZNF394	-	intron-exon	3	CDS,UTR,exon,gene,stop_codon,transcript	17	26	34	1.53	2	1	23	16	23	16
chr19:21216262|21216990	hsa_circ_0008838	ZNF430	+	exon-exon	3	CDS,exon,gene,transcript	4	8	8	2	2	4	19	10	4.75	2.5
chr19:2936522|2939405	NA	ZNF77	-	exon-exon	2	CDS,exon,gene,transcript	0	0	3	1.00*	6.00*	10	16	16	1.6	1.6
chr14:102792322|102793224	hsa_circ_0033403	ZNF839	+	exon-exon	2	CDS,UTR,exon,gene,start_codon,transcript	0	2	3	4.00*	6.00*	0	6	3	12.00*	6.00*
chr2:136071059|136103205	hsa_circ_0007814	ZRANB3	-	exon-exon	4	CDS,exon,gene,transcript	0	1	3	2.00*	6.00*	13	23	16	1.77	1.23
Down-regulated circRNAs
chr16:70292883|70296427	hsa_circ_0040188	AARS	-	exon-exon	9	CDS,exon,gene,transcript	4	2	4	0.5	1	6	0	0	0.08*	0.08*
chr11:108002634|108005043	hsa_circ_0007512	ACAT1	+	exon-exon	5	CDS,UTR,exon,gene,transcript	3	1	0	0.33	0.17*	4	0	0	0.13*	0.13*
chr7:152480272|152522207	hsa_circ_0005181	ACTR3B	+	exon-exon	13	CDS,UTR,exon,gene,start_codon,transcript	3	1	0	0.33	0.17*	10	6	1	0.6	0.1
chr21:46548317|46554747	hsa_circ_0005037	ADARB1	+	exon-exon	5	CDS,UTR,exon,gene,start_codon,transcript	4	3	0	0.75	0.13*	6	0	0	0.08*	0.08*
chr15:73052748|73067438	hsa_circ_0004033	ADPGK	-	exon-exon	5	CDS,UTR,exon,gene,stop_codon,transcript	8	5	1	0.63	0.13	81	24	26	0.3	0.32
chrX:147743429|147744289	hsa_circ_0001947	AFF2	+	exon-exon	1	CDS,exon,gene,transcript	22	16	12	0.73	0.55	30	1	10	0.03	0.33
chr2:178305693|178326746	hsa_circ_0057173	AGPS	+	exon-exon	5	CDS,exon,gene,transcript	4	3	1	0.75	0.25	4	1	0	0.25	0.13*
chr1:33478808|33480195	hsa_circ_0011462	AK2	-	exon-exon	5	CDS,UTR,exon,gene,stop_codon,transcript	4	1	1	0.25	0.25	6	0	1	0.08*	0.17
chr17:19812494|19827830	NA	AKAP10	-	exon-exon	6	CDS,UTR,exon,gene,transcript	5	0	5	0.10*	1	15	10	8	0.67	0.53
chr2:73659326|73682422	hsa_circ_0055235	ALMS1	+	exon-exon	5	CDS,exon,gene,transcript	7	3	4	0.43	0.57	4	2	0	0	0.13*
chr2:190593386|190609514	hsa_circ_0005644	ANKAR	+	exon-exon	9	CDS,UTR,exon,gene,stop_codon,transcript	6	1	0	0.17	0.08*	18	0	12	0.03*	0.67
chr12:133324418|133331719	hsa_circ_0008567	ANKLE2	-	exon-exon	7	CDS,UTR,exon,gene,start_codon,transcript	3	3	1	1	0.33	10	1	5	0.1	0
chr17:58538024|58539422	hsa_circ_0002496	APPBP2	-	exon-exon	3	CDS,UTR,exon,gene,transcript	4	0	0	0.13*	0.13*	30	0	12	0.02*	0.4
chr19:47421745|47440665	hsa_circ_0000943	ARHGAP35	+	intergenic-exon	3	CDS,exon,gene,start_codon,transcript	11	5	4	0.45	0.36	9	7	3	0.78	0.33
chr12:27521195|27529349	hsa_circ_0005712	ARNTL2	+	exon-intron	7	CDS,UTR,exon,gene,start_codon,transcript	3	1	1	0.33	0.33	4	3	1	0.75	0.25
chr6:101214441|101215221	hsa_circ_0077492	ASCC3	-	exon-exon	2	CDS,UTR,exon,gene,transcript	3	0	0	0.17*	0.17*	3	0	0	0.17*	0.17*
chr2:175976296|175986268	hsa_circ_0007967	ATF2	-	exon-exon	9	CDS,UTR,exon,gene,stop_codon,transcript	3	0	0	0.17*	0.17*	10	2	0	0.2	0.05*
chr3:11399892|11468400	hsa_circ_0008210	ATG7	+	exon-exon	10	CDS,UTR,exon,gene,transcript	8	2	7	0.25	0.88	87	57	48	0.66	0.55
chr22:46085592|46136418	hsa_circ_0008199	ATXN10	+	exon-exon	16	CDS,exon,gene,transcript	7	4	3	0.57	0.43	77	54	11	0.7	0.14
chr22:46125305|46136418	hsa_circ_0001247	ATXN10	+	exon-exon	7	CDS,exon,gene,transcript	11	5	5	0.45	0.45	121	58	41	0.48	0.34
chr12:111951161|111957880	hsa_circ_0000438	ATXN2	-	exon-exon	10	CDS,exon,gene,transcript	3	2	1	0.67	0.33	3	0	3	0.17*	1
chr2:215632206|215661841	hsa_circ_0058051	BARD1	-	exon-exon	7	CDS,UTR,exon,gene,start_codon,stop_codon,transcript	12	5	5	0.42	0.42	31	29	7	0.94	0.23
chr2:32602656|32620661	hsa_circ_0053441	BIRC6	+	exon-exon	8	CDS,exon,gene,transcript	6	3	3	0.5	0.5	7	3	7	0.43	1
chr10:88598622|88635842	hsa_circ_0006675	BMPR1A	+	exon-exon	7	CDS,UTR,exon,gene,start_codon,transcript	3	0	3	0.17*	1	21	7	7	0.33	0.33
chr14:105692406|105693097	hsa_circ_0006153	BRF1	-	exon-exon	6	CDS,UTR,exon,gene,transcript	3	0	3	0.17*	1	44	27	14	0.61	0.32
chr17:59853762|59857762	hsa_circ_0006968	BRIP1	-	exon-exon	4	CDS,UTR,exon,gene,transcript	13	5	4	0.38	0.31	200	99	108	0.5	0.54
chr14:93760204|93761283	hsa_circ_0006947	BTBD7	-	exon-exon	5	CDS,UTR,exon,gene,start_codon,transcript	3	3	1	1	0.33	9	6	0	0.67	0.06*
chr2:111423840|111427130	NA	BUB1	-	exon-exon	6	CDS,exon,gene,transcript	3	2	3	0.67	1	4	1	0	0.25	0.13*
chr10:77795766|77818541	NA	C10orf11	+	exon-exon	4	CDS,exon,gene,transcript	5	2	5	0.4	1	21	0	7	0.02*	0.33
chr1:207989274|207990759	hsa_circ_0006827	C1orf132	-	exon-exon	2	exon,gene,transcript	5	3	3	0.6	0.6	123	49	20	0.4	0.16
chr2:70396689|70409129	NA	C2orf42	-	exon-exon	14	CDS,UTR,exon,gene,start_codon,transcript	3	0	0	0.17*	0.17*	6	0	0	0.08*	0.08*
chr20:32207323|32211102	hsa_circ_0003426	CBFA2T2	+	exon-exon	3	CDS,exon,gene,transcript	3	3	0	1	0.17*	188	116	116	0.62	0.62
chr22:42204879|42206295	hsa_circ_0001238	CCDC134	+	exon-exon	3	CDS,UTR,exon,gene,start_codon,transcript	8	3	7	0.38	0.88	169	66	57	0.39	0.34
chr12:123262038|123265877	hsa_circ_0007708	CCDC62	+	exon-exon	4	CDS,UTR,exon,gene,start_codon,transcript	7	3	1	0.43	0.14	12	0	0	0.04*	0.04*
chr4:77976303|77987558	hsa_circ_0003373	CCNI	-	exon-exon	16	CDS,UTR,exon,gene,start_codon,stop_codon,transcript	7	0	4	0.07*	0.57	30	20	5	0.67	0.17
chr2:62103230|62110683	NA	CCT4	-	exon-exon	7	CDS,UTR,exon,gene,start_codon,transcript	3	3	1	1	0.33	4	0	0	0.13*	0.13*
chr3:48209336|48219478	hsa_circ_0005467	CDC25A	-	exon-exon	6	CDS,exon,gene,transcript	6	3	0	0.5	0.08*	61	22	53	0.36	0.87
chr6:20546577|20548936	hsa_circ_0001582	CDKAL1	+	exon-exon	2	CDS,UTR,exon,gene,start_codon,transcript	4	3	1	0.75	0.25	121	69	67	0.57	0.55
chr21:37775056|37783902	hsa_circ_0006898	CHAF1B	+	exon-exon	4	CDS,exon,gene,transcript	8	3	5	0.38	0.63	132	95	18	0.72	0.14
chr9:33271150|33278223	hsa_circ_0003575	CHMP5	+	exon-exon	4	CDS,exon,gene,transcript	5	3	1	0.6	0.2	3	0	0	0.17*	0.17*
chr15:101775287|101775782	hsa_circ_0005019	CHSY1	-	exon-exon	2	CDS,exon,gene,transcript	13	2	5	0.15	0.38	459	204	188	0.44	0.41
chr16:58619242|58622810	NA	CNOT1	-	exon-exon	8	CDS,exon,gene,transcript	3	1	0	0.33	0.17*	18	7	14	0.39	0.78
chr13:46090278|46099186	hsa_circ_0008937	COG3	+	exon-exon	5	CDS,exon,gene,transcript	3	2	0	0.67	0.17*	49	43	27	0.88	0.55
chr7:106921745|106938791	hsa_circ_0081892	COG5	-	exon-exon	4	CDS,exon,gene,transcript	4	2	0	0.5	0.13*	4	1	0	0.25	0.13*
chr11:68571468|68580044	hsa_circ_0005282	CPT1A	-	exon-exon	6	CDS,exon,gene,transcript	6	1	0	0.17	0.08*	28	17	0	0.61	0.02*
chr11:68571468|68575106	hsa_circ_0023276	CPT1A	-	exon-exon	4	CDS,exon,gene,transcript	5	2	5	0.4	1	145	76	61	0.52	0.42
chr5:122881111|122888841	NA	CSNK1G3	+	exon-exon	5	CDS,UTR,exon,gene,start_codon,transcript	3	0	0	0.17*	0.17*	6	0	0	0.08*	0.08*
chr8:68007528|68007967	hsa_circ_0084665	CSPP1	+	exon-exon	1	CDS,UTR,exon,gene,start_codon,transcript	5	2	3	0.4	0.6	47	40	29	0.85	0.62
chr8:38105231|38109805	hsa_circ_0006724	DDHD2	+	exon-exon	12	CDS,UTR,exon,gene,start_codon,transcript	3	1	0	0.33	0.17*	3	0	0	0.17*	0.17*
chr10:70666467|70670138	NA	DDX50	+	exon-exon	2	CDS,UTR,exon,gene,transcript	5	3	0	0.6	0.10*	7	3	0	0.43	0.07*
chr15:66044717|66053776	hsa_circ_0035957	DENND4A	-	exon-exon	5	CDS,UTR,exon,gene,start_codon,transcript	7	1	1	0.14	0.14	13	5	7	0.38	0.54
chr3:196831774|196846401	hsa_circ_0008500	DLG1	-	exon-exon	4	CDS,exon,gene,transcript	13	1	4	0.08	0.31	216	140	117	0.65	0.54
chr15:51743842|51745838	hsa_circ_0035276	DMXL2	-	exon-exon	3	CDS,exon,gene,transcript	3	1	0	0.33	0.17*	7	0	0	0.07*	0.07*
chr15:51855578|51868378	hsa_circ_0035285	DMXL2	-	exon-exon	6	CDS,exon,gene,transcript	29	16	15	0.55	0.52	129	81	72	0.63	0.56
chr10:70190193|70190417	NA	DNA2	-	exon-exon	3	CDS,exon,gene,transcript	3	1	1	0.33	0.33	15	14	10	0.93	0.67
chr9:406930|418207	hsa_circ_0086195	DOCK8	+	exon-exon	3	CDS,exon,gene,transcript	3	1	3	0.33	1	52	28	18	0.54	0.35
chr5:31448654|31472339	hsa_circ_0072056	DROSHA	-	exon-exon	18	CDS,exon,gene,transcript	3	0	1	0.17*	0.33	9	0	0	0.06*	0.06*
chr19:11623871|11625036	hsa_circ_0006471	ECSIT	-	exon-exon	8	CDS,UTR,exon,gene,start_codon,transcript	4	1	1	0.25	0.25	40	6	7	0.15	0.18
chr11:85961338|85967554	hsa_circ_0007455	EED	+	exon-exon	4	CDS,exon,gene,transcript	7	3	5	0.43	0.71	58	10	20	0.17	0.34
chr7:2414163|2416710	hsa_circ_0079179	EIF3B	+	exon-exon	4	CDS,exon,gene,transcript	5	2	3	0.4	0.6	75	62	39	0.83	0.52
chr12:53421566|53421972	hsa_circ_0007889	EIF4B	+	exon-exon	5	CDS,UTR,exon,gene,transcript	6	4	0	0.67	0.08*	13	5	0	0.38	0.04*
chr12:132476718|132490847	hsa_circ_0029461	EP400	+	exon-exon	5	CDS,exon,gene,transcript	3	0	1	0.17*	0.33	3	0	1	0.17*	0.33
chr7:158552177|158557544	hsa_circ_0001776	ESYT2	-	exon-exon	5	CDS,exon,gene,transcript	43	19	36	0.44	0.84	219	128	137	0.58	0.63
chr12:11905384|11905513	NA	ETV6	+	exon-exon	2	CDS,exon,gene,transcript	3	1	3	0.33	1	4	1	1	0.25	0.25
chr10:94653106|94659401	hsa_circ_0019170	EXOC6	+	exon-exon	4	CDS,exon,gene,transcript	16	9	7	0.56	0.44	164	121	63	0.74	0.38
chr1:11130957|11137005	hsa_circ_0009759	EXOSC10	-	exon-exon	9	CDS,UTR,exon,gene,transcript	6	0	1	0.08*	0.17	55	50	16	0.91	0.29
chr5:137288317|137290065	hsa_circ_0008177	FAM13B	-	exon-exon	4	CDS,exon,gene,transcript	7	5	3	0.71	0.43	84	35	52	0.42	0.62
chr18:13681604|13682104	hsa_circ_0003979	FAM210A	-	exon-exon	1	CDS,UTR,exon,gene,start_codon,transcript	10	5	5	0.5	0.5	262	164	136	0.63	0.52
chr12:31440568|31451158	NA	FAM60A	-	exon-exon	8	CDS,UTR,exon,gene,start_codon,transcript	3	1	1	0.33	0.33	7	5	0	0.71	0.07*
chr1:78267016|78280916	hsa_circ_0002570	FAM73A	+	exon-exon	9	CDS,exon,gene,transcript	5	0	3	0.10*	0.6	16	7	0	0.44	0.03*
chr6:5404775|5431405	hsa_circ_0075533	FARS2	+	exon-exon	2	CDS,exon,gene,transcript	4	0	4	0.13*	1	61	5	39	0.08	0.64
chr2:48049357|48050499	hsa_circ_0006794	FBXO11	-	exon-exon	2	CDS,UTR,exon,gene,start_codon,transcript	5	3	4	0.6	0.8	12	3	4	0.25	0.33
chr12:117402502|117426674	hsa_circ_0005916	FBXW8	+	exon-exon	9	CDS,exon,gene,transcript	3	0	0	0.17*	0.17*	34	21	19	0.62	0.56
chr5:72370569|72373320	hsa_circ_0002490	FCHO2	+	exon-exon	3	CDS,exon,gene,transcript	7	3	4	0.43	0.57	185	150	103	0.81	0.56
chr11:72695133|72700142	hsa_circ_0005918	FCHSD2	-	exon-exon	5	CDS,UTR,exon,gene,start_codon,transcript	12	8	5	0.67	0.42	92	43	11	0.47	0.12
chr11:47774468|47776216	hsa_circ_0004075	FNBP4	-	exon-exon	5	CDS,exon,gene,transcript	3	2	0	0.67	0.17*	18	2	3	0.11	0.17
chr3:171830242|171851336	hsa_circ_0001361	FNDC3B	+	exon-exon	4	CDS,UTR,exon,gene,start_codon,transcript	4	1	0	0.25	0.13*	58	37	30	0.64	0.52
chr3:171965323|171969331	hsa_circ_0006156	FNDC3B	+	exon-exon	3	CDS,exon,gene,transcript	7	7	4	1	0.57	6	1	0	0.17	0.08*
chr3:171969050|172028671	hsa_circ_0003692	FNDC3B	+	exon-exon	9	CDS,exon,gene,start_codon,transcript	4	2	0	0.5	0.13*	6	0	0	0.08*	0.08*
chr3:172013153|172028671	hsa_circ_0067997	FNDC3B	+	exon-exon	6	CDS,exon,gene,start_codon,transcript	3	0	0	0.17*	0.17*	10	5	5	0	0
chr16:53907698|53922863	hsa_circ_0005941	FTO	+	exon-exon	6	CDS,UTR,exon,gene,start_codon,transcript	6	2	3	0.33	0.5	101	41	60	0.41	0.59
chr19:19576149|19576423	NA	GATAD2A	+	exon-exon	4	CDS,UTR,exon,gene,start_codon,transcript	3	0	3	0.17*	1	3	2	0	0.67	0.17*
chr20:25394426|25405963	hsa_circ_0005930	GINS1	+	exon-exon	6	CDS,UTR,exon,gene,stop_codon,transcript	3	1	0	0.33	0.17*	13	0	8	0.04*	0.62
chr17:28811232|28819771	hsa_circ_0007460	GOSR1	+	exon-exon	8	CDS,UTR,exon,gene,start_codon,transcript	4	2	3	0.5	0.75	59	14	16	0.24	0.27
chr5:56526673|56527148	hsa_circ_0001486	GPBP1	+	exon-exon	3	CDS,UTR,exon,gene,transcript	3	1	1	0.33	0.33	55	27	15	0.49	0.27
chr9:135917474|135919313	hsa_circ_0089310	GTF3C5	+	exon-exon	4	CDS,UTR,exon,gene,start_codon,transcript	5	2	0	0.4	0.10*	22	12	3	0.55	0.14
chr14:31596991|31602881	hsa_circ_0002301	HECTD1	-	exon-exon	9	CDS,exon,gene,transcript	12	6	8	0.5	0.67	7	2	0	0.29	0.07*
chr12:112641440|112642427	NA	HECTD4	-	exon-exon	2	CDS,exon,gene,transcript	4	2	4	0.5	1	18	1	11	0.06	0.61
chr1:109192833|109202584	NA	HENMT1	-	exon-exon	8	CDS,UTR,exon,gene,start_codon,transcript	3	0	3	0.17*	1	16	5	0	0.31	0.03*
chr5:132400672|132406188	NA	HSPA4	+	exon-exon	3	CDS,exon,gene,transcript	5	0	3	0.10*	0.6	13	6	0	0.46	0.04*
chr9:95018962|95048121	hsa_circ_0087493	IARS	-	exon-exon	16	CDS,UTR,exon,gene,transcript	3	1	1	0.33	0.33	157	87	56	0.55	0.36
chr1:6291962|6293703	hsa_circ_0007427	ICMT	-	exon-exon	2	CDS,UTR,exon,gene,stop_codon,transcript	6	1	4	0.17	0.67	53	6	14	0.11	0.26
chr15:99250791|99251336	hsa_circ_0005035	IGF1R	+	exon-exon	2	CDS,exon,gene,transcript	10	9	5	0.9	0.5	74	47	31	0.64	0.42
chr2:239090706|239093928	hsa_circ_0001116	ILKAP	-	exon-exon	7	CDS,exon,gene,transcript	13	11	5	0.85	0.38	28	5	0	0.18	0.02*
chr7:111127294|111201979	hsa_circ_0081964	IMMP2L	-	exon-exon	7	CDS,UTR,exon,gene,start_codon,transcript	7	0	0	0.07*	0.07*	10	10	0	1	0.05*
chr15:90984738|90986710	hsa_circ_0000652	IQGAP1	+	exon-exon	2	CDS,exon,gene,transcript	4	2	1	0.5	0.25	33	6	14	0.18	0.42
chr9:115336337|115337531	hsa_circ_0002925	KIAA1958	+	exon-exon	1	CDS,UTR,exon,gene,start_codon,transcript	15	5	1	0.33	0.07	43	30	18	0.7	0.42
chr10:94396941|94405399	NA	KIF11	+	exon-exon	4	CDS,exon,gene,transcript	3	1	1	0.33	0.33	4	0	0	0.13*	0.13*
chr9:34286615|34290387	hsa_circ_0007356	KIF24	-	exon-exon	2	CDS,exon,gene,transcript	5	3	1	0.6	0.2	12	0	0	0.04*	0.04*
chr7:151927008|151935911	hsa_circ_0008206	KMT2C	-	exon-exon	4	CDS,UTR,exon,gene,transcript	3	3	1	1	0.33	7	1	0	0.14	0.07*
chr12:123102890|123109235	hsa_circ_0029145	KNTC1	+	exon-exon	10	CDS,UTR,exon,gene,start_codon,transcript	4	4	0	1	0.13*	19	10	0	0.53	0.03*
chr10:882343|890995	hsa_circ_0008837	LARP4B	-	exon-exon	3	CDS,exon,gene,transcript	3	1	3	0.33	1	13	7	8	0.54	0.62
chr11:68115315|68115711	hsa_circ_0023179	LRP5	+	exon-exon	1	CDS,exon,gene,transcript	3	1	1	0.33	0.33	148	90	60	0.61	0.41
chr22:25771780|25777545	hsa_circ_0003102	LRP5L	-	exon-exon	4	UTR,exon,gene,transcript	7	3	1	0.43	0.14	142	33	42	0.23	0.3
chr2:44200746|44209573	NA	LRPPRC	-	exon-exon	10	CDS,exon,gene,transcript	5	1	5	0.2	1	18	1	12	0.06	0.67
chr12:9096001|9096506	hsa_circ_0002373	M6PR	-	exon-exon	6	CDS,UTR,exon,gene,transcript	3	1	0	0.33	0.17*	12	2	5	0.17	0.42
chr5:56160561|56161804	hsa_circ_0001485	MAP3K1	+	exon-exon	3	CDS,exon,gene,transcript	14	6	7	0.43	0.5	266	179	102	0.67	0.38
chr5:70888753|70900295	hsa_circ_0072904	MCCC2	+	exon-exon	9	CDS,exon,gene,transcript	6	5	3	0.83	0.5	9	6	0	0.67	0.06*
chr8:48882358|48884028	hsa_circ_0005403	MCM4	+	exon-exon	9	CDS,exon,gene,transcript	3	0	1	0.17*	0.33	3	0	0	0.17*	0.17*
chr20:5939174|5944005	hsa_circ_0009105	MCM8	+	exon-exon	2	CDS,exon,gene,transcript	3	2	0	0.67	0.17*	21	9	0	0.43	0.02*
chr5:94224584|94248681	hsa_circ_0001512	MCTP1	-	exon-exon	6	CDS,UTR,exon,gene,start_codon,transcript	3	0	1	0.17*	0.33	27	2	5	0.07	0.19
chr6:90461150|90472249	hsa_circ_0003814	MDN1	-	exon-exon	8	CDS,exon,gene,transcript	7	5	4	0.71	0.57	92	56	56	0.61	0.61
chr12:116434281|116435035	hsa_circ_0002748	MED13L	-	exon-exon	2	CDS,exon,gene,transcript	4	0	1	0.13*	0.25	9	1	1	0.11	0.11
chr12:116674626|116675510	hsa_circ_0008151	MED13L	-	intron-exon	1	CDS,exon,gene,transcript	14	5	4	0.36	0.29	50	28	8	0.56	0.16
chr15:81271107|81274523	hsa_circ_0002255	MESDC2	-	exon-exon	4	CDS,UTR,exon,gene,stop_codon,transcript	3	3	1	1	0.33	3	0	0	0.17*	0.17*
chr3:179096129|179109892	NA	MFN1	+	exon-exon	8	CDS,UTR,exon,gene,stop_codon,transcript	3	2	0	0.67	0.17*	4	0	0	0.13*	0.13*
chr7:131060183|131084192	hsa_circ_0001746	MKLN1	+	exon-exon	9	CDS,UTR,exon,gene,start_codon,stop_codon,transcript	5	2	3	0.4	0.6	52	52	34	1	0.65
chr11:94178976|94180604	hsa_circ_0024037	MRE11A	-	exon-exon	4	CDS,exon,gene,transcript	8	6	4	0.75	0.5	33	19	18	0.58	0.55
chr6:43023283|43024183	hsa_circ_0001608	MRPL2	-	exon-exon	8	CDS,exon,gene,transcript	11	8	5	0.73	0.45	25	16	15	0.64	0.6
chr19:10368898|10369361	hsa_circ_0008762	MRPL4	+	exon-exon	6	CDS,UTR,exon,gene,stop_codon,transcript	7	1	5	0.14	0.71	256	90	135	0.35	0.53
chr14:64898250|64906984	hsa_circ_0032189	MTHFD1	+	exon-exon	9	CDS,exon,gene,transcript	4	0	0	0.13*	0.13*	7	3	0	0.43	0.07*
chr6:74190398|74191967	hsa_circ_0004973	MTO1	+	exon-exon	9	CDS,UTR,exon,gene,transcript	11	3	5	0.27	0.45	401	220	132	0.55	0.33
chr9:129102787|129157976	hsa_circ_0008240	MVB12B	+	exon-exon	7	CDS,UTR,exon,gene,start_codon,transcript	3	1	1	0.33	0.33	9	5	0	0.56	0.06*
chr22:36737415|36745300	hsa_circ_0004470	MYH9	-	exon-exon	3	CDS,UTR,exon,gene,start_codon,transcript	3	1	0	0.33	0.17*	19	1	0	0.05	0.03*
chr12:112513482|112516545	NA	NAA25	-	exon-exon	4	CDS,UTR,exon,gene,transcript	8	2	1	0.25	0.13	22	7	0	0.32	0.02*
chr5:36211946|36227667	hsa_circ_0002292	NADK2	-	exon-exon	13	CDS,UTR,exon,gene,start_codon,transcript	3	1	3	0.33	1	30	3	0	0.1	0.02*
chr11:78176922|78204241	hsa_circ_0005935	NARS2	-	exon-exon	6	CDS,UTR,exon,gene,transcript	5	3	1	0.6	0.2	28	12	23	0.43	0.82
chr11:78239888|78282489	hsa_circ_0023814	NARS2	-	exon-exon	11	CDS,UTR,exon,gene,start_codon,transcript	4	1	0	0.25	0.13*	16	1	0	0.06	0.03*
chr2:15629018|15651474	hsa_circ_0000978	NBAS	-	exon-exon	4	CDS,exon,gene,transcript	3	1	3	0.33	1	27	12	0	0.44	0.02*
chr20:33315063|33324562	hsa_circ_0004468	NCOA6	-	exon-exon	4	CDS,exon,gene,transcript	3	2	1	0.67	0.33	7	2	0	0.29	0.07*
chr2:240929491|240954277	hsa_circ_0001119	NDUFA10	-	exon-exon	12	CDS,UTR,exon,gene,transcript	3	0	1	0.17*	0.33	373	311	180	0.83	0.48
chr2:240929491|240946787	hsa_circ_0001118	NDUFA10	-	exon-exon	3	CDS,exon,gene,transcript	17	8	16	0.47	0.94	10	0	5	0.05*	0
chr9:33351558|33352717	hsa_circ_0005405	NFX1	+	exon-exon	3	CDS,exon,gene,transcript	10	6	5	0.6	0.5	431	333	205	0.77	0.48
chr5:43675613|43704502	hsa_circ_0005585	NNT	+	exon-exon	5	CDS,UTR,exon,gene,transcript	3	3	1	1	0.33	55	34	30	0.62	0.55
chr5:37326003|37328522	hsa_circ_0072255	NUP155	-	exon-exon	4	CDS,exon,gene,transcript	3	1	1	0.33	0.33	56	35	33	0.63	0.59
chr5:37331787|37341344	hsa_circ_0072264	NUP155	-	exon-exon	4	CDS,exon,gene,transcript	3	1	0	0.33	0.17*	24	16	19	0.67	0.79
chr11:47843276|47859175	hsa_circ_0005696	NUP160	-	exon-exon	8	CDS,UTR,exon,gene,stop_codon,transcript	3	0	0	0.17*	0.17*	12	7	0	0.58	0.04*
chr4:77045802|77065626	hsa_circ_0070033	NUP54	-	exon-exon	18	CDS,UTR,exon,gene,start_codon,stop_codon,transcript	8	3	0	0.38	0.06*	6	0	1	0.08*	0.17
chr7:44663916|44687133	hsa_circ_0080055	OGDH	+	exon-exon	4	CDS,UTR,exon,gene,start_codon,transcript	3	0	1	0.17*	0.33	81	31	52	0.38	0.64
chr2:201800422|201802689	NA	ORC2	-	exon-exon	2	CDS,exon,gene,transcript	4	0	1	0.13*	0.25	27	7	26	0.26	0.96
chr18:21946856|21957499	NA	OSBPL1A	-	exon-exon	7	CDS,UTR,exon,gene,start_codon,stop_codon,transcript	3	2	0	0.67	0.17*	33	13	12	0.39	0.36
chr17:79813018|79813462	hsa_circ_0046263	P4HB	-	exon-exon	7	CDS,UTR,exon,gene,transcript	5	4	3	0.8	0.6	126	47	60	0.37	0.48
chr11:117030650|117034608	hsa_circ_0004962	PAFAH1B2	+	exon-exon	5	CDS,exon,gene,transcript	5	2	4	0.4	0.8	25	6	12	0.24	0.48
chr3:196541322|196545027	NA	PAK2	+	exon-exon	2	CDS,exon,gene,transcript	3	1	3	0.33	1	16	7	7	0.44	0.44
chr13:28830429|28855516	hsa_circ_0029853	PAN3	+	exon-exon	12	CDS,exon,gene,transcript	4	2	0	0.5	0.13*	3	0	0	0.17*	0.17*
chr5:50055477|50059076	hsa_circ_0006787	PARP8	+	exon-exon	9	CDS,UTR,exon,gene,stop_codon,transcript	4	2	4	0.5	1	22	0	0	0.02*	0.02*
chr5:50073903|50093067	hsa_circ_0072437	PARP8	+	exon-exon	9	CDS,UTR,exon,gene,start_codon,stop_codon,transcript	5	0	3	0.10*	0.6	13	7	0	0.54	0.04*
chr13:100953714|101020828	NA	PCCA	+	exon-exon	9	CDS,exon,gene,transcript	4	1	1	0.25	0.25	12	3	1	0.25	0.08
chr21:47768926|47769734	hsa_circ_0002903	PCNT	+	exon-exon	3	CDS,exon,gene,transcript	10	6	7	0.6	0.7	52	24	12	0.46	0.23
chr11:14793483|14810788	hsa_circ_0000277	PDE3B	+	exon-exon	6	CDS,exon,gene,transcript	10	5	5	0.5	0.5	210	191	46	0.91	0.22
chr4:39863839|39871082	NA	PDS5A	-	exon-exon	8	CDS,UTR,exon,gene,transcript	3	0	0	0.17*	0.17*	10	0	0	0.05*	0.05*
chr4:39918668|39927553	NA	PDS5A	-	exon-exon	4	CDS,exon,gene,transcript	4	1	0	0.25	0.13*	7	2	0	0.29	0.07*
chr7:92118607|92119225	hsa_circ_0081024	PEX1	-	exon-exon	5	CDS,exon,gene,transcript	3	2	1	0.67	0.33	9	3	7	0.33	0.78
chr2:197777606|197787849	hsa_circ_0004191	PGAP1	-	exon-intron	4	CDS,UTR,exon,gene,stop_codon,transcript	5	1	3	0.2	0.6	22	15	8	0.68	0.36
chr20:58348334|58349545	NA	PHACTR3	+	exon-exon	2	CDS,exon,gene,transcript	3	1	1	0.33	0.33	22	6	16	0.27	0.73
chr3:169854207|169896726	hsa_circ_0002622	PHC3	-	exon-exon	21	CDS,UTR,exon,gene,start_codon,stop_codon,transcript	3	3	0	1	0.17*	3	0	0	0.17*	0.17*
chr6:64356432|64390062	hsa_circ_0006861	PHF3	+	exon-exon	5	CDS,UTR,exon,gene,start_codon,stop_codon,transcript	3	0	0	0.17*	0.17*	6	0	1	0.08*	0.17
chr15:68434284|68446033	hsa_circ_0003916	PIAS1	+	exon-exon	7	CDS,UTR,exon,gene,transcript	3	1	3	0.33	1	3	0	0	0.17*	0.17*
chr15:65110145|65111422	hsa_circ_0002205	PIF1	-	exon-exon	6	CDS,exon,gene,transcript	4	0	0	0.13*	0.13*	68	34	54	0	0.79
chr2:209209835|209212747	hsa_circ_0001097	PIKFYVE	+	exon-exon	3	CDS,exon,gene,transcript	3	2	1	0.67	0.33	24	14	10	0.58	0.42
chrX:200834|216059	hsa_circ_0089772	PLCXD1	+	exon-exon	12	CDS,UTR,exon,gene,start_codon,stop_codon,transcript	3	1	1	0.33	0.33	4	0	0	0.13*	0.13*
chr2:190656516|190682906	hsa_circ_0001083	PMS1	+	exon-exon	9	CDS,UTR,exon,gene,start_codon,stop_codon,transcript	12	7	7	0.58	0.58	24	8	18	0.33	0.75
chr7:6776707|6781483	NA	PMS2CL	+	exon-exon	4	exon,gene,transcript	3	2	1	0.67	0.33	3	0	0	0.17*	0.17*
chr7:6785719|6786836	hsa_circ_0079401	PMS2CL	+	exon-exon	3	exon,gene,transcript	3	0	0	0.17*	0.17*	6	2	0	0.33	0.08*
chr14:50130033|50136316	hsa_circ_0000535	POLE2	-	exon-exon	7	CDS,exon,gene,transcript	4	2	0	0.5	0.13*	13	3	8	0.23	0.62
chr18:51804073|51813781	hsa_circ_0003428	POLI	+	exon-exon	19	CDS,UTR,exon,gene,transcript	3	2	3	0.67	1	21	5	0	0.24	0.02*
chr9:134381501|134381840	hsa_circ_0001897	POMT1	+	exon-exon	2	CDS,UTR,exon,gene,start_codon,transcript	4	4	1	1	0.25	55	19	15	0.35	0.27
chr11:70200407|70202360	hsa_circ_0000337	PPFIA1	+	exon-exon	8	CDS,UTR,exon,gene,transcript	15	7	9	0.47	0.6	58	29	22	0	0.38
chr17:58700882|58711338	hsa_circ_0002598	PPM1D	+	exon-exon	3	CDS,exon,gene,transcript	6	2	4	0.33	0.67	53	13	5	0.25	0.09
chr8:48697674|48707062	NA	PRKDC	-	exon-exon	4	CDS,exon,gene,transcript	3	1	0	0.33	0.17*	7	0	5	0.07*	0.71
chr8:48845580|48847618	NA	PRKDC	-	exon-exon	3	CDS,exon,gene,transcript	3	0	0	0.17*	0.17*	7	0	0	0.07*	0.07*
chr7:102039995|102047945	hsa_circ_0007004	PRKRIP1	+	exon-exon	6	CDS,exon,gene,transcript	4	1	1	0.25	0.25	6	2	1	0.33	0.17
chr14:23395342|23396869	hsa_circ_0002928	PRMT5	-	exon-exon	18	CDS,UTR,exon,gene,start_codon,stop_codon,transcript	10	0	1	0.05*	0.1	132	69	64	0.52	0.48
chr14:23395342|23396023	hsa_circ_0031250	PRMT5	-	exon-exon	12	CDS,UTR,exon,gene,transcript	5	3	3	0.6	0.6	101	74	50	0.73	0.5
chr4:87685746|87689129	hsa_circ_0007948	PTPN13	+	exon-exon	6	CDS,exon,gene,transcript	5	1	0	0.2	0.10*	13	8	11	0.62	0.85
chr20:2967411|2969120	hsa_circ_0001127	PTPRA	+	exon-exon	5	CDS,UTR,exon,gene,start_codon,transcript	3	2	0	0.67	0.17*	46	28	26	0.61	0.57
chr1:31478700|31479949	hsa_circ_0004949	PUM1	-	exon-exon	2	CDS,UTR,exon,gene,transcript	4	2	1	0.5	0.25	52	40	26	0.77	0
chr2:20454624|20455931	hsa_circ_0005952	PUM2	-	exon-exon	3	CDS,exon,gene,transcript	3	3	0	1	0.17*	16	8	0	0	0.03*
chr7:105103068|105108910	hsa_circ_0081844	PUS7	-	exon-exon	3	CDS,UTR,exon,gene,stop_codon,transcript	6	3	1	0.5	0.17	64	58	12	0.91	0.19
chr7:105105760|105111295	hsa_circ_0081849	PUS7	-	exon-exon	5	CDS,UTR,exon,gene,stop_codon,transcript	3	2	0	0.67	0.17*	25	17	0	0.68	0.02*
chr7:105146402|105148991	hsa_circ_0005705	PUS7	-	exon-exon	5	CDS,UTR,exon,gene,start_codon,transcript	4	1	0	0.25	0.13*	16	0	0	0.03*	0.03*
chr8:128902835|128903244	hsa_circ_0001821	PVT1	+	exon-exon	12	exon,gene,transcript	38	24	21	0.63	0.55	753	525	249	0.7	0.33
chr3:58351601|58368427	NA	PXK	+	exon-exon	4	CDS,exon,gene,transcript	3	1	0	0.33	0.17*	65	17	59	0.26	0.91
chr13:114806476|114839312	hsa_circ_0004096	RASA3	-	exon-exon	3	CDS,UTR,exon,gene,start_codon,transcript	3	3	0	1	0.17*	13	2	1	0.15	0.08
chr16:53472928|53481018	hsa_circ_0000703	RBL2	+	exon-exon	5	CDS,UTR,exon,gene,transcript	4	1	3	0.25	0.75	6	0	0	0.08*	0.08*
chr3:50144200|50145737	hsa_circ_0005545	RBM5	+	exon-exon	9	CDS,UTR,exon,gene,transcript	3	0	1	0.17*	0.33	33	9	4	0.27	0.12
chr2:100058779|100081447	hsa_circ_0055850	REV1	-	exon-exon	7	CDS,UTR,exon,gene,start_codon,stop_codon,transcript	3	0	1	0.17*	0.33	4	0	0	0.13*	0.13*
chr2:100065798|100081447	hsa_circ_0007092	REV1	-	exon-exon	6	CDS,UTR,exon,gene,start_codon,stop_codon,transcript	4	1	3	0.25	0.75	6	0	4	0.08*	0.67
chr2:100078958|100081447	hsa_circ_0001053	REV1	-	exon-exon	3	CDS,UTR,exon,gene,start_codon,transcript	7	1	5	0.14	0.71	10	3	3	0.3	0.3
chr4:39301641|39304771	hsa_circ_0008596	RFC1	-	exon-exon	8	CDS,exon,gene,transcript	4	1	1	0.25	0.25	34	27	19	0.79	0.56
chr1:176050288|176105683	hsa_circ_0003572	RFWD2	-	exon-exon	10	CDS,UTR,exon,gene,transcript	6	6	3	1	0.5	33	19	14	0.58	0.42
chr5:38991051|39003724	hsa_circ_0006157	RICTOR	-	exon-exon	4	CDS,exon,gene,transcript	6	3	1	0.5	0.17	102	42	60	0.41	0.59
chr7:105192017|105195674	hsa_circ_0081861	RINT1	+	exon-exon	2	CDS,UTR,exon,gene,transcript	3	0	0	0.17*	0.17*	36	0	5	0.01*	0.14
chr1:40654727|40668286	hsa_circ_0006373	RLF	+	exon-exon	4	CDS,exon,gene,transcript	3	1	1	0.33	0.33	21	16	0	0.76	0.02*
chr1:92798948|92811471	hsa_circ_0004463	RPAP2	+	exon-exon	3	CDS,exon,gene,transcript	4	1	4	0.25	1	27	9	5	0.33	0.19
chrX:20181082|20185865	NA	RPS6KA3	-	exon-exon	4	CDS,exon,gene,transcript	5	1	0	0.2	0.10*	12	9	3	0.75	0.25
chr19:5641605|5641957	hsa_circ_0005104	SAFB	+	exon-exon	3	CDS,UTR,exon,gene,start_codon,transcript	3	2	1	0.67	0.33	15	0	3	0.03*	0.2
chr1:246890194|246907427	NA	SCCPDH	+	exon-exon	4	CDS,exon,gene,transcript	5	1	1	0.2	0.2	41	27	7	0.66	0.17
chr1:41578955|41582682	hsa_circ_0004628	SCMH1	-	exon-exon	2	CDS,exon,gene,transcript	3	0	1	0.17*	0.33	43	0	35	0.01*	0.81
chr4:76902525|76903190	hsa_circ_0003534	SDAD1	-	exon-exon	4	CDS,UTR,exon,gene,stop_codon,transcript	3	0	1	0.17*	0.33	12	8	8	0.67	0.67
chr2:242265408|242282508	hsa_circ_0059053	SEPT2	+	exon-exon	42	CDS,UTR,exon,gene,start_codon,stop_codon,transcript	4	0	1	0.13*	0.25	56	54	22	0.96	0.39
chr2:242282407|242285664	hsa_circ_0059061	SEPT2	+	exon-exon	8	CDS,exon,gene,transcript	3	0	0	0.17*	0.17*	30	15	7	0	0.23
chr10:7318854|7327916	hsa_circ_0000211	SFMBT2	-	exon-exon	4	CDS,UTR,exon,gene,stop_codon,transcript	14	5	9	0.36	0.64	524	334	248	0.64	0.47
chr4:48371866|48385801	NA	SLAIN2	+	exon-exon	11	CDS,UTR,exon,gene,start_codon,stop_codon,transcript	6	3	1	0.5	0.17	7	0	0	0.07*	0.07*
chr8:104412643|104420012	NA	SLC25A32	-	exon-exon	7	CDS,UTR,exon,gene,start_codon,stop_codon,transcript	4	4	1	1	0.25	10	0	0	0.05*	0.05*
chr11:57258697|57259335	hsa_circ_0005204	SLC43A1	-	exon-exon	7	CDS,UTR,exon,gene,stop_codon,transcript	8	4	4	0.5	0.5	305	248	176	0.81	0.58
chr5:135483521|135489852	hsa_circ_0007930	SMAD5	+	exon-exon	8	CDS,UTR,exon,gene,start_codon,transcript	5	3	3	0.6	0.6	46	30	35	0.65	0.76
chr4:144449021|144451679	NA	SMARCA5	+	exon-exon	3	CDS,exon,gene,transcript	3	2	0	0.67	0.17*	30	12	0	0.4	0.02*
chr22:24158957|24167602	hsa_circ_0062563	SMARCB1	+	exon-exon	3	CDS,exon,gene,transcript	3	1	0	0.33	0.17*	16	3	5	0.19	0.31
chr3:47777524|47814426	hsa_circ_0005367	SMARCC1	-	exon-exon	6	CDS,UTR,exon,gene,stop_codon,transcript	3	1	0	0.33	0.17*	31	16	15	0.52	0.48
chr18:2666156|2674144	hsa_circ_0006235	SMCHD1	+	exon-exon	4	CDS,exon,gene,transcript	3	0	0	0.17*	0.17*	53	21	35	0.4	0.66
chr15:101825172|101827907	hsa_circ_0037093	SNRPA1	-	exon-exon	12	CDS,UTR,exon,gene,stop_codon,transcript	3	1	0	0.33	0.17*	4	0	0	0.13*	0.13*
chr20:17923754|17934761	NA	SNX5	-	exon-exon	18	CDS,exon,gene,transcript	3	1	1	0.33	0.33	6	0	0	0.08*	0.08*
chr20:17933231|17934875	NA	SNX5	-	exon-exon	6	CDS,exon,gene,transcript	3	1	0	0.33	0.17*	4	3	0	0.75	0.13*
chr4:123856869|123900541	hsa_circ_0006362	SPATA5	+	exon-exon	5	CDS,exon,gene,transcript	3	1	0	0.33	0.17*	22	13	10	0.59	0.45
chr15:44859622|44865018	hsa_circ_0035074	SPG11	-	exon-exon	6	CDS,exon,gene,transcript	3	0	0	0.17*	0.17*	4	0	0	0.13*	0.13*
chr16:30715385|30715636	hsa_circ_0039076	SRCAP	+	exon-exon	3	CDS,exon,gene,transcript	4	2	0	0.5	0.13*	46	28	33	0.61	0.72
chr1:44386076|44386600	hsa_circ_0006595	ST3GAL3	+	exon-exon	4	CDS,UTR,exon,gene,stop_codon,transcript	5	5	3	1	0.6	12	7	3	0.58	0.25
chr12:56742313|56743420	hsa_circ_0008085	STAT2	-	exon-exon	10	CDS,UTR,exon,gene,stop_codon,transcript	3	0	1	0.17*	0.33	12	0	5	0.04*	0.42
chr20:47752370|47770608	hsa_circ_0060772	STAU1	-	exon-exon	3	CDS,UTR,exon,gene,start_codon,transcript	3	0	0	0.17*	0.17*	4	0	0	0.13*	0.13*
chr9:102722199|102722437	hsa_circ_0001876	STX17	+	exon-exon	3	CDS,UTR,exon,gene,stop_codon,transcript	3	0	0	0.17*	0.17*	10	3	0	0.3	0.05*
chr1:180953813|180974599	hsa_circ_0006796	STX6	-	exon-exon	9	CDS,UTR,exon,gene,start_codon,transcript	4	0	4	0.13*	1	3	0	0	0.17*	0.17*
chr4:6925100|6925838	hsa_circ_0001394	TBC1D14	+	exon-exon	3	CDS,UTR,exon,gene,start_codon,transcript	12	9	7	0.75	0.58	263	126	144	0.48	0.55
chr17:80721841|80739597	hsa_circ_0000818	TBCD	+	exon-exon	7	CDS,UTR,exon,gene,transcript	5	2	0	0.4	0.10*	4	0	0	0.13*	0.13*
chr17:80858527|80869665	hsa_circ_0005245	TBCD	+	exon-exon	10	CDS,UTR,exon,gene,stop_codon,transcript	5	1	1	0.2	0.2	105	77	49	0.73	0.47
chr11:120916383|120930794	hsa_circ_0003302	TBCEL	+	exon-exon	14	CDS,UTR,exon,gene,start_codon,stop_codon,transcript	3	1	3	0.33	1	6	3	0	0	0.08*
chr20:61488747|61490878	hsa_circ_0006458	TCFL5	-	exon-exon	2	CDS,exon,gene,transcript	4	1	0	0.25	0.13*	4	0	0	0.13*	0.13*
chr13:114265311|114277601	hsa_circ_0031038	TFDP1	+	exon-exon	2	CDS,UTR,exon,gene,start_codon,transcript	4	2	4	0.5	1	10	0	4	0.05*	0.4
chr2:105912813|105915162	NA	TGFBRAP1	-	exon-exon	2	CDS,exon,gene,transcript	3	0	1	0.17*	0.33	18	16	1	0.89	0.06
chr2:43805652|43818093	hsa_circ_0054322	THADA	-	exon-exon	6	CDS,UTR,exon,gene,transcript	3	1	1	0.33	0.33	64	14	11	0.22	0.17
chr2:242572332|242573494	hsa_circ_0007647	THAP4	-	exon-exon	1	CDS,exon,gene,transcript	3	1	0	0.33	0.17*	4	0	0	0.13*	0.13*
chr12:27148170|27156323	NA	TM7SF3	-	exon-exon	17	CDS,UTR,exon,gene,stop_codon,transcript	5	1	3	0.2	0.6	124	69	50	0.56	0.4
chr5:87516407|87524345	NA	TMEM161B	-	exon-exon	7	CDS,UTR,exon,gene,start_codon,stop_codon,transcript	3	2	1	0.67	0.33	12	3	0	0.25	0.04*
chr6:47251674|47254331	hsa_circ_0001610	TNFRSF21	-	exon-exon	2	CDS,exon,gene,transcript	8	3	3	0.38	0.38	15	1	7	0.07	0.47
chr19:12825635|12826553	hsa_circ_0000894	TNPO2	-	exon-exon	11	CDS,UTR,exon,gene,stop_codon,transcript	5	1	3	0.2	0.6	92	83	48	0.9	0.52
chr17:38547758|38548989	NA	TOP2A	-	exon-exon	5	CDS,exon,gene,transcript	3	3	1	1	0.33	7	0	0	0.07*	0.07*
chr17:15580490|15586471	NA	TRIM16	-	exon-exon	16	CDS,UTR,exon,gene,start_codon,transcript	3	0	1	0.17*	0.33	18	10	0	0.56	0.03*
chr6:158870028|158873300	hsa_circ_0002073	TULP4	+	exon-exon	2	CDS,exon,gene,transcript	3	0	0	0.17*	0.17*	53	23	30	0.43	0.57
chrX:16836697|16838378	hsa_circ_0006020	TXLNG	+	exon-exon	2	CDS,exon,gene,transcript	6	3	3	0.5	0.5	18	0	0	0.03*	0.03*
chr19:34922766|34929671	hsa_circ_0004956	UBA2	+	exon-exon	8	CDS,UTR,exon,gene,start_codon,stop_codon,transcript	4	0	4	0.13*	1	142	61	78	0.43	0.55
chr1:154223517|154224129	hsa_circ_0004717	UBAP2L	+	exon-exon	3	CDS,exon,gene,transcript	5	5	3	1	0.6	9	0	5	0.06*	0.56
chr15:76146727|76175765	hsa_circ_0036372	UBE2Q2	+	exon-exon	11	CDS,exon,gene,transcript	11	0	1	0.05*	0.09	9	3	7	0.33	0.78
chr15:25599500|25605674	NA	UBE3A	-	exon-exon	6	CDS,exon,gene,transcript	5	3	4	0.6	0.8	31	1	20	0.03	0.65
chr9:86292642|86301070	hsa_circ_0003715	UBQLN1	-	exon-exon	7	CDS,exon,gene,transcript	3	2	1	0.67	0.33	394	225	192	0.57	0.49
chr2:128922304|128928858	hsa_circ_0008298	UGGT1	+	exon-exon	3	CDS,UTR,exon,gene,transcript	6	3	1	0.5	0.17	19	16	8	0.84	0.42
chr12:109540644|109541416	hsa_circ_0028098	UNG	+	exon-exon	2	CDS,UTR,exon,gene,stop_codon,transcript	3	1	0	0.33	0.17*	9	6	0	0.67	0.06*
chr6:99951641|99958106	hsa_circ_0077430	USP45	-	exon-exon	7	CDS,UTR,exon,gene,start_codon,transcript	5	3	1	0.6	0.2	43	28	16	0.65	0.37
chr13:52992127|53001354	hsa_circ_0030342	VPS36	-	exon-exon	6	CDS,exon,gene,transcript	5	2	0	0.4	0.10*	33	28	19	0.85	0.58
chr14:97299804|97313681	hsa_circ_0033130	VRK1	+	exon-exon	4	CDS,UTR,exon,gene,start_codon,transcript	3	0	1	0.17*	0.33	41	24	30	0.59	0.73
chr2:61725808|61727029	NA	XPO1	-	exon-exon	6	CDS,UTR,exon,gene,transcript	3	2	0	0.67	0.17*	40	2	23	0.05	0.58
chr6:43523573|43535091	hsa_circ_0002037	XPO5	-	exon-exon	10	CDS,UTR,exon,gene,transcript	3	2	1	0.67	0.33	24	15	4	0.63	0.17
chr16:28112779|28113266	hsa_circ_0038773	XPO6	-	exon-exon	4	CDS,exon,gene,transcript	6	4	0	0.67	0.08*	141	81	72	0.57	0.51
chr3:183479295|183480067	hsa_circ_0004413	YEATS2	+	exon-exon	2	CDS,exon,gene,transcript	3	0	0	0.17*	0.17*	31	15	16	0.48	0.52
chr22:22055265|22065197	hsa_circ_0001208	YPEL1	-	exon-exon	6	CDS,UTR,exon,gene,start_codon,stop_codon,transcript	3	0	0	0.17*	0.17*	3	0	0	0.17*	0.17*
chr1:29068915|29070498	hsa_circ_0000039	YTHDF2	+	exon-exon	6	CDS,UTR,exon,gene,start_codon,transcript	15	11	9	0.73	0.6	4	0	0	0.13*	0.13*
chr3:101389974|101391057	hsa_circ_0003179	ZBTB11	-	exon-exon	2	CDS,UTR,exon,gene,stop_codon,transcript	7	4	1	0.57	0.14	237	180	83	0.76	0.35
chr20:62407031|62422143	hsa_circ_0002805	ZBTB46	-	exon-exon	4	CDS,UTR,exon,gene,start_codon,transcript	5	5	1	1	0.2	73	41	0	0.56	0.01*
chr12:42711142|42717906	NA	ZCRB1	-	exon-exon	6	CDS,UTR,exon,gene,start_codon,transcript	4	1	1	0.25	0.25	3	0	0	0.17*	0.17*
chr12:72017140|72018072	NA	ZFC3H1	-	exon-exon	2	CDS,exon,gene,transcript	3	1	0	0.33	0.17*	6	3	4	0	0.67
chrX:24190832|24197887	hsa_circ_0007108	ZFX	+	exon-exon	10	CDS,UTR,exon,gene,start_codon,transcript	12	7	9	0.58	0.75	289	145	94	0.5	0.33
chr19:9528504|9530894	hsa_circ_0049143	ZNF266	-	exon-exon	8	CDS,UTR,exon,gene,start_codon,transcript	5	1	1	0.2	0.2	13	9	0	0.69	0.04*
chr6:87920169|87928449	hsa_circ_0004383	ZNF292	+	intron-exon	7	CDS,exon,gene,transcript	11	3	3	0.27	0.27	75	69	12	0.92	0.16
*: For the reads that were 0, pseudo counts (0.5) were added when calculated the fold changes.
