# Supplementary material for: Profiling and functional analysis of circular RNAs in acute promyelocytic leukemia and their dynamic regulation during all-trans retinoic acid treatment
Source: Cell Death Dis. 2018 May 29;9(6):651. doi: 10.1038/s41419-018-0699-2 (PMC5973936; doi:10.1038/s41419-018-0699-2)
Supplement: Supplementary file 9 — Dataset 5 [file 41419_2018_699_MOESM9_ESM.xlsx]

## Sheet: Sheet1
Table S5. All primers used in RT-PCR and qRT-PCR experiments
Primer_name	Primer_sequence
circ-HIPK3-F	TATGTTGGTGGATCCTGTTCGGCA
circ-HIPK3-R	TGGTGGGTAGACCAAGACTTGTGA
circ-HIPK2-F	AGGTCTTATCCACGCTGACC
circ-HIPK2-R	GAAGGGTGTGAGGGGAGAAA
circ-RELL1-F	GCCTGATGTCTGTTAGTGGG
circ-RELL1-R	CGTATGCAGATGATGGCCAC
circ-CEP128-F	GAACTGTTGCTCCAGATTCAGC
circ-CEP128-R	GACTCCAGATGGTCCAAGGC
circ-SMARCA5-F	GAGGTGCAAAGAAGACTGCA
circ-SMARCA5-R	TGTGTTGCTCCATGTCTAATCA
circ-DMXL2-F	GATTGGAAGTGTGTCTGGCA
circ-DMXL2-R	AGAATTTATGCCCAAGGGCT
circ-PVT1-F	TCTGATGCACGTTCCATCCG
circ-PVT1-R	AGCGTTATTCCCCAGACCAC
circ-MAP3K1-F	CAGTAGGCGTAGCTCAAGGA
circ-MAP3K1-R	TCACTTTGTTAACACGGCGG
circ-CDK13-F	GGCAGCTTACCCATCAGAGT
circ-CDK13-R	GACAATCTGTGCCTGCTACG
circ-CAMSAP1-F	AAGCGCTTCTCAACGTTCAG
circ-CAMSAP1-R	TAACAGGCGGCTTAATGTGC
circ-ZNF91-F	ACCTGCTCACATCGTACTCA
circ-ZNF91-R	GCACCTTACACTCATCCACAC
circ-MGA-F	CGAGACTTTCTTGGTTTCATGGA
circ-MGA-R	AAAGAAGGTAGGTGCTGCTC
linear-HIPK2-F	CCACCTACTTGCAGTCCAGA
linear-HIPK2-R	AGCTCCTGGATATAACGGCC
